# Supplementary material for: Fungi shape genome evolution of bacteria even in the absence of major growth phenotypes
Source: ISME J. 2025 May 3;19(1):wraf081. doi: 10.1093/ismejo/wraf081 (PMC12411852; doi:10.1093/ismejo/wraf081)
Supplement: Correct_Combined_Supplemental_Tables_Putnametal_2025_wraf081 [file correct_combined_supplemental_tables_putnametal_2025_wraf081.xlsx]

## Sheet: Table S1A
Table S1A: All mutations detected in sequenced P. carnis isolates after experimental evolution
Table is organized by gene; mutations are indicated as synonymous, nonsynonymous, or intergenic
All genes with at least 1 detected mutation are shown
IG = mutation detected in adjacent intergenic region; SYN = synonymous mutation detected; NON = nonsynonymous mutation detected
Biological replicates 1-10 are P. carnis grown alone (10 isolates per biological replicate)
Biological replicates 11-20 are P. carnis cocultured with G. candidum (10 isolates per biological replicate)
Biological replicates 21-30 are P. carnis cocultured with P. camemberti (10 isolates per biological replicate)
		P. carnis grown alone
Gene description	Genome location (maximum)	1A	1B	1C	1D	1E	1F	1G	1H	1I	1J	2A	2B	2C	2D	2E	2F	2G	2H	2I	2J	3A	3B	3C	3D	3E	3F	3G	3H	3I	3J	4A	4B	4C	4D	4E	4F	4G	4H	4I	4J	5A	5B	5C	5D	5E	5F	5G	5H
hypothetical protein CDS	82709
hypothetical protein CDS	116274
Nitrogen regulation protein NR(I), GlnG (=NtrC) CDS	146477
Nitrogen regulation protein NtrB (EC 2.7.13.3) CDS	147559											NON	NON	NON		NON	NON	NON	NON	NON	NON			NON					NON			NON	NON	NON	NON	NON	NON	NON	NON	NON	NON	NON	NON	NON	NON	NON	NON	NON	NON
Ubiquinone biosynthesis regulatory proteinkinase UbiB CDS	194638
Peptide-methionine (S)-S-oxide reductase MsrA (EC 1.8.4.11) CDS	277706
Glycosyl transferase in large core OS assembly cluster CDS	303828					SYN		SYN
Oligosaccharide repeat unit polymerase Wzy; O-antigen ligase CDS	306632
RNA-binding protein Hfq CDS	351944
gamma-aminobutyric acid ABC transporter, ATP-binding protein 2 CDS	396727
IMP cyclohydrolase (EC 3.5.4.10) / Phosphoribosylaminoimidazolecarboxamide formyltransferase (EC 2.1.2.3) CDS	457349
Transcriptional regulator, LysR family CDS	741651
hypothetical protein CDS	819761
hypothetical protein CDS	848150					SYN		SYN		SYN		SYN	SYN			SYN				SYN					SYN			SYN						SYN		SYN	SYN				SYN	SYN	SYN			SYN			SYN
N-acetylornithine aminotransferase (EC 2.6.1.11) CDS	862121
FIG022068: Hypothetical protein CDS	867057
Signal transduction histidine kinase CDS	881249
Pyoverdine biosynthesis related protein PvdP CDS	953596
ABC transporter, permease protein (cluster2, ribose/xylose/arabinose/galactose) CDS	1110398			NON
Polyketide synthase modules and related proteins CDS	1375662
hypothetical protein CDS	1385259
hypothetical protein CDS	1465884
Transcriptional regulator, AraC family CDS	1570752
Acyl-CoA dehydrogenase, short-chain specific (EC 1.3.8.1) CDS	1682490
hypothetical protein CDS	1702398
Phage head, major capsid protein E CDS	1750947
hypothetical protein CDS	1817249
Cell division trigger factor (EC 5.2.1.8) CDS	1924851
Efflux transport system, outer membrane factor (OMF) lipoprotein CDS	2007666
Signal transduction histidine-protein kinase BarA (EC 2.7.13.3) CDS	2075205											NON		NON		NON	NON	NON		NON	NON												NON	NON	NON		NON		NON	NON
hypothetical protein CDS	2351919
TldE protein, part of TldE/TldD proteolytic complex CDS	2483326																					IG
Rod shape-determining protein MreB CDS	2495166																																										NON					NON
Dipeptide ABC transporter, substrate-binding protein DppA (TC 3.A.1.5.2) CDS	2536777
hypothetical protein CDS	2702905
4-hydroxyproline epimerase (EC 5.1.1.8) CDS	2743458
hypothetical protein CDS	2889817
Esterase/lipase/thioesterase family protein CDS	3011642
Transcriptional regulator of sugar metabolism CDS	3035348													IG
hypothetical protein CDS	3053892
Membrane alanine aminopeptidase N (EC 3.4.11.2) CDS	3151035
Multidomain signal transduction protein including CheB-like methylesterase, CheR-like methyltransferase and BaeS-like histidine kinase CDS	3227600																			NON								NON	NON
BarA-associated response regulator UvrY (=GacA = SirA) CDS	3273766
Transcriptional regulator, Xre family CDS	3274340
hypothetical protein CDS	3323162
hypothetical protein CDS	3356447
ATP-dependent DNA helicase UvrD/PcrA (EC 3.6.4.12) CDS	3482603
hypothetical protein CDS	3493723
Fumarate and nitrate reduction regulatory protein CDS	3612355
Permease of the drug/metabolite transporter (DMT) superfamily CDS	3634993
Transcriptional regulator, MerR family CDS	3735674
Transcriptional regulator, AraC family CDS	3747991
cytosolic long-chain acyl-CoA thioester hydrolase family protein CDS	3936144
Signal transduction histidine kinase regulating C4-dicarboxylate transport system (EC 2.7.13.3) CDS	4225969
Flagellar synthesis regulator FleN CDS	4568060
DNA-directed RNA polymerase beta' subunit (EC 2.7.7.6) CDS	4609979				SYN				SYN	SYN	SYN				NON								NON
Translation elongation factor G CDS	4613292
DNA-directed RNA polymerase alpha subunit (EC 2.7.7.6) CDS	4627949																																												NON
Transcription termination factor Rho CDS	4811522					NON		NON
Thioredoxin CDS	4812086																					IG			IG		IG	IG			IG
Nitrogen regulatory protein P-II, GlnK CDS	4859916
hypothetical protein CDS	4860603
hypothetical protein CDS	5061276
Threonine synthase (EC 4.2.3.1) CDS	5140890							SYN																	SYN					SYN	SYN	SYN		SYN		SYN				SYN		SYN				SYN	SYN		SYN
Hydroxypyruvate isomerase (EC 5.3.1.22) CDS	5197606																													NON
Ferrichrome-iron receptor CDS	5215776
ABC-type phosphate transport system, periplasmic component CDS	5336632
hypothetical protein CDS	5339254
hypothetical protein CDS	5341045
putative membrane protein CDS	5519332
2-ketogluconate transporter CDS	5642293
N-acetylglucosamine-6-phosphate deacetylase (EC 3.5.1.25) CDS	5805643
Phage recombination protein NinG CDS	5858235						NON
Integration host factor alpha subunit CDS	5915978					NON
Translation initiation factor 3 CDS	5920686
hypothetical protein CDS	5958795
hypothetical protein CDS	5961023
Putative toxin subunit CDS	5996150
Unknown, probable insecticidal toxin CDS	6000988
Tetrapartite efflux system, outer membranefactor lipoprotein FusA-like => FusA of FusABCDE systemCDS	6014161
hypothetical protein CDS	6209592
Probable type IV pilus assembly FimV-related transmembrane protein CDS	6225285																										NON
Transcriptional regulator, GntR family CDS	6433272
hypothetical protein CDS	6517785
Macrolide-specific efflux protein MacA CDS	6534501	IG									IG			IG		IG	IG	IG	IG	IG	IG	IG	IG		IG	IG	IG		IG	IG	IG	IG	IG	IG	IG	IG	IG	IG	IG	IG	IG	IG	IG	IG	IG	IG	IG	IG	IG
hypothetical protein CDS	6538059
[truncated: 252 more columns]

## Sheet: Table S1B
Table S1B: All mutations detected in sequenced P. carnis isolates after experimental evolution
Table is organized by individual isolate; specific nucleotide changes are shown
Treatment	Isolate ID	Mutation Minimum Location in Genome	Mutation Type	Specific Mutation	Amino Acid Change	Mutation Impact on Protein	Predicted Gene Function
Alone	1A	6531069	SNP	A -> T	NA	NA	Intergenic, between 16S rRNA and tRNA-Ala-TGC
Alone	1B	NA	NA	NA	NA	NA	NA
Alone	1C	1109622	SNP	G -> A	Middle of protein	D -> N	ABC transporter permease protein
Alone	1D	4609892	SNP	T -> C	End of protein	None	DNA-directed RNA polymerase beta' subunit
Alone	1D	4609894	Frameshift	GCC -> A	End of protein	Frameshift	DNA-directed RNA polymerase beta' subunit
Alone	1D	4609901	SNP	T -> A	End of protein	D -> E	DNA-directed RNA polymerase beta' subunit
Alone	1D	4609903	Substitution	CT -> TG	End of protein	A -> V	DNA-directed RNA polymerase beta' subunit
Alone	1D	4609907	Substitution	CAA -> AGC	End of protein	DK -> EA	DNA-directed RNA polymerase beta' subunit
Alone	1D	4609913	SNP	G -> A	End of protein	None	DNA-directed RNA polymerase beta' subunit
Alone	1E	302709	SNP	A -> G	Beginning of protein	None	Glycosyl transferase in large core OS assembly cluster
Alone	1E	847931	SNP	C -> T	Middle of protein	None	Hypothetical protein
Alone	1E	4811518	SNP	T -> C	Beginning of protein	N -> S	Transcription termination factor Rho
Alone	1E	5915843	SNP	T -> A	Middle of protein	None	Integration host factor alpha subunit
Alone	1F	5857905	SNP	A -> G	Middle of protein	I -> M	Phage recombination protein NinG
Alone	1G	302709	SNP	A -> G	Beginning of protein	None	Glycosyl transferase in large core OS assembly cluster
Alone	1G	847931	SNP	C -> T	Middle of protein	None	Hypothetical protein
Alone	1G	4811518	SNP	T -> C	Beginning of protein	N -> S	Transcription termination factor Rho
Alone	1G	5140488	SNP	C -> G	Middle of protein	None	Threonine synthase
Alone	1H	4609892	SNP	T -> C	End of protein	None	DNA-directed RNA polymerase beta' subunit
Alone	1H	4609894	SNP	G -> A	End of protein	R -> H	DNA-directed RNA polymerase beta' subunit
Alone	1H	4609901	SNP	T -> A	End of protein	D -> E	DNA-directed RNA polymerase beta' subunit
Alone	1H	4609903	Substitution	CT -> TG	End of protein	A -> V	DNA-directed RNA polymerase beta' subunit
Alone	1I	847931	SNP	C -> T	Middle of protein	None	Hypothetical protein
Alone	1I	4609892	SNP	T -> C	End of protein	None	DNA-directed RNA polymerase beta' subunit
Alone	1I	4609894	SNP	G -> A	End of protein	R -> H	DNA-directed RNA polymerase beta' subunit
Alone	1J	4609892	SNP	T -> C	End of protein	None	DNA-directed RNA polymerase beta' subunit
Alone	1J	4609894	SNP	G -> A	End of protein	R -> H	DNA-directed RNA polymerase beta' subunit
Alone	1J	6531069	SNP	A -> T	NA	NA	Intergenic, between 16S rRNA and tRNA-Ala-TGC
Alone	2A	147264	SNP	A -> G	Middle of protein	I -> T	Nitrogen regulation protein NtrB
Alone	2A	847931	SNP	C -> T	Middle of protein	None	Hypothetical protein
Alone	2A	2074750	Insertion	T	Middle of protein	Frameshift	Signal transduction histidine-protein kinase BarA
Alone	2B	147264	SNP	A -> G	Middle of protein	I -> T	Nitrogen regulation protein NtrB
Alone	2B	847931	SNP	C -> T	Middle of protein	None	Hypothetical protein
Alone	2B	3273869	Substitution	CA -> GG	NA	NA	Intergenic, upstream of BarA-associated response regulator UvrY
Alone	2C	147264	SNP	A -> G	Middle of protein	I -> T	Nitrogen regulation protein NtrB
Alone	2C	2074750	Insertion	T	Middle of protein	Frameshift	Signal transduction histidine-protein kinase BarA
Alone	2C	3034348	SNP	G -> C	NA	NA	Intergenic, downstream of both 23S rRNA and transcriptional regulator of sugar metabolism
Alone	2C	6530970	SNP	A -> G	NA	NA	Intergenic, between 16S rRNA and tRNA-Ala-TGC
Alone	2C	6530973	SNP	A -> T	NA	NA	Intergenic, between 16S rRNA and tRNA-Ala-TGC
Alone	2D	4609901	Deletion	TG	End of protein	Frameshift	DNA-directed RNA polymerase beta' subunit
Alone	2E	147264	SNP	A -> G	Middle of protein	I -> T	Nitrogen regulation protein NtrB
Alone	2E	847931	SNP	C -> T	Middle of protein	None	Hypothetical protein
Alone	2E	2074750	Insertion	T	Beginning of protein	Frameshift	Signal transduction histidine-protein kinase BarA
Alone	2E	6530970	SNP	A -> G	NA	NA	Intergenic, between 16S rRNA and tRNA-Ala-TGC
Alone	2E	6530973	SNP	A -> T	NA	NA	Intergenic, between 16S rRNA and tRNA-Ala-TGC
Alone	2F	147264	SNP	A -> G	Middle of protein	I -> T	Nitrogen regulation protein NtrB
Alone	2F	2074767	Insertion	T	Middle of protein	Frameshift	Signal transduction histidine-protein kinase BarA
Alone	2F	6531069	SNP	A -> T	NA	NA	Intergenic, between 16S rRNA and tRNA-Ala-TGC
Alone	2G	147264	SNP	A -> G	Middle of protein	I -> T	Nitrogen regulation protein NtrB
Alone	2G	2074750	Insertion	T	Middle of protein	Frameshift	Signal transduction histidine-protein kinase BarA
Alone	2G	6530970	SNP	A -> G	NA	NA	Intergenic, between 16S rRNA and tRNA-Ala-TGC
Alone	2G	6530973	SNP	A -> T	NA	NA	Intergenic, between 16S rRNA and tRNA-Ala-TGC
Alone	2H	147264	SNP	A -> G	Middle of protein	I -> T	Nitrogen regulation protein NtrB
Alone	2H	6530970	SNP	A -> G	NA	NA	Intergenic, between 16S rRNA and tRNA-Ala-TGC
Alone	2I	147264	SNP	A -> G	Middle of protein	I -> T	Nitrogen regulation protein NtrB
Alone	2I	847931	SNP	C -> T	Middle of protein	None	Hypothetical protein
Alone	2I	2074767	Insertion	T	Middle of protein	Frameshift	Signal transduction histidine-protein kinase BarA
Alone	2I	3223472	Insertion	C	Beginning of protein	Frameshift	Multidomain signal transduction protein including CheB-like methylesterase, CheR-like family methyltransferase and BaeS-like histidine kinas
Alone	2I	6530970	SNP	A -> G	NA	NA	Intergenic, between 16S rRNA and tRNA-Ala-TGC
Alone	2J	147264	SNP	A -> G	Middle of protein	I -> T	Nitrogen regulation protein NtrB
Alone	2J	2074767	Insertion	T	Middle of protein	Frameshift	Signal transduction histidine-protein kinase BarA
Alone	2J	6531069	SNP	A -> T	NA	NA	Intergenic, between 16S rRNA and tRNA-Ala-TGC
Alone	3A	2481894	Substitution	AA -> GG	NA	NA	Intergenic, upstream of FagA
Alone	3A	2481897	SNP	T -> G	NA	NA	Intergenic, upstream of FagA
Alone	3A	2481899	Substitution	TTA -> GCC	NA	NA	Intergenic, upstream of FagA
Alone	3A	2481903	Substitution	AC -> TT	NA	NA	Intergenic, upstream of FagA
Alone	3A	4811681	SNP	T -> A	NA	NA	Intergenic, upstream of transcription termination factor Rho
Alone	3A	6530970	SNP	A -> G	NA	NA	Intergenic, between 16S rRNA and tRNA-Ala-TGC
Alone	3A	6530973	SNP	A -> T	NA	NA	Intergenic, between 16S rRNA and tRNA-Ala-TGC
Alone	3B	4609960	SNP	T -> A	End of protein	L -> Q	DNA-directed RNA polymerase beta' subunit
Alone	3B	6530970	SNP	A -> G	NA	NA	Intergenic, between 16S rRNA and tRNA-Ala-TGC
Alone	3B	6530973	SNP	A -> T	NA	NA	Intergenic, between 16S rRNA and tRNA-Ala-TGC
Alone	3C	147139	SNP	C -> T	Middle of protein	A -> T	Nitrogen regulation protein NtrB
Alone	3D	847931	SNP	C -> T	Middle of protein	None	Hypothetical protein
Alone	3D	4811681	SNP	T -> A	NA	NA	Intergenic, upstream of transcription termination factor Rho
Alone	3D	5140488	SNP	C -> G	Middle of protein	None	Threonine synthase
Alone	3D	6531069	SNP	A -> T	NA	NA	Intergenic, between 16S rRNA and tRNA-Ala-TGC
Alone	3E	6530970	SNP	A -> G	NA	NA	Intergenic, between 16S rRNA and tRNA-Ala-TGC
Alone	3F	4811681	SNP	T -> A	NA	NA	Intergenic, upstream of transcription termination factor Rho
Alone	3F	6225092	SNP	C -> T	End of protein	A -> V	Probably type IV pilus assembly FimV-related transmembrane protein
Alone	3F	6530970	SNP	A -> G	NA	NA	Intergenic, between 16S rRNA and tRNA-Ala-TGC
Alone	3F	6530973	SNP	A -> T	NA	NA	Intergenic, between 16S rRNA and tRNA-Ala-TGC
Alone	3G	847931	SNP	C -> T	Middle of protein	None	Hypothetical protein
Alone	3G	3225783	SNP	C -> A	Middle of protein	R -> S	Multidomain signal transduction protein including CheB-like methylesterase, CheR-like family methyltransferase and BaeS-like histidine kinas
Alone	3G	3225786	SNP	A -> G	Middle of protein	I -> V	Multidomain signal transduction protein including CheB-like methylesterase, CheR-like family methyltransferase and BaeS-like histidine kinas
Alone	3G	3225790	Deletion/substituion	GTTGGTTCA -> ACCGACAT	Middle of protein	Frameshift	Multidomain signal transduction protein including CheB-like methylesterase, CheR-like family methyltransferase and BaeS-like histidine kinas
Alone	3G	4811681	SNP	T -> A	NA	NA	Intergenic, upstream of transcription termination factor Rho
Alone	3H	147178	SNP	A -> G	Middle of protein	S -> P	Nitrogen regulation protein NtrB
Alone	3H	3223471	Deletion	C	Beginning of protein	Frameshift	Multidomain signal transduction protein including CheB-like methylesterase, CheR-like family methyltransferase and BaeS-like histidine kinas
Alone	3H	6530970	SNP	A -> G	NA	NA	Intergenic, between 16S rRNA and tRNA-Ala-TGC
Alone	3H	6530973	SNP	A -> T	NA	NA	Intergenic, between 16S rRNA and tRNA-Ala-TGC
Alone	3I	5140488	SNP	C -> G	Middle of protein	None	Threonine synthase
Alone	3I	5196620	SNP	A -> G	Middle of protein	S -> G	Hydroxypyruvate isomerase
Alone	3I	6530970	SNP	A -> G	NA	NA	Intergenic, between 16S rRNA and tRNA-Ala-TGC
Alone	3I	6530973	SNP	A -> T	NA	NA	Intergenic, between 16S rRNA and tRNA-Ala-TGC
Alone	3J	4811681	SNP	T -> A	NA	NA	Intergenic, upstream of transcription termination factor Rho
Alone	3J	5140488	SNP	C -> G	Middle of protein	None	Threonine synthase
Alone	3J	6530970	SNP	A -> G	NA	NA	Intergenic, between 16S rRNA and tRNA-Ala-TGC
Alone	3J	6530973	SNP	A -> T	NA	NA	Intergenic, between 16S rRNA and tRNA-Ala-TGC
Alone	4A	146703	SNP	A -> T	Middle of protein	L -> Q	Nitrogen regulation protein NtrB
Alone	4A	5140488	SNP	C -> G	Middle of protein	None	Threonine synthase
Alone	4A	6530970	SNP	A -> G	NA	NA	Intergenic, between 16S rRNA and tRNA-Ala-TGC
Alone	4A	6530973	SNP	A -> T	NA	NA	Intergenic, between 16S rRNA and tRNA-Ala-TGC
Alone	4B	146703	SNP	A -> T	Middle of protein	L -> Q	Nitrogen regulation protein NtrB
Alone	4B	2072529	Deletion	C	End of protein	Frameshift	Signal transduction histidine-protein kinase BarA
Alone	4B	6530970	SNP	A -> G	NA	NA	Intergenic, between 16S rRNA and tRNA-Ala-TGC
Alone	4B	6530973	SNP	A -> T	NA	NA	Intergenic, between 16S rRNA and tRNA-Ala-TGC
Alone	4C	146703	SNP	A -> T	Middle of protein	L -> Q	Nitrogen regulation protein NtrB
Alone	4C	847931	SNP	C -> T	Middle of protein	None	Hypothetical protein
Alone	4C	2074512	Deletion	TG	Middle of protein	Frameshift	Signal transduction histidine-protein kinase BarA
Alone	4C	5140497	SNP	C -> A	Middle of protein	None	Threonine synthase
Alone	4C	6530970	SNP	A -> G	NA	NA	Intergenic, between 16S rRNA and tRNA-Ala-TGC
Alone	4C	6530973	SNP	A -> T	NA	NA	Intergenic, between 16S rRNA and tRNA-Ala-TGC
Alone	4D	146703	SNP	A -> T	Middle of protein	L -> Q	Nitrogen regulation protein NtrB
Alone	4D	2074512	Deletion	TG	Middle of protein	Frameshift	Signal transduction histidine-protein kinase BarA
Alone	4D	6530970	SNP	A -> G	NA	NA	Intergenic, between 16S rRNA and tRNA-Ala-TGC
Alone	4E	146703	SNP	A -> T	Middle of protein	L -> Q	Nitrogen regulation protein NtrB
Alone	4E	847931	SNP	C -> T	Middle of protein	None	Hypothetical protein
Alone	4E	5140488	SNP	C -> G	Middle of protein	None	Threonine synthase
Alone	4E	5140497	SNP	C -> A	Middle of protein	None	Threonine synthase
Alone	4E	6530970	SNP	A -> G	NA	NA	Intergenic, between 16S rRNA and tRNA-Ala-TGC
Alone	4E	6530973	SNP	A -> T	NA	NA	Intergenic, between 16S rRNA and tRNA-Ala-TGC
Alone	4F	146703	SNP	A -> T	Middle of protein	L -> Q	Nitrogen regulation protein NtrB
Alone	4F	847931	SNP	C -> T	Middle of protein	None	Hypothetical protein
Alone	4F	2073570	Insertion	A	Middle of protein	Frameshift	Signal transduction histidine-protein kinase BarA
Alone	4F	6530970	SNP	A -> G	NA	NA	Intergenic, between 16S rRNA and tRNA-Ala-TGC
Alone	4F	6530973	SNP	A -> T	NA	NA	Intergenic, between 16S rRNA and tRNA-Ala-TGC
Alone	4G	146703	SNP	A -> T	Middle of protein	L -> Q	Nitrogen regulation protein NtrB
Alone	4G	6530970	SNP	A -> G	NA	NA	Intergenic, between 16S rRNA and tRNA-Ala-TGC
Alone	4G	6530973	SNP	A -> T	NA	NA	Intergenic, between 16S rRNA and tRNA-Ala-TGC
Alone	4H	146703	SNP	A -> T	Middle of protein	L -> Q	Nitrogen regulation protein NtrB
Alone	4H	2072529	Deletion	C	End of protein	Frameshift	Signal transduction histidine-protein kinase BarA
Alone	4H	6530970	SNP	A -> G	NA	NA	Intergenic, between 16S rRNA and tRNA-Ala-TGC
Alone	4H	6530973	SNP	A -> T	NA	NA	Intergenic, between 16S rRNA and tRNA-Ala-TGC
Alone	4I	146703	SNP	A -> T	Middle of protein	L -> Q	Nitrogen regulation protein NtrB
Alone	4I	2074513	Deletion	TG	Middle of protein	Frameshift	Signal transduction histidine-protein kinase BarA
Alone	4I	5140488	SNP	C -> G	Middle of protein	None	Threonine synthase
Alone	4I	6530970	SNP	A -> G	NA	NA	Intergenic, between 16S rRNA and tRNA-Ala-TGC
Alone	4I	6530973	SNP	A -> T	NA	NA	Intergenic, between 16S rRNA and tRNA-Ala-TGC
Alone	4J	146703	SNP	A -> T	Middle of protein	L -> Q	Nitrogen regulation protein NtrB
Alone	4J	847931	SNP	C -> T	Middle of protein	None	Hypothetical protein
Alone	4J	6530970	SNP	A -> G	NA	NA	Intergenic, between 16S rRNA and tRNA-Ala-TGC
Alone	4J	6530973	SNP	A -> T	NA	NA	Intergenic, between 16S rRNA and tRNA-Ala-TGC
Alone	5A	147025	SNP	C -> A	Middle of protein	D -> Y	Nitrogen regulation protein NtrB
Alone	5A	847931	SNP	C -> T	Middle of protein	None	Hypothetical protein
Alone	5A	5140488	SNP	C -> G	Middle of protein	None	Threonine synthase
Alone	5A	6530970	SNP	A -> G	NA	NA	Intergenic, between 16S rRNA and tRNA-Ala-TGC
Alone	5A	6530973	SNP	A -> T	NA	NA	Intergenic, between 16S rRNA and tRNA-Ala-TGC
Alone	5B	147025	SNP	C -> A	Middle of protein	D -> Y	Nitrogen regulation protein NtrB
Alone	5B	847931	SNP	C -> T	Middle of protein	None	Hypothetical protein
Alone	5B	2494955	SNP	A -> T	Middle of protein	I -> N	Rod shape-determining protein MreB
Alone	5B	6530970	SNP	A -> G	NA	NA	Intergenic, between 16S rRNA and tRNA-Ala-TGC
Alone	5C	147025	SNP	C -> A	Middle of protein	D -> Y	Nitrogen regulation protein NtrB
Alone	5C	6530970	SNP	A -> G	NA	NA	Intergenic, between 16S rRNA and tRNA-Ala-TGC
Alone	5C	6530973	SNP	A -> T	NA	NA	Intergenic, between 16S rRNA and tRNA-Ala-TGC
Alone	5D	147172	SNP	G -> C	Middle of protein	Q -> E	Nitrogen regulation protein NtrB
Alone	5D	4627886	Deletion	CG	End of protein	Frameshift	DNA-directed RNA polymerase alpha subunit
Alone	5D	6530970	SNP	A -> G	NA	NA	Intergenic, between 16S rRNA and tRNA-Ala-TGC
Alone	5D	6530973	SNP	A -> T	NA	NA	Intergenic, between 16S rRNA and tRNA-Ala-TGC
Alone	5E	147172	SNP	G -> C	Middle of protein	Q -> E	Nitrogen regulation protein NtrB
Alone	5E	847931	SNP	C -> T	Middle of protein	None	Hypothetical protein
Alone	5E	5140488	SNP	C -> G	Middle of protein	None	Threonine synthase
Alone	5E	5140497	SNP	C -> A	Middle of protein	None	Threonine synthase
Alone	5E	6530970	SNP	A -> G	NA	NA	Intergenic, between 16S rRNA and tRNA-Ala-TGC
Alone	5E	6530973	SNP	A -> T	NA	NA	Intergenic, between 16S rRNA and tRNA-Ala-TGC
Alone	5F	147025	SNP	C -> A	Middle of protein	D -> Y	Nitrogen regulation protein NtrB
Alone	5F	5140488	SNP	C -> G	Middle of protein	None	Threonine synthase
Alone	5F	5140493	SNP	C -> A	Middle of protein	P -> H	Threonine synthase
Alone	5F	6530970	SNP	A -> G	NA	NA	Intergenic, between 16S rRNA and tRNA-Ala-TGC
Alone	5F	6530973	SNP	A -> T	NA	NA	Intergenic, between 16S rRNA and tRNA-Ala-TGC
Alone	5G	147025	SNP	C -> A	Middle of protein	D -> Y	Nitrogen regulation protein NtrB
Alone	5G	2494955	SNP	A -> T	Beginning of protein	I -> N	Rod shape-determining protein MreB
Alone	5G	6530970	SNP	A -> G	NA	NA	Intergenic, between 16S rRNA and tRNA-Ala-TGC
Alone	5G	6530973	SNP	A -> T	NA	NA	Intergenic, between 16S rRNA and tRNA-Ala-TGC
Alone	5H	147025	SNP	C -> A	Middle of protein	D -> Y	Nitrogen regulation protein NtrB
Alone	5H	847931	SNP	C -> T	Middle of protein	None	Hypothetical protein
Alone	5H	5140488	SNP	C -> G	Middle of protein	None	Threonine synthase
Alone	5H	6530970	SNP	A -> G	NA	NA	Intergenic, between 16S rRNA and tRNA-Ala-TGC
Alone	5H	6530973	SNP	A -> T	NA	NA	Intergenic, between 16S rRNA and tRNA-Ala-TGC
Alone	5I	147139	SNP	C -> G	Middle of protein	A -> P	Nitrogen regulation protein NtrB
Alone	5I	847931	SNP	C -> T	Middle of protein	None	Hypothetical protein
Alone	5I	5140488	SNP	C -> G	Middle of protein	None	Threonine synthase
Alone	5I	5140497	SNP	C -> A	Middle of protein	None	Threonine synthase
Alone	5I	6530970	SNP	A -> G	NA	NA	Intergenic, between 16S rRNA and tRNA-Ala-TGC
Alone	5I	6530973	SNP	A -> T	NA	NA	Intergenic, between 16S rRNA and tRNA-Ala-TGC
Alone	5I	6531069	SNP	A -> T	NA	NA	Intergenic, between 16S rRNA and tRNA-Ala-TGC
Alone	5J	147139	SNP	C -> G	Middle of protein	A -> P	Nitrogen regulation protein NtrB
Alone	5J	847931	SNP	C -> T	Middle of protein	None	Hypothetical protein
Alone	5J	5140497	SNP	C -> A	Middle of protein	None	Threonine synthase
Alone	5J	5196620	SNP	A -> G	Middle of protein	S -> G	Hydroxypyruvate isomerase
Alone	5J	6530970	SNP	A -> G	NA	NA	Intergenic, between 16S rRNA and tRNA-Ala-TGC
Alone	5J	6530973	SNP	A -> T	NA	NA	Intergenic, between 16S rRNA and tRNA-Ala-TGC
Alone	6A	4609892	SNP	T -> C	End of protein	NA	DNA-directed RNA polymerase beta' subunit
Alone	6A	4609894	SNP	G -> A	End of protein	R -> H	DNA-directed RNA polymerase beta' subunit
Alone	6A	4609901	SNP	T -> A	End of protein	D -> E	DNA-directed RNA polymerase beta' subunit
Alone	6A	4609903	Substitution	CT -> TG	End of protein	A -> V	DNA-directed RNA polymerase beta' subunit
Alone	6A	5196439	Insertion	T	Middle of protein	Frameshift	Hydroxypyruvate isomerase
Alone	6A	6530970	SNP	A -> G	NA	NA	Intergenic, between 16S rRNA and tRNA-Ala-TGC
Alone	6A	6530973	SNP	A -> T	NA	NA	Intergenic, between 16S rRNA and tRNA-Ala-TGC
Alone	6B	146859	SNP	A -> T	Middle of protein	V -> E	Nitrogen regulation protein NtrB
Alone	6B	2073497	Deletion	G	Middle of protein	Frameshift	Signal transduction histidine-protein kinase BarA
Alone	6B	2481894	Substitution	AA -> GG	NA	NA	Intergenic, upstream of FagA
Alone	6B	5140488	SNP	C -> G	Middle of protein	None	Threonine synthase
Alone	6B	5140497	SNP	C -> A	Middle of protein	None	Threonine synthase
Alone	6B	6530970	SNP	A -> G	NA	NA	Intergenic, between 16S rRNA and tRNA-Ala-TGC
Alone	6B	6530973	SNP	A -> T	NA	NA	Intergenic, between 16S rRNA and tRNA-Ala-TGC
Alone	6C	146859	SNP	A -> T	Middle of protein	V -> E	Nitrogen regulation protein NtrB
Alone	6C	2073497	Deletion	G	Middle of protein	Frameshift	Signal transduction histidine-protein kinase BarA
Alone	6C	5196615	Substitution	CAGCGA -> GGTGTG	Middle of protein	TAS -> RCG	Hydroxypyruvate isomerase
Alone	6C	6530970	SNP	A -> G	NA	NA	Intergenic, between 16S rRNA and tRNA-Ala-TGC
Alone	6C	6530973	SNP	A -> T	NA	NA	Intergenic, between 16S rRNA and tRNA-Ala-TGC
Alone	6D	147172	SNP	G -> C	Middle of protein	Q -> E	Nitrogen regulation protein NtrB
Alone	6D	847931	SNP	C -> T	Middle of protein	None	Hypothetical protein
Alone	6D	2481894	Substitution	AA -> GG	NA	NA	Intergenic, upstream of FagA
Alone	6D	2481897	SNP	T -> G	NA	NA	Intergenic, upstream of FagA
Alone	6D	2481899	Substitution	TTA -> GCC	NA	NA	Intergenic, upstream of FagA
Alone	6D	2481903	Substitution	ACA -> TTC	NA	NA	Intergenic, upstream of FagA
Alone	6D	2481907	Substitution	AT -> GG	NA	NA	Intergenic, upstream of FagA
Alone	6D	6530970	SNP	A -> G	NA	NA	Intergenic, between 16S rRNA and tRNA-Ala-TGC
Alone	6D	6530973	SNP	A -> T	NA	NA	Intergenic, between 16S rRNA and tRNA-Ala-TGC
Alone	6E	146859	SNP	A -> T	Middle of protein	V -> E	Nitrogen regulation protein NtrB
Alone	6E	2073497	Deletion	G	Middle of protein	Frameshift	Signal transduction histidine-protein kinase BarA
Alone	6E	6530970	SNP	A -> G	NA	NA	Intergenic, between 16S rRNA and tRNA-Ala-TGC
Alone	6E	6530973	SNP	A -> T	NA	NA	Intergenic, between 16S rRNA and tRNA-Ala-TGC
Alone	6F	146859	SNP	A -> T	Middle of protein	V -> E	Nitrogen regulation protein NtrB
Alone	6F	847931	SNP	C -> T	Middle of protein	None	Hypothetical protein
Alone	6F	5140488	SNP	C -> G	Middle of protein	None	Threonine synthase
Alone	6F	6530970	SNP	A -> G	NA	NA	Intergenic, between 16S rRNA and tRNA-Ala-TGC
Alone	6F	6530973	SNP	A -> T	NA	NA	Intergenic, between 16S rRNA and tRNA-Ala-TGC
Alone	6G	147172	SNP	G -> C	Middle of protein	Q -> E	Nitrogen regulation protein NtrB
Alone	6G	6530970	SNP	A -> G	NA	NA	Intergenic, between 16S rRNA and tRNA-Ala-TGC
Alone	6G	6530973	SNP	A -> T	NA	NA	Intergenic, between 16S rRNA and tRNA-Ala-TGC
Alone	6H	4609892	SNP	T -> C	End of protein	None	DNA-directed RNA polymerase beta' subunit
Alone	6H	4609894	Deletion/substituion	GCC -> A	End of protein	Frameshift	DNA-directed RNA polymerase beta' subunit
Alone	6H	4609901	SNP	T -> A	End of protein	D -> E	DNA-directed RNA polymerase beta' subunit
Alone	6H	4609904	SNP	T -> G	End of protein	None	DNA-directed RNA polymerase beta' subunit
Alone	6H	4609909	SNP	A -> C	End of protein	K -> T	DNA-directed RNA polymerase beta' subunit
Alone	6H	4609913	SNP	G -> A	End of protein	None	DNA-directed RNA polymerase beta' subunit
Alone	6H	6530970	SNP	A -> G	NA	NA	Intergenic, between 16S rRNA and tRNA-Ala-TGC
Alone	6H	6530973	SNP	A -> T	NA	NA	Intergenic, between 16S rRNA and tRNA-Ala-TGC
Alone	6H	6531069	SNP	A -> T	NA	NA	Intergenic, between 16S rRNA and tRNA-Ala-TGC
Alone	6I	146859	SNP	A -> T	Middle of protein	V -> E	Nitrogen regulation protein NtrB
Alone	6I	2073497	Deletion	G	Middle of protein	Frameshift	Signal transduction histidine-protein kinase BarA
Alone	6I	6530970	SNP	A -> G	NA	NA	Intergenic, between 16S rRNA and tRNA-Ala-TGC
Alone	6I	6530973	SNP	A -> T	NA	NA	Intergenic, between 16S rRNA and tRNA-Ala-TGC
Alone	6J	4609892	SNP	T -> C	End of protein	None	DNA-directed RNA polymerase beta' subunit
Alone	6J	4609894	SNP	G -> A	End of protein	R -> H	DNA-directed RNA polymerase beta' subunit
Alone	6J	4609903	Substitution	CT -> TG	End of protein	A -> V	DNA-directed RNA polymerase beta' subunit
Alone	6J	4609909	SNP	A -> C	End of protein	K -> T	DNA-directed RNA polymerase beta' subunit
Alone	6J	4609913	SNP	G -> A	End of protein	None	DNA-directed RNA polymerase beta' subunit
Alone	6J	6530970	SNP	A -> G	NA	NA	Intergenic, between 16S rRNA and tRNA-Ala-TGC
Alone	6J	6530973	SNP	A -> T	NA	NA	Intergenic, between 16S rRNA and tRNA-Ala-TGC
Alone	7A	146974	SNP	A -> G	Middle of protein	S -> P	Nitrogen regulation protein NtrB
Alone	7A	3034353	SNP	A -> C	NA	NA	Intergenic, end of contig
Alone	7A	5140497	SNP	C -> A	Middle of protein	None	Threonine synthase
Alone	7A	5196613	Substitution	GACAGCGA -> CCGGTGTG	Middle of protein	ATAS -> ARCG	Hydroxypyruvate isomerase
Alone	7A	5338008	Deletion	A	NA	NA	Intergenic, upstream of hypothetical proteins on both sides
Alone	7A	6530970	SNP	A -> G	NA	NA	Intergenic, between 16S rRNA and tRNA-Ala-TGC
Alone	7A	6530973	SNP	A -> T	NA	NA	Intergenic, between 16S rRNA and tRNA-Ala-TGC
Alone	7B	146974	SNP	A -> G	Middle of protein	S -> P	Nitrogen regulation protein NtrB
Alone	7B	847931	SNP	C -> T	Middle of protein	None	Hypothetical protein
Alone	7B	3034348	SNP	G -> C	NA	NA	Intergenic, end of contig
Alone	7B	6530970	SNP	A -> G	NA	NA	Intergenic, between 16S rRNA and tRNA-Ala-TGC
Alone	7B	6530973	SNP	A -> T	NA	NA	Intergenic, between 16S rRNA and tRNA-Ala-TGC
Alone	7C	147015	SNP	C -> T	Middle of protein	R -> H	Nitrogen regulation protein NtrB
Alone	7C	3273813	SNP	A -> C	NA	NA	Intergenic, upstream of BarA-associated response regulator UvrY
Alone	7C	5196615	Substitution	CAGCGA -> GGTGTG	Middle of protein	TAS -> RCG	Hydroxypyruvate isomerase
Alone	7C	6530970	SNP	A -> G	NA	NA	Intergenic, between 16S rRNA and tRNA-Ala-TGC
Alone	7C	6530973	SNP	A -> T	NA	NA	Intergenic, between 16S rRNA and tRNA-Ala-TGC
Alone	7D	3034353	SNP	A -> C	NA	NA	Intergenic, end of contig
Alone	7D	4859790	SNP	T -> C	Middle of protein	T -> A	Nitrogen regulatory protein P-II GlnK
Alone	7D	5196620	SNP	A -> G	Middle of protein	S -> G	Hydroxypyruvate isomerase
Alone	7D	6530970	SNP	A -> G	NA	NA	Intergenic, between 16S rRNA and tRNA-Ala-TGC
Alone	7D	6530973	SNP	A -> T	NA	NA	Intergenic, between 16S rRNA and tRNA-Ala-TGC
Alone	7E	147015	SNP	C -> T	Middle of protein	R -> H	Nitrogen regulation protein NtrB
Alone	7E	2481894	Substitution	AA -> GG	NA	NA	Intergenic, upstream of FagA
Alone	7E	3273813	Substitution	A -> C	NA	NA	Intergenic, upstream of BarA-associated response regulator UvrY
Alone	7E	5140488	SNP	C -> G	Middle of protein	None	Threonine synthase
Alone	7E	6530970	SNP	A -> G	NA	NA	Intergenic, between 16S rRNA and tRNA-Ala-TGC
Alone	7E	6530973	SNP	A -> T	NA	NA	Intergenic, between 16S rRNA and tRNA-Ala-TGC
Alone	7F	147015	SNP	C -> T	Middle of protein	R -> H	Nitrogen regulation protein NtrB
Alone	7F	2481894	Substitution	AA -> GG	NA	NA	Intergenic, upstream of FagA
Alone	7F	2481897	SNP	T -> G	NA	NA	Intergenic, upstream of FagA
Alone	7F	2481899	Substitution	TTA -> GCC	NA	NA	Intergenic, upstream of FagA
Alone	7F	2481903	Substitution	ACA -> TTC	NA	NA	Intergenic, upstream of FagA
Alone	7F	2481907	Substitution	AT -> GG	NA	NA	Intergenic, upstream of FagA
Alone	7F	3273813	SNP	A -> C	NA	NA	Intergenic, upstream of BarA-associated response regulator UvrY
Alone	7F	5140488	SNP	C -> G	Middle of protein	None	Threonine synthase
Alone	7F	6530970	SNP	A -> G	NA	NA	Intergenic, between 16S rRNA and tRNA-Ala-TGC
Alone	7F	6530973	SNP	A -> T	NA	NA	Intergenic, between 16S rRNA and tRNA-Ala-TGC
Alone	7G	146974	SNP	A -> G	Middle of protein	S -> P	Nitrogen regulation protein NtrB
Alone	7G	847931	SNP	C -> T	Middle of protein	None	Hypothetical protein
Alone	7G	2495048	SNP	G -> A	Beginning of protein	A -> V	Rod shape-determining protein MreB
Alone	7G	6530970	SNP	A -> G	NA	NA	Intergenic, between 16S rRNA and tRNA-Ala-TGC
Alone	7G	6530973	SNP	A -> T	NA	NA	Intergenic, between 16S rRNA and tRNA-Ala-TGC
Alone	7H	146974	SNP	A -> G	Middle of protein	S -> P	Nitrogen regulation protein NtrB
Alone	7H	847931	SNP	C -> T	Middle of protein	None	Hypothetical protein
Alone	7H	2495048	SNP	G -> A	Beginning of protein	A -> V	Rod shape-determining protein MreB
Alone	7H	6530970	SNP	A -> G	NA	NA	Intergenic, between 16S rRNA and tRNA-Ala-TGC
Alone	7H	6530973	SNP	A -> T	NA	NA	Intergenic, between 16S rRNA and tRNA-Ala-TGC
Alone	7I	146974	SNP	A -> G	Middle of protein	S -> P	Nitrogen regulation protein NtrB
Alone	7I	5196439	Insertion	T	Middle of protein	Frameshift	Hydroxypyruvate isomerase
Alone	7I	6530970	SNP	A -> G	NA	NA	Intergenic, between 16S rRNA and tRNA-Ala-TGC
Alone	7I	6530973	SNP	A -> T	NA	NA	Intergenic, between 16S rRNA and tRNA-Ala-TGC
Alone	7J	147337	SNP	A -> G	Beginning of protein	F -> L	Nitrogen regulation protein NtrB
Alone	7J	5140488	SNP	C -> G	Middle of protein	None	Threonine synthase
Alone	7J	5214176	Substitution	TCCAC -> CTGTT	Middle of protein	VD -> NS	Ferrichrome-iron receptor
Alone	7J	5214183	Substitution	TCA -> GGT	Middle of protein	LS -> YR	Ferrichrome-iron receptor
Alone	7J	6530970	SNP	A -> G	NA	NA	Intergenic, between 16S rRNA and tRNA-Ala-TGC
Alone	7J	6530973	SNP	A -> T	NA	NA	Intergenic, between 16S rRNA and tRNA-Ala-TGC
Alone	8A	953592	SNP	C -> T	End of protein	A -> V	Pyoverdine biosynthesis related protein PvdP
Alone	8A	5140488	SNP	C -> G	Middle of protein	None	Threonine synthase
Alone	8A	6530970	SNP	A -> G	NA	NA	Intergenic, between 16S rRNA and tRNA-Ala-TGC
Alone	8A	6530973	SNP	A -> T	NA	NA	Intergenic, between 16S rRNA and tRNA-Ala-TGC
Alone	8B	2481894	Substitution	AA -> GG	NA	NA	Intergenic, upstream of FagA
Alone	8B	2481897	SNP	T -> G	NA	NA	Intergenic, upstream of FagA
Alone	8B	2481899	Substitution	TTA -> GCC	NA	NA	Intergenic, upstream of FagA
Alone	8B	2481903	Substitution	AC -> TT	NA	NA	Intergenic, upstream of FagA
Alone	8B	4810388	SNP	G -> A	End of protein	R -> C	Transcription termination factor Rho
Alone	8B	5140488	SNP	C -> G	Middle of protein	None	Threonine synthase
Alone	8B	5196617	Substitution	GCGA -> TGTG	Middle of protein	AS -> CG	Hydroxypyruvate isomerase
Alone	8B	6530970	SNP	A -> G	NA	NA	Intergenic, between 16S rRNA and tRNA-Ala-TGC
Alone	8B	6530973	SNP	A -> T	NA	NA	Intergenic, between 16S rRNA and tRNA-Ala-TGC
Alone	8C	146589	SNP	G -> C	End of protein	A -> G	Nitrogen regulation protein NtrB
Alone	8C	2073905	Deletion	C	Middle of protein	Frameshift	Signal transduction histidine-protein kinase BarA
Alone	8C	2481894	Substitution	AA -> GG	NA	NA	Intergenic, upstream of FagA
Alone	8C	2481897	SNP	T -> G	NA	NA	Intergenic, upstream of FagA
Alone	8C	2481899	Substitution	TTA -> GCC	NA	NA	Intergenic, upstream of FagA
Alone	8C	2481903	Substitution	AC -> TT	NA	NA	Intergenic, upstream of FagA
Alone	8C	6530970	SNP	A -> G	NA	NA	Intergenic, between 16S rRNA and tRNA-Ala-TGC
Alone	8C	6530973	SNP	A -> T	NA	NA	Intergenic, between 16S rRNA and tRNA-Ala-TGC
Alone	8D	6530970	SNP	A -> G	NA	NA	Intergenic, between 16S rRNA and tRNA-Ala-TGC
Alone	8D	6530973	SNP	A -> T	NA	NA	Intergenic, between 16S rRNA and tRNA-Ala-TGC
Alone	8D	6536514	SNP	G -> A	NA	NA	Intergenic, between 16S rRNA and tRNA-Ala-TGC
Alone	8E	145364	SNP	C -> T	End of protein	A -> T	Nitrogen regulation protein NtrB
Alone	8E	2481894	Substitution	AA -> GG	NA	NA	Intergenic, upstream of FagA
Alone	8E	5196439	Insertion	T	Middle of protein	Frameshift	Hydroxypyruvate isomerase
Alone	8E	5196620	SNP	A -> G	Middle of protein	S -> G	Hydroxypyruvate isomerase
Alone	8E	6209442	Substitution	GT -> AG	Middle of protein	QS -> QA	Hypothetical protein
Alone	8E	6209455	SNP	A -> G	Middle of protein	N -> D	Hypothetical protein
Alone	8E	6530970	SNP	A -> G	NA	NA	Intergenic, between 16S rRNA and tRNA-Ala-TGC
Alone	8E	6530973	SNP	A -> T	NA	NA	Intergenic, between 16S rRNA and tRNA-Ala-TGC
Alone	8E	6536514	SNP	G -> A	NA	NA	Intergenic, between 16S rRNA and tRNA-Ala-TGC
Alone	8F	6530970	SNP	A -> G	NA	NA	Intergenic, between 16S rRNA and tRNA-Ala-TGC
Alone	8F	6530973	SNP	A -> T	NA	NA	Intergenic, between 16S rRNA and tRNA-Ala-TGC
Alone	8G	6530970	SNP	A -> G	NA	NA	Intergenic, between 16S rRNA and tRNA-Ala-TGC
Alone	8G	6530973	SNP	A -> T	NA	NA	Intergenic, between 16S rRNA and tRNA-Ala-TGC
Alone	8H	847931	SNP	C -> T	Middle of protein	None	Hypothetical protein
Alone	8H	4810388	SNP	G -> A	End of protein	R -> C	Transcription termination factor Rho
Alone	8H	6530970	SNP	A -> G	NA	NA	Intergenic, between 16S rRNA and tRNA-Ala-TGC
Alone	8H	6530973	SNP	A -> T	NA	NA	Intergenic, between 16S rRNA and tRNA-Ala-TGC
Alone	8I	146589	SNP	G -> C	End of protein	A -> G	Nitrogen regulation protein NtrB
Alone	8I	847931	SNP	C -> T	Middle of protein	None	Hypothetical protein
Alone	8I	2073905	Deletion	C	Middle of protein	Frameshift	Signal transduction histidine-protein kinase BarA
Alone	8I	2481894	Substitution	AA -> GG	NA	NA	Intergenic, upstream of FagA
Alone	8I	2889607	SNP	C -> T	Middle of protein	A -> T	Hypothetical protein
Alone	8I	6530970	SNP	A -> G	NA	NA	Intergenic, between 16S rRNA and tRNA-Ala-TGC
Alone	8I	6530973	SNP	A -> T	NA	NA	Intergenic, between 16S rRNA and tRNA-Ala-TGC
Alone	8J	4859865	SNP	C -> T	Middle of protein	E -> K	Nitrogen regulatory protein P-II GlnK
Alone	8J	6530970	SNP	A -> G	NA	NA	Intergenic, between 16S rRNA and tRNA-Ala-TGC
Alone	8J	6530973	SNP	A -> T	NA	NA	Intergenic, between 16S rRNA and tRNA-Ala-TGC
Alone	9A	147180	SNP	A -> G	Middle of protein	L -> P	Nitrogen regulation protein NtrB
Alone	9A	847931	SNP	C -> T	Hypothetical protein	None	Hypothetical protein
Alone	9A	3734884	SNP	A -> G	Middle of protein	H -> R	Transcriptional regulator, MerR family
Alone	9A	5804711	Deletion	A	Middle of protein	Frameshift	N-acetylglucosamine-6-phosphate deacetylase
Alone	9A	5995965	SNP	G -> A	Beginning of protein	None	Putative toxin subunit
Alone	9A	6530970	SNP	A -> G	NA	NA	Intergenic, between 16S rRNA and tRNA-Ala-TGC
Alone	9A	6530973	SNP	A -> T	NA	NA	Intergenic, between 16S rRNA and tRNA-Ala-TGC
Alone	9B	147180	SNP	A -> G	Middle of protein	L -> P	Nitrogen regulation protein NtrB
Alone	9B	2494625	SNP	T -> C	Middle of protein	Y -> C	Rod shape-determining protein MreB
Alone	9B	5995965	SNP	G -> A	Beginning of protein	None	Putative toxin subunit
Alone	9B	6530970	SNP	A -> G	NA	NA	Intergenic, between 16S rRNA and tRNA-Ala-TGC
Alone	9B	6530973	SNP	A -> T	NA	NA	Intergenic, between 16S rRNA and tRNA-Ala-TGC
Alone	9C	147180	SNP	A -> G	Middle of protein	L -> P	Nitrogen regulation protein NtrB
Alone	9C	847931	SNP	C -> T	Hypothetical protein	None	Hypothetical protein
Alone	9C	3010869	Deletion	T	Middle of protein	Frameshift	Esterase/lipase/thioesterase family protein
Alone	9C	3734884	SNP	A -> G	Middle of protein	H -> R	Transcriptional regulator, MerR family
Alone	9C	5140488	SNP	C -> G	Middle of protein	None	Threonine synthase
Alone	9C	5995965	SNP	G -> A	Beginning of protein	None	Putative toxin subunit
Alone	9C	6530970	SNP	A -> G	NA	NA	Intergenic, between 16S rRNA and tRNA-Ala-TGC
Alone	9C	6530973	SNP	A -> T	NA	NA	Intergenic, between 16S rRNA and tRNA-Ala-TGC
Alone	9D	147180	SNP	A -> G	Middle of protein	L -> P	Nitrogen regulation protein NtrB
Alone	9D	847931	SNP	C -> T	Hypothetical protein	None	Hypothetical protein
Alone	9D	5995965	SNP	G -> A	Beginning of protein	None	Putative toxin subunit
Alone	9D	6530970	SNP	A -> G	NA	NA	Intergenic, between 16S rRNA and tRNA-Ala-TGC
Alone	9D	6530973	SNP	A -> T	NA	NA	Intergenic, between 16S rRNA and tRNA-Ala-TGC
Alone	9E	147180	SNP	A -> G	Middle of protein	L -> P	Nitrogen regulation protein NtrB
Alone	9E	5995965	SNP	G -> A	Beginning of protein	None	Putative toxin subunit
Alone	9E	6530970	SNP	A -> G	NA	NA	Intergenic, between 16S rRNA and tRNA-Ala-TGC
Alone	9E	6530973	SNP	A -> T	NA	NA	Intergenic, between 16S rRNA and tRNA-Ala-TGC
Alone	9F	147180	SNP	A -> G	Middle of protein	L -> P	Nitrogen regulation protein NtrB
Alone	9F	5140488	SNP	C -> G	Middle of protein	None	Threonine synthase
Alone	9F	5995965	SNP	G -> A	Beginning of protein	None	Putative toxin subunit
Alone	9F	6530970	SNP	A -> G	NA	NA	Intergenic, between 16S rRNA and tRNA-Ala-TGC
Alone	9F	6530973	SNP	A -> T	NA	NA	Intergenic, between 16S rRNA and tRNA-Ala-TGC
Alone	9G	147180	SNP	A -> G	Middle of protein	L -> P	Nitrogen regulation protein NtrB
Alone	9G	847931	SNP	C -> T	Hypothetical protein	None	Hypothetical protein
Alone	9G	3034348	SNP	G -> C	NA	NA	Intergenic, downstream of both 23S rRNA and transcriptional regulator of sugar metabolism
Alone	9G	5140488	SNP	C -> G	Middle of protein	None	Threonine synthase
Alone	9G	5954983	Deletion	A	End of protein	None	Hypothetical protein
Alone	9G	5995965	SNP	G -> A	Beginning of protein	None	Putative toxin subunit
Alone	9G	6530970	SNP	A -> G	NA	NA	Intergenic, between 16S rRNA and tRNA-Ala-TGC
Alone	9G	6530973	SNP	A -> T	NA	NA	Intergenic, between 16S rRNA and tRNA-Ala-TGC
Alone	9H	147180	SNP	A -> G	Middle of protein	L -> P	Nitrogen regulation protein NtrB
Alone	9H	5995965	SNP	G -> A	Beginning of protein	None	Putative toxin subunit
Alone	9H	6530970	SNP	A -> G	NA	NA	Intergenic, between 16S rRNA and tRNA-Ala-TGC
Alone	9H	6530973	SNP	A -> T	NA	NA	Intergenic, between 16S rRNA and tRNA-Ala-TGC
Alone	9I	147180	SNP	A -> G	Middle of protein	L -> P	Nitrogen regulation protein NtrB
Alone	9I	5140488	SNP	C -> G	Middle of protein	None	Threonine synthase
Alone	9I	5140493	SNP	C -> A	Middle of protein	P -> H	Threonine synthase
Alone	9I	5140497	SNP	C -> A	Middle of protein	None	Threonine synthase
Alone	9I	5196439	Insertion	T	Middle of protein	Frameshift	Hydroxypyruvate isomerase
Alone	9I	5196615	Substitution	CAGCGA -> GGTGTG	Middle of protein	TAS -> RCG	Hydroxypyruvate isomerase
Alone	9I	5995965	SNP	G -> A	Beginning of protein	None	Putative toxin subunit
Alone	9I	6530970	SNP	A -> G	NA	NA	Intergenic, between 16S rRNA and tRNA-Ala-TGC
Alone	9I	6530973	SNP	A -> T	NA	NA	Intergenic, between 16S rRNA and tRNA-Ala-TGC
Alone	9J	147180	SNP	A -> G	Middle of protein	L -> P	Nitrogen regulation protein NtrB
Alone	9J	5995965	SNP	G -> A	Beginning of protein	None	Putative toxin subunit
Alone	9J	6530970	SNP	A -> G	NA	NA	Intergenic, between 16S rRNA and tRNA-Ala-TGC
Alone	9J	6530973	SNP	A -> T	NA	NA	Intergenic, between 16S rRNA and tRNA-Ala-TGC
Alone	9J	6531069	SNP	A -> T	NA	NA	Intergenic, between 16S rRNA and tRNA-Ala-TGC
Alone	10A	847931	SNP	C -> T	Middle of protein	None	Hypothetical protein
Alone	10A	4225539	Deletion	TCA	Middle of protein	GE -> G	Signal transduction histidine kinase regulating C4-dicarboxylate transport system
Alone	10A	4811677	SNP	A -> C	NA	NA	Intergenic, upstream of transcription termination factor Rho
Alone	10A	6530970	SNP	A -> G	NA	NA	Intergenic, between 16S rRNA and tRNA-Ala-TGC
Alone	10A	6530973	SNP	A -> T	NA	NA	Intergenic, between 16S rRNA and tRNA-Ala-TGC
Alone	10B	5140488	SNP	C -> G	Middle of protein	None	Threonine synthase
Alone	10B	6530970	SNP	A -> G	NA	NA	Intergenic, between 16S rRNA and tRNA-Ala-TGC
Alone	10B	6530973	SNP	A -> T	NA	NA	Intergenic, between 16S rRNA and tRNA-Ala-TGC
Alone	10C	146941	SNP	C -> T	Middle of protein	E -> K	Nitrogen regulation protein NtrB
Alone	10C	847931	SNP	C -> T	Middle of protein	None	Hypothetical protein
Alone	10C	6530970	SNP	A -> G	NA	NA	Intergenic, between 16S rRNA and tRNA-Ala-TGC
Alone	10C	6530973	SNP	A -> T	NA	NA	Intergenic, between 16S rRNA and tRNA-Ala-TGC
Alone	10D	6530970	SNP	A -> G	NA	NA	Intergenic, between 16S rRNA and tRNA-Ala-TGC
Alone	10D	6530973	SNP	A -> T	NA	NA	Intergenic, between 16S rRNA and tRNA-Ala-TGC
Alone	10E	5196620	SNP	A -> G	Middle of protein	S -> G	Hydroxypyruvate isomerase
Alone	10E	6530970	SNP	A -> G	NA	NA	Intergenic, between 16S rRNA and tRNA-Ala-TGC
Alone	10E	6530973	SNP	A -> T	NA	NA	Intergenic, between 16S rRNA and tRNA-Ala-TGC
Alone	10F	4225539	Deletion	TCA	Middle of protein	GE -> G	Signal transduction histidine kinase regulating C4-dicarboxylate transport system
Alone	10F	4811677	SNP	A -> C	NA	NA	Intergenic, upstream of transcription termination factor Rho
Alone	10F	6530970	SNP	A -> G	NA	NA	Intergenic, between 16S rRNA and tRNA-Ala-TGC
Alone	10F	6530973	SNP	A -> T	NA	NA	Intergenic, between 16S rRNA and tRNA-Ala-TGC
Alone	10G	847931	SNP	C -> T	Middle of protein	None	Hypothetical protein
Alone	10G	6530970	SNP	A -> G	NA	NA	Intergenic, between 16S rRNA and tRNA-Ala-TGC
Alone	10G	6530973	SNP	A -> T	NA	NA	Intergenic, between 16S rRNA and tRNA-Ala-TGC
Alone	10G	6531069	SNP	A -> T	NA	NA	Intergenic, between 16S rRNA and tRNA-Ala-TGC
Alone	10H	3223472	Insertion	C	End of protein	Frameshift	Multidomain signal transduction protein including CheB-like methylesterase, CheR-like family methyltransferase and BaeS-like histidine kinas
Alone	10H	6530970	SNP	A -> G	NA	NA	Intergenic, between 16S rRNA and tRNA-Ala-TGC
Alone	10H	6530973	SNP	A -> T	NA	NA	Intergenic, between 16S rRNA and tRNA-Ala-TGC
Alone	10H	6531069	SNP	A -> T	NA	NA	Intergenic, between 16S rRNA and tRNA-Ala-TGC
Alone	10I	146941	SNP	C -> T	Middle of protein	E -> K	Nitrogen regulation protein NtrB
Alone	10I	6530970	SNP	A -> G	NA	NA	Intergenic, between 16S rRNA and tRNA-Ala-TGC
Alone	10I	6530973	SNP	A -> T	NA	NA	Intergenic, between 16S rRNA and tRNA-Ala-TGC
Alone	10J	146228	SNP	C -> T	Middle of protein	A -> T	Nitrogen regulation protein NR(I), GlnG (=NtrC)
Alone	10J	847931	SNP	C -> T	Middle of protein	None	Hypothetical protein
Alone	10J	861847	Substitution	TT -> GG	NA	NA	Intergenic, upstream of hypothetical proteins on both sides
Alone	10J	6530970	SNP	A -> G	NA	NA	Intergenic, between 16S rRNA and tRNA-Ala-TGC
Alone	10J	6530973	SNP	A -> T	NA	NA	Intergenic, between 16S rRNA and tRNA-Ala-TGC
Geo	11A	351798	SNP	T -> C	Middle of protein	F -> L	RNA-binding protein Hfq
Geo	11A	847931	SNP	C -> T	Middle of protein	None	Hypothetical protein
Geo	11A	4627894	Deletion	GC	End of protein	Frameshift	DNA-directed RNA polymerase alpha subunity
Geo	11A	5140488	SNP	C -> G	Middle of protein	None	Threonine synthase
Geo	11A	6530970	SNP	A -> G	NA	NA	Intergenic, between 16S rRNA and tRNA-Ala-TGC
Geo	11A	6530973	SNP	A -> T	NA	NA	Intergenic, between 16S rRNA and tRNA-Ala-TGC
Geo	11B	351798	SNP	T -> C	Middle of protein	F -> L	RNA-binding protein Hfq
Geo	11B	847931	SNP	C -> T	Middle of protein	None	Hypothetical protein
Geo	11B	4627894	Deletion	GC	End of protein	Frameshift	DNA-directed RNA polymerase alpha subunity
Geo	11B	6530970	SNP	A -> G	NA	NA	Intergenic, between 16S rRNA and tRNA-Ala-TGC
Geo	11B	6530973	SNP	A -> T	NA	NA	Intergenic, between 16S rRNA and tRNA-Ala-TGC
Geo	11C	147325	SNP	C -> T	Middle of protein	E -> K	Nitrogen regulation protein NtrB
Geo	11C	351798	SNP	T -> C	Middle of protein	F -> L	RNA-binding protein Hfq
Geo	11C	4627894	Deletion	GC	End of protein	Frameshift	DNA-directed RNA polymerase alpha subunity
Geo	11C	5196439	Insertion	T	Middle of protein	Frameshift	Hydroxypyruvate isomerase
Geo	11C	6530970	SNP	A -> G	NA	NA	Intergenic, between 16S rRNA and tRNA-Ala-TGC
Geo	11C	6530973	SNP	A -> T	NA	NA	Intergenic, between 16S rRNA and tRNA-Ala-TGC
Geo	11D	351798	SNP (transition)	T -> C		F -> L	RNA-binding protein Hfq CDS
Geo	11D	4627894	Deletion	GC			DNA-directed RNA polymerase alpha subunit (EC 2.7.7.6) CDS
Geo	11D	5140488	SNP (transversion)	C -> G			Threonine synthase (EC 4.2.3.1) CDS
Geo	11D	5196439	Insertion	T			Hydroxypyruvate isomerase (EC 5.3.1.22) CDS
Geo	11D	6530970	SNP (transition)	A -> G
Geo	11D	6530973	SNP (transversion)	A -> T
Geo	11E	351798	SNP (transition)	T -> C		F -> L	RNA-binding protein Hfq CDS
Geo	11E	2481894	Substitution	AA -> GG
Geo	11E	2481897	SNP (transversion)	T -> G
Geo	11E	3034348	SNP (transversion)	G -> C
Geo	11E	3747838	SNP (transversion)	T -> A		T -> S	Transcriptional regulator, AraC family CDS
Geo	11E	4627894	Deletion	GC			DNA-directed RNA polymerase alpha subunit (EC 2.7.7.6) CDS
Geo	11E	6530970	SNP (transition)	A -> G
Geo	11E	6530973	SNP (transversion)	A -> T
Geo	11F	351798	SNP (transition)	T -> C		F -> L	RNA-binding protein Hfq CDS
Geo	11F	2481894	Substitution	AA -> GG
Geo	11F	2481897	SNP (transversion)	T -> G
Geo	11F	2481899	Substitution	TTA -> GCC
Geo	11F	2481903	Substitution	AC -> TT
Geo	11F	4627894	Deletion	GC			DNA-directed RNA polymerase alpha subunit (EC 2.7.7.6) CDS
Geo	11F	5060691	SNP (transition)	G -> A
Geo	11F	6530970	SNP (transition)	A -> G
Geo	11F	6530973	SNP (transversion)	A -> T
Geo	11G	351798	SNP (transition)	T -> C		F -> L	RNA-binding protein Hfq CDS
Geo	11G	2481894	Substitution	AA -> GG
Geo	11G	2481897	SNP (transversion)	T -> G
Geo	11G	2481899	Substitution	TTA -> GCC
Geo	11G	2481903	Substitution	AC -> TT
Geo	11G	4627894	Deletion	GC			DNA-directed RNA polymerase alpha subunit (EC 2.7.7.6) CDS
Geo	11G	6530970	SNP (transition)	A -> G
Geo	11G	6530973	SNP (transversion)	A -> T
Geo	11H	351798	SNP (transition)	T -> C		F -> L	RNA-binding protein Hfq CDS
Geo	11H	847931	SNP (transition)	C -> T			hypothetical protein CDS
Geo	11H	4627894	Deletion	GC			DNA-directed RNA polymerase alpha subunit (EC 2.7.7.6) CDS
Geo	11H	5140488	SNP (transversion)	C -> G			Threonine synthase (EC 4.2.3.1) CDS
Geo	11H	6530970	SNP (transition)	A -> G
Geo	11H	6530973	SNP (transversion)	A -> T
Geo	11I	351798	SNP (transition)	T -> C		F -> L	RNA-binding protein Hfq CDS
Geo	11I	847931	SNP (transition)	C -> T			hypothetical protein CDS
Geo	11I	2074953	SNP (transversion)	C -> G		V -> L	Signal transduction histidine-protein kinase BarA (EC 2.7.13.3) CDS
Geo	11I	5140488	SNP (transversion)	C -> G			Threonine synthase (EC 4.2.3.1) CDS
Geo	11I	6530970	SNP (transition)	A -> G
Geo	11I	6530973	SNP (transversion)	A -> T
Geo	11J	351798	SNP (transition)	T -> C		F -> L	RNA-binding protein Hfq CDS
Geo	11J	847931	SNP (transition)	C -> T			hypothetical protein CDS
Geo	11J	4627894	Deletion	GC			DNA-directed RNA polymerase alpha subunit (EC 2.7.7.6) CDS
Geo	11J	6530970	SNP (transition)	A -> G
Geo	11J	6530973	SNP (transversion)	A -> T
Geo	12A	147337	SNP (transition)	A -> G		F -> L	Nitrogen regulation protein NtrB (EC 2.7.13.3) CDS
Geo	12A	5140488	SNP (transversion)	C -> G			Threonine synthase (EC 4.2.3.1) CDS
Geo	12A	5140493	SNP (transversion)	C -> A		P -> H	Threonine synthase (EC 4.2.3.1) CDS
Geo	12A	6530970	SNP (transition)	A -> G
Geo	12A	6530973	SNP (transversion)	A -> T
Geo	12B	847931	SNP (transition)	C -> T			hypothetical protein CDS
Geo	12B	4811677	SNP (transversion)	A -> C
Geo	12B	6530970	SNP (transition)	A -> G
Geo	12B	6530973	SNP (transversion)	A -> T
Geo	12C	147337	SNP (transition)	A -> G		F -> L	Nitrogen regulation protein NtrB (EC 2.7.13.3) CDS
Geo	12C	5196439	Insertion	#NAME?			Hydroxypyruvate isomerase (EC 5.3.1.22) CDS
Geo	12C	6530970	SNP (transition)	A -> G
Geo	12C	6530973	SNP (transversion)	A -> T
Geo	12D	147337	SNP (transition)	A -> G		F -> L	Nitrogen regulation protein NtrB (EC 2.7.13.3) CDS
Geo	12D	847931	SNP (transition)	C -> T			hypothetical protein CDS
Geo	12D	5140488	SNP (transversion)	C -> G			Threonine synthase (EC 4.2.3.1) CDS
Geo	12D	5340046	Insertion (tandem repeat)	(A)8 -> (A)9
Geo	12D	6530970	SNP (transition)	A -> G
Geo	12D	6530973	SNP (transversion)	A -> T
Geo	12D	6531069	SNP (transversion)	A -> T
Geo	12E	819464	Deletion	#NAME?		TD -> N	hypothetical protein CDS
Geo	12E	2494886	SNP (transversion)	T -> A		N -> I	Rod shape-determining protein MreB CDS
Geo	12E	3034348	SNP (transversion)	G -> C
Geo	12E	4811677	SNP (transversion)	A -> C
Geo	12E	5196620	SNP (transition)	A -> G		S -> G	Hydroxypyruvate isomerase (EC 5.3.1.22) CDS
Geo	12E	6530970	SNP (transition)	A -> G
Geo	12E	6530973	SNP (transversion)	A -> T
Geo	12F	147337	SNP (transition)	A -> G		F -> L	Nitrogen regulation protein NtrB (EC 2.7.13.3) CDS
Geo	12F	2481894	Substitution	AA -> GG
Geo	12F	2481897	SNP (transversion)	T -> G
Geo	12F	2481899	Substitution	TTA -> GCC
Geo	12F	2481903	Substitution	ACA -> TTC
Geo	12F	2481907	Substitution	AT -> GG
Geo	12F	5196615	Substitution	CAGCGA -> GGTGTG		TAS -> RCG	Hydroxypyruvate isomerase (EC 5.3.1.22) CDS
Geo	12F	6530970	SNP (transition)	A -> G
Geo	12F	6530973	SNP (transversion)	A -> T
Geo	12G	847931	SNP (transition)	C -> T			hypothetical protein CDS
Geo	12G	2481894	Substitution	AA -> GG
Geo	12G	2481897	SNP (transversion)	T -> G
Geo	12G	2481899	Substitution	TTA -> GCC
Geo	12G	2481903	Substitution	AC -> TT
Geo	12G	5140488	SNP (transversion)	C -> G			Threonine synthase (EC 4.2.3.1) CDS
Geo	12G	6530970	SNP (transition)	A -> G
Geo	12G	6530973	SNP (transversion)	A -> T
Geo	12H	2481894	Substitution	AA -> GG
Geo	12H	4859905	SNP (transversion)	G -> C			Nitrogen regulatory protein P-II, GlnK CDS
Geo	12H	5140488	SNP (transversion)	C -> G			Threonine synthase (EC 4.2.3.1) CDS
Geo	12H	6530970	SNP (transition)	A -> G
Geo	12H	6530973	SNP (transversion)	A -> T
Geo	12I	147337	SNP (transition)	A -> G		F -> L	Nitrogen regulation protein NtrB (EC 2.7.13.3) CDS
Geo	12I	2481894	Substitution	AA -> GG
Geo	12I	2481897	SNP (transversion)	T -> G
Geo	12I	2481899	Substitution	TTA -> GCC
Geo	12I	2481903	Substitution	ACA -> TTC
Geo	12I	2481907	Substitution	AT -> GG
Geo	12I	3034348	SNP (transversion)	G -> C
Geo	12I	5140488	SNP (transversion)	C -> G			Threonine synthase (EC 4.2.3.1) CDS
Geo	12I	6530970	SNP (transition)	A -> G
Geo	12I	6530973	SNP (transversion)	A -> T
Geo	12J	847931	SNP (transition)	C -> T			hypothetical protein CDS
Geo	12J	3034348	SNP (transversion)	G -> C
Geo	12J	4860214	SNP (transversion)	A -> C
Geo	12J	4860217	SNP (transversion)	G -> C
Geo	12J	4860224	Substitution	AAAA -> GCGC
Geo	12J	4860235	Deletion	#NAME?
Geo	12J	5518768	SNP (transversion)	C -> A		A -> S	putative membrane protein CDS
Geo	12J	6530970	SNP (transition)	A -> G
Geo	12J	6530973	SNP (transversion)	A -> T
Geo	13A	4860130	SNP (transversion)	C -> A
Geo	13A	6530970	SNP (transition)	A -> G
Geo	13A	6530973	SNP (transversion)	A -> T
Geo	13B	146974	SNP (transition)	A -> G		S -> P	Nitrogen regulation protein NtrB (EC 2.7.13.3) CDS
Geo	13B	847931	SNP (transition)	C -> T			hypothetical protein CDS
Geo	13B	2481894	Substitution	AA -> GG
Geo	13B	5920389	SNP (transition)	T -> C		T -> A	Translation initiation factor 3 CDS
Geo	13B	6530970	SNP (transition)	A -> G
Geo	13B	6530973	SNP (transversion)	A -> T
Geo	13C	4860130	SNP (transversion)	C -> A
Geo	13C	6530970	SNP (transition)	A -> G
Geo	13C	6530973	SNP (transversion)	A -> T
Geo	13D	4860130	SNP (transversion)	C -> A
Geo	13D	5140488	SNP (transversion)	C -> G			Threonine synthase (EC 4.2.3.1) CDS
Geo	13D	6530970	SNP (transition)	A -> G
Geo	13D	6530973	SNP (transversion)	A -> T
Geo	13E	4860130	SNP (transversion)	C -> A
Geo	13E	6530970	SNP (transition)	A -> G
Geo	13E	6530973	SNP (transversion)	A -> T
Geo	13F	3034348	SNP (transversion)	G -> C
Geo	13F	4860130	SNP (transversion)	C -> A
Geo	13F	5140488	SNP (transversion)	C -> G			Threonine synthase (EC 4.2.3.1) CDS
Geo	13F	6530970	SNP (transition)	A -> G
Geo	13F	6530973	SNP (transversion)	A -> T
Geo	13G	2074136	Insertion (tandem repeat)	(A)3 -> (A)4			Signal transduction histidine-protein kinase BarA (EC 2.7.13.3) CDS
Geo	13G	6530970	SNP (transition)	A -> G
Geo	13G	6530973	SNP (transversion)	A -> T
Geo	13H	2481894	Substitution	AA -> GG
Geo	13H	4860130	SNP (transversion)	C -> A
Geo	13H	5140488	SNP (transversion)	C -> G			Threonine synthase (EC 4.2.3.1) CDS
Geo	13H	5196439	Insertion	#NAME?			Hydroxypyruvate isomerase (EC 5.3.1.22) CDS
Geo	13H	6530970	SNP (transition)	A -> G
Geo	13H	6530973	SNP (transversion)	A -> T
Geo	13I	3034348	SNP (transversion)	G -> C
Geo	13I	4860130	SNP (transversion)	C -> A
Geo	13I	5140497	SNP (transversion)	C -> A			Threonine synthase (EC 4.2.3.1) CDS
Geo	13I	5196615	Substitution	CAGCGA -> GGTGTG		TAS -> RCG	Hydroxypyruvate isomerase (EC 5.3.1.22) CDS
Geo	13I	6530970	SNP (transition)	A -> G
Geo	13I	6530973	SNP (transversion)	A -> T
Geo	13J	847931	SNP (transition)	C -> T			hypothetical protein CDS
Geo	13J	3034348	SNP (transversion)	G -> C
Geo	13J	4860130	SNP (transversion)	C -> A
Geo	13J	6012867	SNP (transversion)	T -> A		Q -> L	Tetrapartite efflux system, outer membranefactor lipoprotein FusA-like => FusA of FusABCDE systemCDS
Geo	13J	6530970	SNP (transition)	A -> G
Geo	13J	6530973	SNP (transversion)	A -> T
Geo	14A	847931	SNP (transition)	C -> T			hypothetical protein CDS
Geo	14A	4627888	Deletion	#NAME?			DNA-directed RNA polymerase alpha subunit (EC 2.7.7.6) CDS
Geo	14A	6530970	SNP (transition)	A -> G
Geo	14A	6530973	SNP (transversion)	A -> T
Geo	14B	4627888	Deletion	#NAME?			DNA-directed RNA polymerase alpha subunit (EC 2.7.7.6) CDS
Geo	14B	6530970	SNP (transition)	A -> G
Geo	14B	6530973	SNP (transversion)	A -> T
Geo	14C	146959	SNP (transversion)	T -> A		N -> Y	Nitrogen regulation protein NtrB (EC 2.7.13.3) CDS
Geo	14C	847931	SNP (transition)	C -> T			hypothetical protein CDS
Geo	14C	2494785	SNP (transition)	C -> T		A -> T	Rod shape-determining protein MreB CDS
Geo	14C	4627888	Deletion	#NAME?			DNA-directed RNA polymerase alpha subunit (EC 2.7.7.6) CDS
Geo	14C	5140488	SNP (transversion)	C -> G			Threonine synthase (EC 4.2.3.1) CDS
Geo	14C	6530970	SNP (transition)	A -> G
Geo	14C	6530973	SNP (transversion)	A -> T
Geo	14D	146959	SNP (transversion)	T -> A		N -> Y	Nitrogen regulation protein NtrB (EC 2.7.13.3) CDS
Geo	14D	2481894	Substitution	AA -> GG
Geo	14D	4627888	Deletion	#NAME?			DNA-directed RNA polymerase alpha subunit (EC 2.7.7.6) CDS
Geo	14D	5140488	SNP (transversion)	C -> G			Threonine synthase (EC 4.2.3.1) CDS
Geo	14D	5196614	Substitution	ACAGCGA -> CGGTGTG		TAS -> RCG	Hydroxypyruvate isomerase (EC 5.3.1.22) CDS
Geo	14D	6530970	SNP (transition)	A -> G
Geo	14D	6530973	SNP (transversion)	A -> T
Geo	14E	146959	SNP (transversion)	T -> A		N -> Y	Nitrogen regulation protein NtrB (EC 2.7.13.3) CDS
Geo	14E	4627888	Deletion	#NAME?			DNA-directed RNA polymerase alpha subunit (EC 2.7.7.6) CDS
Geo	14E	6530970	SNP (transition)	A -> G
Geo	14F	82337	Substitution	CT -> TC
Geo	14F	82341	SNP (transversion)	G -> T
Geo	14F	114965	Substitution	TTT -> ACC
Geo	14F	114970	Substitution	AA -> GG
Geo	14F	146959	SNP (transversion)	T -> A		N -> Y	Nitrogen regulation protein NtrB (EC 2.7.13.3) CDS
Geo	14F	2494785	SNP (transition)	C -> T		A -> T	Rod shape-determining protein MreB CDS
Geo	14F	4627888	Deletion	#NAME?			DNA-directed RNA polymerase alpha subunit (EC 2.7.7.6) CDS
Geo	14F	6530970	SNP (transition)	A -> G
Geo	14F	6530973	SNP (transversion)	A -> T
Geo	14G	2481894	Substitution	AA -> GG
Geo	14G	3034348	SNP (transversion)	G -> C
Geo	14G	5196439	Insertion	#NAME?			Hydroxypyruvate isomerase (EC 5.3.1.22) CDS
Geo	14G	6530970	SNP (transition)	A -> G
Geo	14G	6530973	SNP (transversion)	A -> T
Geo	14G	6531069	SNP (transversion)	A -> T
Geo	14H	82337	Substitution	CT -> TC
Geo	14H	82341	SNP (transversion)	G -> T
Geo	14H	146959	SNP (transversion)	T -> A		N -> Y	Nitrogen regulation protein NtrB (EC 2.7.13.3) CDS
Geo	14H	847931	SNP (transition)	C -> T			hypothetical protein CDS
Geo	14H	2481894	Substitution	AA -> GG
Geo	14H	2481897	SNP (transversion)	T -> G
Geo	14H	2481899	Substitution	TTA -> GCC
Geo	14H	2481903	Substitution	AC -> TT
Geo	14H	2494785	SNP (transition)	C -> T		A -> T	Rod shape-determining protein MreB CDS
Geo	14H	4627888	Deletion	#NAME?			DNA-directed RNA polymerase alpha subunit (EC 2.7.7.6) CDS
Geo	14H	6530970	SNP (transition)	A -> G
Geo	14H	6530973	SNP (transversion)	A -> T
Geo	14I	3034348	SNP (transversion)	G -> C
Geo	14I	6530970	SNP (transition)	A -> G
Geo	14I	6530973	SNP (transversion)	A -> T
Geo	14J	146959	SNP (transversion)	T -> A		N -> Y	Nitrogen regulation protein NtrB (EC 2.7.13.3) CDS
Geo	14J	4627888	Deletion	#NAME?			DNA-directed RNA polymerase alpha subunit (EC 2.7.7.6) CDS
Geo	14J	6530970	SNP (transition)	A -> G
Geo	14J	6530973	SNP (transversion)	A -> T
Geo	14J	6531069	SNP (transversion)	A -> T
Geo	15A	147337	SNP (transversion)	A -> C		F -> V	Nitrogen regulation protein NtrB (EC 2.7.13.3) CDS
Geo	15A	5140497	SNP (transversion)	C -> A			Threonine synthase (EC 4.2.3.1) CDS
Geo	15A	6530970	SNP (transition)	A -> G
Geo	15A	6530973	SNP (transversion)	A -> T
Geo	15B	5140488	SNP (transversion)	C -> G			Threonine synthase (EC 4.2.3.1) CDS
Geo	15B	5140497	SNP (transversion)	C -> A			Threonine synthase (EC 4.2.3.1) CDS
Geo	15B	5960550	SNP (transition)	G -> A			hypothetical protein CDS
Geo	15B	6530970	SNP (transition)	A -> G
Geo	15B	6530973	SNP (transversion)	A -> T
Geo	15C	740835	SNP (transition)	A -> G			Transcriptional regulator, LysR family CDS
Geo	15C	740839	SNP (transversion)	A -> C		T -> P	Transcriptional regulator, LysR family CDS
Geo	15C	1701984	SNP (transversion)	T -> G
Geo	15C	3034348	SNP (transversion)	G -> C
Geo	15C	6530970	SNP (transition)	A -> G
Geo	15C	6530973	SNP (transversion)	A -> T
Geo	15D	740835	SNP (transition)	A -> G			Transcriptional regulator, LysR family CDS
Geo	15D	740839	SNP (transversion)	A -> C		T -> P	Transcriptional regulator, LysR family CDS
Geo	15D	1701984	SNP (transversion)	T -> G
Geo	15D	2481894	Substitution	AA -> GG
Geo	15D	2481897	SNP (transversion)	T -> G
Geo	15D	3492448	SNP (transversion)	C -> A
Geo	15D	6530970	SNP (transition)	A -> G
Geo	15D	6530973	SNP (transversion)	A -> T
Geo	15E	847931	SNP (transition)	C -> T			hypothetical protein CDS
Geo	15E	3611787	Deletion	#NAME?			Fumarate and nitrate reduction regulatory protein CDS
Geo	15E	3634200	SNP (transversion)	A -> C		L -> W	Permease of the drug/metabolite transporter (DMT) superfamily CDS
Geo	15E	4859790	SNP (transition)	T -> C		T -> A	Nitrogen regulatory protein P-II, GlnK CDS
Geo	15E	6530970	SNP (transition)	A -> G
Geo	15E	6530973	SNP (transversion)	A -> T
Geo	15F	351847	SNP (transition)	A -> G		Y -> C	RNA-binding protein Hfq CDS
Geo	15F	880400	Insertion	+C
Geo	15F	3053118	Insertion (tandem repeat)	(G)5 -> (G)6
Geo	15F	6530970	SNP (transition)	A -> G
Geo	15F	6530973	SNP (transversion)	A -> T
Geo	15G	740835	SNP (transition)	A -> G			Transcriptional regulator, LysR family CDS
Geo	15G	740839	SNP (transversion)	A -> C		T -> P	Transcriptional regulator, LysR family CDS
Geo	15G	6530970	SNP (transition)	A -> G
Geo	15G	6530973	SNP (transversion)	A -> T
Geo	15G	6531069	SNP (transversion)	A -> T
Geo	15H	147337	SNP (transversion)	A -> C		F -> V	Nitrogen regulation protein NtrB (EC 2.7.13.3) CDS
Geo	15H	847931	SNP (transition)	C -> T			hypothetical protein CDS
Geo	15H	2481894	Substitution	AA -> GG
Geo	15H	3034348	SNP (transversion)	G -> C
Geo	15H	6530970	SNP (transition)	A -> G
Geo	15H	6530973	SNP (transversion)	A -> T
Geo	15I	3611787	Deletion	#NAME?			Fumarate and nitrate reduction regulatory protein CDS
Geo	15I	3634200	SNP (transversion)	A -> C		L -> W	Permease of the drug/metabolite transporter (DMT) superfamily CDS
Geo	15I	4859790	SNP (transition)	T -> C		T -> A	Nitrogen regulatory protein P-II, GlnK CDS
Geo	15I	5196620	SNP (transition)	A -> G		S -> G	Hydroxypyruvate isomerase (EC 5.3.1.22) CDS
Geo	15I	6530970	SNP (transition)	A -> G
Geo	15I	6530973	SNP (transversion)	A -> T
Geo	15J	5140488	SNP (transversion)	C -> G			Threonine synthase (EC 4.2.3.1) CDS
Geo	15J	6530970	SNP (transition)	A -> G
Geo	15J	6530973	SNP (transversion)	A -> T
Geo	16A	3322818	SNP (transition)	T -> C			hypothetical protein CDS
Geo	16A	4859654	SNP (transition)	T -> C		D -> G	Nitrogen regulatory protein P-II, GlnK CDS
Geo	16A	5140488	SNP (transversion)	C -> G			Threonine synthase (EC 4.2.3.1) CDS
Geo	16A	5641620	SNP (transversion)	G -> T		A -> D	2-ketogluconate transporter CDS
Geo	16A	6530970	SNP (transition)	A -> G
Geo	16A	6530973	SNP (transversion)	A -> T
Geo	16B	847931	SNP (transition)	C -> T			hypothetical protein CDS
Geo	16B	2494784	SNP (transition)	G -> A		A -> V	Rod shape-determining protein MreB CDS
Geo	16B	3322818	SNP (transition)	T -> C			hypothetical protein CDS
Geo	16B	4859654	SNP (transition)	T -> C		D -> G	Nitrogen regulatory protein P-II, GlnK CDS
Geo	16B	5641620	SNP (transversion)	G -> T		A -> D	2-ketogluconate transporter CDS
Geo	16B	6530970	SNP (transition)	A -> G
Geo	16B	6530973	SNP (transversion)	A -> T
Geo	16C	147342	SNP (transversion)	T -> G		H -> P	Nitrogen regulation protein NtrB (EC 2.7.13.3) CDS
Geo	16C	6530970	SNP (transition)	A -> G
Geo	16C	6530973	SNP (transversion)	A -> T
Geo	16D	2494784	SNP (transition)	G -> A		A -> V	Rod shape-determining protein MreB CDS
Geo	16D	3322818	SNP (transition)	T -> C			hypothetical protein CDS
Geo	16D	4859654	SNP (transition)	T -> C		D -> G	Nitrogen regulatory protein P-II, GlnK CDS
Geo	16D	5140488	SNP (transversion)	C -> G			Threonine synthase (EC 4.2.3.1) CDS
Geo	16D	5641620	SNP (transversion)	G -> T		A -> D	2-ketogluconate transporter CDS
Geo	16D	6530970	SNP (transition)	A -> G
Geo	16D	6530973	SNP (transversion)	A -> T
Geo	16E	147342	SNP (transversion)	T -> G		H -> P	Nitrogen regulation protein NtrB (EC 2.7.13.3) CDS
Geo	16E	3034348	SNP (transversion)	G -> C
Geo	16E	6530970	SNP (transition)	A -> G
Geo	16E	6530973	SNP (transversion)	A -> T
Geo	16F	147342	SNP (transversion)	T -> G		H -> P	Nitrogen regulation protein NtrB (EC 2.7.13.3) CDS
Geo	16F	847931	SNP (transition)	C -> T			hypothetical protein CDS
Geo	16F	5196439	Insertion	#NAME?			Hydroxypyruvate isomerase (EC 5.3.1.22) CDS
Geo	16F	6530970	SNP (transition)	A -> G
Geo	16F	6530973	SNP (transversion)	A -> T
Geo	16G	847931	SNP (transition)	C -> T			hypothetical protein CDS
Geo	16G	2494784	SNP (transition)	G -> A		A -> V	Rod shape-determining protein MreB CDS
Geo	16G	3322818	SNP (transition)	T -> C			hypothetical protein CDS
Geo	16G	4859654	SNP (transition)	T -> C		D -> G	Nitrogen regulatory protein P-II, GlnK CDS
Geo	16G	5140493	SNP (transversion)	C -> A		P -> H	Threonine synthase (EC 4.2.3.1) CDS
Geo	16G	5140497	SNP (transversion)	C -> A			Threonine synthase (EC 4.2.3.1) CDS
Geo	16G	5641620	SNP (transversion)	G -> T		A -> D	2-ketogluconate transporter CDS
Geo	16G	6530970	SNP (transition)	A -> G
Geo	16G	6530973	SNP (transversion)	A -> T
Geo	16H	847931	SNP (transition)	C -> T			hypothetical protein CDS
Geo	16H	3322818	SNP (transition)	T -> C			hypothetical protein CDS
Geo	16H	4859654	SNP (transition)	T -> C		D -> G	Nitrogen regulatory protein P-II, GlnK CDS
Geo	16H	5641620	SNP (transversion)	G -> T		A -> D	2-ketogluconate transporter CDS
Geo	16H	6530970	SNP (transition)	A -> G
Geo	16H	6530973	SNP (transversion)	A -> T
Geo	16I	194067	SNP (transition)	T -> C		D -> G	Ubiquinone biosynthesis regulatory proteinkinase UbiB CDS
Geo	16I	847931	SNP (transition)	C -> T			hypothetical protein CDS
Geo	16I	2481894	Substitution	AA -> GG
Geo	16I	4613180	SNP (transition)	C -> T		A -> V	Translation elongation factor G CDS
Geo	16I	6530970	SNP (transition)	A -> G
Geo	16J	847931	SNP (transition)	C -> T			hypothetical protein CDS
Geo	16J	3322818	SNP (transition)	T -> C			hypothetical protein CDS
Geo	16J	4859654	SNP (transition)	T -> C		D -> G	Nitrogen regulatory protein P-II, GlnK CDS
Geo	16J	5641620	SNP (transversion)	G -> T		A -> D	2-ketogluconate transporter CDS
Geo	16J	6530970	SNP (transition)	A -> G
Geo	16J	6530973	SNP (transversion)	A -> T
Geo	17A	146994	SNP (transition)	A -> G		L -> P	Nitrogen regulation protein NtrB (EC 2.7.13.3) CDS
Geo	17A	4627780	SNP (transition)	G -> A		G -> D	DNA-directed RNA polymerase alpha subunit (EC 2.7.7.6) CDS
Geo	17A	6530970	SNP (transition)	A -> G
Geo	17A	6530973	SNP (transversion)	A -> T
Geo	17B	847931	SNP (transition)	C -> T			hypothetical protein CDS
Geo	17B	4627780	SNP (transition)	G -> A		G -> D	DNA-directed RNA polymerase alpha subunit (EC 2.7.7.6) CDS
Geo	17B	4860221	Deletion	ATC -> G
Geo	17B	6530970	SNP (transition)	A -> G
Geo	17B	6530973	SNP (transversion)	A -> T
Geo	17B	6531069	SNP (transversion)	A -> T
Geo	17C	4627780	SNP (transition)	G -> A		G -> D	DNA-directed RNA polymerase alpha subunit (EC 2.7.7.6) CDS
Geo	17C	6530970	SNP (transition)	A -> G
Geo	17C	6530973	SNP (transversion)	A -> T
Geo	17D	4627780	SNP (transition)	G -> A		G -> D	DNA-directed RNA polymerase alpha subunit (EC 2.7.7.6) CDS
Geo	17D	5140488	SNP (transversion)	C -> G			Threonine synthase (EC 4.2.3.1) CDS
Geo	17D	6530970	SNP (transition)	A -> G
Geo	17D	6530973	SNP (transversion)	A -> T
Geo	17E	4627780	SNP (transition)	G -> A		G -> D	DNA-directed RNA polymerase alpha subunit (EC 2.7.7.6) CDS
Geo	17E	5196439	Insertion	#NAME?			Hydroxypyruvate isomerase (EC 5.3.1.22) CDS
Geo	17E	6530970	SNP (transition)	A -> G
Geo	17E	6530973	SNP (transversion)	A -> T
Geo	17F	847931	SNP (transition)	C -> T			hypothetical protein CDS
Geo	17F	2481894	Substitution	AA -> GG
Geo	17F	2481897	SNP (transversion)	T -> G
Geo	17F	2481899	Substitution	TTA -> GCC
Geo	17F	2481903	Substitution	AC -> TT
Geo	17F	3034348	SNP (transversion)	G -> C
Geo	17F	4627780	SNP (transition)	G -> A		G -> D	DNA-directed RNA polymerase alpha subunit (EC 2.7.7.6) CDS
Geo	17F	4860221	Deletion	ATC -> G
Geo	17F	6530970	SNP (transition)	A -> G
Geo	17F	6530973	SNP (transversion)	A -> T
Geo	17G	146994	SNP (transition)	A -> G		L -> P	Nitrogen regulation protein NtrB (EC 2.7.13.3) CDS
Geo	17G	1750049	SNP (transversion)	G -> C		S -> T	Phage head, major capsid protein E CDS
Geo	17G	1750064	SNP (transversion)	G -> T		R -> L	Phage head, major capsid protein E CDS
Geo	17G	1750068	SNP (transition)	A -> G			Phage head, major capsid protein E CDS
Geo	17G	4627780	SNP (transition)	G -> A		G -> D	DNA-directed RNA polymerase alpha subunit (EC 2.7.7.6) CDS
Geo	17G	6530970	SNP (transition)	A -> G
Geo	17G	6530973	SNP (transversion)	A -> T
Geo	17H	4627780	SNP (transition)	G -> A		G -> D	DNA-directed RNA polymerase alpha subunit (EC 2.7.7.6) CDS
Geo	17H	5140488	SNP (transversion)	C -> G			Threonine synthase (EC 4.2.3.1) CDS
Geo	17H	6530970	SNP (transition)	A -> G
Geo	17H	6530973	SNP (transversion)	A -> T
Geo	17I	146994	SNP (transition)	A -> G		L -> P	Nitrogen regulation protein NtrB (EC 2.7.13.3) CDS
Geo	17I	4627780	SNP (transition)	G -> A		G -> D	DNA-directed RNA polymerase alpha subunit (EC 2.7.7.6) CDS
Geo	17I	6530970	SNP (transition)	A -> G
Geo	17I	6530973	SNP (transversion)	A -> T
Geo	17J	146994	SNP (transition)	A -> G		L -> P	Nitrogen regulation protein NtrB (EC 2.7.13.3) CDS
Geo	17J	847931	SNP (transition)	C -> T			hypothetical protein CDS
Geo	17J	4627780	SNP (transition)	G -> A		G -> D	DNA-directed RNA polymerase alpha subunit (EC 2.7.7.6) CDS
Geo	17J	6530970	SNP (transition)	A -> G
Geo	17J	6530973	SNP (transversion)	A -> T
Geo	18A	2534951	SNP (transition)	G -> A
Geo	18A	3936081	SNP (transition)	G -> A	L -> F		cytosolic long-chain acyl-CoA thioester hydrolase family protein CDS
Geo	18A	5140488	SNP (transversion)	C -> G			Threonine synthase (EC 4.2.3.1) CDS
Geo	18A	6530970	SNP (transition)	A -> G
Geo	18A	6530973	SNP (transversion)	A -> T
Geo	18A	6531069	SNP (transversion)	A -> T
Geo	18B	847931	SNP (transition)	C -> T			hypothetical protein CDS
Geo	18B	2534951	SNP (transition)	G -> A
Geo	18B	3936081	SNP (transition)	G -> A	L -> F		cytosolic long-chain acyl-CoA thioester hydrolase family protein CDS
Geo	18B	5196615	Substitution	CAGCGA -> GGTGTG	TAS -> RCG		Hydroxypyruvate isomerase (EC 5.3.1.22) CDS
Geo	18B	6530970	SNP (transition)	A -> G
Geo	18B	6530973	SNP (transversion)	A -> T
Geo	18C	4860128	SNP (transversion)	A -> C
Geo	18C	6530970	SNP (transition)	A -> G
Geo	18C	6530973	SNP (transversion)	A -> T
Geo	18D	4860128	SNP (transversion)	A -> C
Geo	18D	5196620	SNP (transition)	A -> G	S -> G		Hydroxypyruvate isomerase (EC 5.3.1.22) CDS
Geo	18D	6000162	Deletion	#NAME?			Unknown, probable insecticidal toxin CDS
Geo	18D	6530970	SNP (transition)	A -> G
Geo	18D	6530973	SNP (transversion)	A -> T
Geo	18E	4860128	SNP (transversion)	A -> C
Geo	18E	5140497	SNP (transversion)	C -> A			Threonine synthase (EC 4.2.3.1) CDS
Geo	18E	6530970	SNP (transition)	A -> G
Geo	18E	6530973	SNP (transversion)	A -> T
Geo	18F	4860128	SNP (transversion)	A -> C
Geo	18F	6530970	SNP (transition)	A -> G
Geo	18F	6530973	SNP (transversion)	A -> T
Geo	18G	4860128	SNP (transversion)	A -> C
Geo	18G	6530970	SNP (transition)	A -> G
Geo	18G	6530973	SNP (transversion)	A -> T
Geo	18H	2534951	SNP (transition)	G -> A
Geo	18H	3322802	SNP (transition)	T -> C	T -> A		hypothetical protein CDS
Geo	18H	3936081	SNP (transition)	G -> A	L -> F		cytosolic long-chain acyl-CoA thioester hydrolase family protein CDS
Geo	18H	5196439	Insertion	#NAME?			Hydroxypyruvate isomerase (EC 5.3.1.22) CDS
Geo	18H	6530970	SNP (transition)	A -> G
Geo	18H	6530973	SNP (transversion)	A -> T
Geo	18I	847931	SNP (transition)	C -> T			hypothetical protein CDS
Geo	18I	4860128	SNP (transversion)	A -> C
Geo	18I	5140488	SNP (transversion)	C -> G			Threonine synthase (EC 4.2.3.1) CDS
Geo	18I	6530970	SNP (transition)	A -> G
Geo	18I	6530973	SNP (transversion)	A -> T
Geo	18J	4860128	SNP (transversion)	A -> C
Geo	18J	6530970	SNP (transition)	A -> G
Geo	18J	6530973	SNP (transversion)	A -> T
Geo	19A	146974	SNP (transition)	A -> G	S -> P		Nitrogen regulation protein NtrB (EC 2.7.13.3) CDS
Geo	19A	5140488	SNP (transversion)	C -> G			Threonine synthase (EC 4.2.3.1) CDS
Geo	19A	6530970	SNP (transition)	A -> G
Geo	19A	6530973	SNP (transversion)	A -> T
Geo	19B	847931	SNP (transition)	C -> T			hypothetical protein CDS
Geo	19B	2481894	Substitution	AA -> GG
Geo	19B	2481897	SNP (transversion)	T -> G
Geo	19B	2481899	Substitution	TTA -> GCC
Geo	19B	2481903	Substitution	ACA -> TTC
Geo	19B	2481907	Substitution	AT -> GG
Geo	19B	2702694	SNP (transversion)	A -> C
Geo	19B	3034348	SNP (transversion)	G -> C
Geo	19B	6530970	SNP (transition)	A -> G
Geo	19B	6530973	SNP (transversion)	A -> T
Geo	19C	146974	SNP (transition)	A -> G	S -> P		Nitrogen regulation protein NtrB (EC 2.7.13.3) CDS
Geo	19C	2481894	Substitution	AA -> GG
Geo	19C	2481897	SNP (transversion)	T -> G
Geo	19C	2481899	SNP (transversion)	T -> G
Geo	19C	5140488	SNP (transversion)	C -> G			Threonine synthase (EC 4.2.3.1) CDS
Geo	19C	6530970	SNP (transition)	A -> G
Geo	19C	6530973	SNP (transversion)	A -> T
Geo	19D	146974	SNP (transition)	A -> G	S -> P		Nitrogen regulation protein NtrB (EC 2.7.13.3) CDS
Geo	19D	6530970	SNP (transition)	A -> G
Geo	19D	6530973	SNP (transversion)	A -> T
Geo	19E	146974	SNP (transition)	A -> G	S -> P		Nitrogen regulation protein NtrB (EC 2.7.13.3) CDS
Geo	19E	5196439	Insertion	#NAME?			Hydroxypyruvate isomerase (EC 5.3.1.22) CDS
Geo	19E	5196616	Substitution	AGCGA -> GTGTG	TAS -> TCG		Hydroxypyruvate isomerase (EC 5.3.1.22) CDS
Geo	19E	6530970	SNP (transition)	A -> G
Geo	19E	6530973	SNP (transversion)	A -> T
Geo	19F	146974	SNP (transition)	A -> G	S -> P		Nitrogen regulation protein NtrB (EC 2.7.13.3) CDS
Geo	19F	5140488	SNP (transversion)	C -> G			Threonine synthase (EC 4.2.3.1) CDS
Geo	19F	6530970	SNP (transition)	A -> G
Geo	19F	6530973	SNP (transversion)	A -> T
Geo	19G	847931	SNP (transition)	C -> T			hypothetical protein CDS
Geo	19G	2481894	Substitution	AA -> GG
Geo	19G	5140488	SNP (transversion)	C -> G			Threonine synthase (EC 4.2.3.1) CDS
Geo	19G	6530970	SNP (transition)	A -> G
Geo	19G	6530973	SNP (transversion)	A -> T
Geo	19G	6531069	SNP (transversion)	A -> T
Geo	19H	146974	SNP (transition)	A -> G	S -> P		Nitrogen regulation protein NtrB (EC 2.7.13.3) CDS
Geo	19H	847931	SNP (transition)	C -> T			hypothetical protein CDS
Geo	19H	866745	SNP (transition)	C -> T	V -> M		FIG022068: Hypothetical protein CDS
Geo	19H	6530970	SNP (transition)	A -> G
Geo	19H	6530973	SNP (transversion)	A -> T
Geo	19I	847931	SNP (transition)	C -> T			hypothetical protein CDS
Geo	19I	2481894	Substitution	AA -> GG
Geo	19I	2481897	SNP (transversion)	T -> G
Geo	19I	2481899	Substitution	TT -> GC
Geo	19I	5140488	SNP (transversion)	C -> G			Threonine synthase (EC 4.2.3.1) CDS
Geo	19I	6530970	SNP (transition)	A -> G
Geo	19I	6530973	SNP (transversion)	A -> T
Geo	19J	6530970	SNP (transition)	A -> G
Geo	19J	6530973	SNP (transversion)	A -> T
Geo	20A	146060	SNP (transition)	C -> T	E -> K		Nitrogen regulation protein NR(I), GlnG (=NtrC) CDS
Geo	20A	3148776	SNP (transversion)	G -> T	K -> N		Membrane alanine aminopeptidase N (EC 3.4.11.2) CDS
Geo	20A	6530970	SNP (transition)	A -> G
Geo	20A	6530973	SNP (transversion)	A -> T
Geo	20B	146060	SNP (transition)	C -> T	E -> K		Nitrogen regulation protein NR(I), GlnG (=NtrC) CDS
Geo	20B	3148776	SNP (transversion)	G -> T	K -> N		Membrane alanine aminopeptidase N (EC 3.4.11.2) CDS
Geo	20B	5196615	Substitution	CAGCGA -> GGTGTG	TAS -> RCG		Hydroxypyruvate isomerase (EC 5.3.1.22) CDS
Geo	20B	6530970	SNP (transition)	A -> G
Geo	20B	6530973	SNP (transversion)	A -> T
Geo	20C	847931	SNP (transition)	C -> T			hypothetical protein CDS
Geo	20C	3226419	SNP (transition)	A -> G	T -> A		Multidomain signal transduction protein including CheB-like methylesterase, CheR-like methyltransferase and BaeS-like histidine kinase CDS
Geo	20D	146060	SNP (transition)	C -> T	E -> K		Nitrogen regulation protein NR(I), GlnG (=NtrC) CDS
Geo	20D	3148776	SNP (transversion)	G -> T	K -> N		Membrane alanine aminopeptidase N (EC 3.4.11.2) CDS
Geo	20D	6530970	SNP (transition)	A -> G
Geo	20D	6531069	SNP (transversion)	A -> T
Geo	20E	146060	SNP (transition)	C -> T	E -> K		Nitrogen regulation protein NR(I), GlnG (=NtrC) CDS
Geo	20E	396423	SNP (transition)	T -> C	M -> T		gamma-aminobutyric acid ABC transporter, ATP-binding protein 2 CDS
Geo	20E	847931	SNP (transition)	C -> T			hypothetical protein CDS
Geo	20E	3148776	SNP (transversion)	G -> T	K -> N		Membrane alanine aminopeptidase N (EC 3.4.11.2) CDS
Geo	20E	5140488	SNP (transversion)	C -> G			Threonine synthase (EC 4.2.3.1) CDS
Geo	20E	5140493	SNP (transversion)	C -> A	P -> H		Threonine synthase (EC 4.2.3.1) CDS
Geo	20E	5140497	SNP (transversion)	C -> A			Threonine synthase (EC 4.2.3.1) CDS
Geo	20E	6530970	SNP (transition)	A -> G
Geo	20E	6530973	SNP (transversion)	A -> T
Geo	20F	3226419	SNP (transition)	A -> G	T -> A		Multidomain signal transduction protein including CheB-like methylesterase, CheR-like methyltransferase and BaeS-like histidine kinase CDS
Geo	20F	3936050	Deletion	#NAME?			cytosolic long-chain acyl-CoA thioester hydrolase family protein CDS
Geo	20F	5140488	SNP (transversion)	C -> G			Threonine synthase (EC 4.2.3.1) CDS
Geo	20F	6531069	SNP (transversion)	A -> T
Geo	20G	146060	SNP (transition)	C -> T	E -> K		Nitrogen regulation protein NR(I), GlnG (=NtrC) CDS
Geo	20G	2075110	SNP (transition)	C -> T			Signal transduction histidine-protein kinase BarA (EC 2.7.13.3) CDS
Geo	20G	3148776	SNP (transversion)	G -> T	K -> N		Membrane alanine aminopeptidase N (EC 3.4.11.2) CDS
Geo	20H	3226419	SNP (transition)	A -> G	T -> A		Multidomain signal transduction protein including CheB-like methylesterase, CheR-like methyltransferase and BaeS-like histidine kinase CDS
Geo	20H	3936050	Deletion	#NAME?			cytosolic long-chain acyl-CoA thioester hydrolase family protein CDS
Geo	20H	6530970	SNP (transition)	A -> G
Geo	20I	3226419	SNP (transition)	A -> G	T -> A		Multidomain signal transduction protein including CheB-like methylesterase, CheR-like methyltransferase and BaeS-like histidine kinase CDS
Geo	20I	6530970	SNP (transition)	A -> G
Geo	20I	6530973	SNP (transversion)	A -> T
Geo	20I	6531069	SNP (transversion)	A -> T
Geo	20J	3226419	SNP (transition)	A -> G	T -> A		Multidomain signal transduction protein including CheB-like methylesterase, CheR-like methyltransferase and BaeS-like histidine kinase CDS
Geo	20J	3936050	Deletion	#NAME?			cytosolic long-chain acyl-CoA thioester hydrolase family protein CDS
Geo	20J	5140488	SNP (transversion)	C -> G			Threonine synthase (EC 4.2.3.1) CDS
Geo	20J	6530970	SNP (transition)	A -> G
Geo	20J	6530973	SNP (transversion)	A -> T
Penicillium	21A
Penicillium	21B	304974	SNP (transversion)	G -> C	D -> E	Substitution	Oligosaccharide repeat unit polymerase Wzy; O-antigen ligase CDS
Penicillium	21B	2073879	SNP (transition)	C -> T	D -> N	Substitution	Signal transduction histidine-protein kinase BarA (EC 2.7.13.3) CDS
Penicillium	21B	6530970	SNP (transition)	A -> G
Penicillium	21C	304974	SNP (transversion)	G -> C	D -> E	Substitution	Oligosaccharide repeat unit polymerase Wzy; O-antigen ligase CDS
Penicillium	21C	2073879	SNP (transition)	C -> T	D -> N	Substitution	Signal transduction histidine-protein kinase BarA (EC 2.7.13.3) CDS
Penicillium	21C	3223471	Deletion (tandem repeat)	(C)7 -> (C)6		Frame Shift	Multidomain signal transduction protein including CheB-like methylesterase, CheR-like methyltransferase and BaeS-like histidine kinase CDS
Penicillium	21C	6433112	Insertion (tandem repeat)	(G)5 -> (G)6		Frame Shift	Transcriptional regulator, GntR family CDS
Penicillium	21C	6530970	SNP (transition)	A -> G
Penicillium	21C	6530973	SNP (transversion)	A -> T
Penicillium	21D	304974	SNP (transversion)	G -> C	D -> E	Substitution	Oligosaccharide repeat unit polymerase Wzy; O-antigen ligase CDS
Penicillium	21D	2073879	SNP (transition)	C -> T	D -> N	Substitution	Signal transduction histidine-protein kinase BarA (EC 2.7.13.3) CDS
Penicillium	21D	6433112	Insertion (tandem repeat)	(G)5 -> (G)6		Frame Shift	Transcriptional regulator, GntR family CDS
Penicillium	21D	6530970	SNP (transition)	A -> G
Penicillium	21E	3273816	Deletion (tandem repeat)	(C)3 -> (C)2			Deletion (tandem repeat)
Penicillium	21E	6530970	SNP (transition)	A -> G
Penicillium	21F	304974	SNP (transversion)	G -> C	D -> E	Substitution	Oligosaccharide repeat unit polymerase Wzy; O-antigen ligase CDS
Penicillium	21F	2006311	SNP (transition)	G -> A		None	Efflux transport system, outer membrane factor (OMF) lipoprotein CDS
Penicillium	21F	2075154	SNP (transversion)	G -> T	P -> T	Substitution	Signal transduction histidine-protein kinase BarA (EC 2.7.13.3) CDS
Penicillium	21F	6433112	Insertion (tandem repeat)	(G)5 -> (G)6		Frame Shift	Transcriptional regulator, GntR family CDS
Penicillium	21G	304974	SNP (transversion)	G -> C	D -> E	Substitution	Oligosaccharide repeat unit polymerase Wzy; O-antigen ligase CDS
Penicillium	21G	847931	SNP (transition)	C -> T		None	hypothetical protein CDS
Penicillium	21G	2074115	SNP (transversion)	A -> C	L -> R	Substitution	Signal transduction histidine-protein kinase BarA (EC 2.7.13.3) CDS
Penicillium	21G	6433112	Insertion (tandem repeat)	(G)5 -> (G)6		Frame Shift	Transcriptional regulator, GntR family CDS
Penicillium	21G	6531069	SNP (transversion)	A -> T
Penicillium	21H	304974	SNP (transversion)	G -> C	D -> E	Substitution	Oligosaccharide repeat unit polymerase Wzy; O-antigen ligase CDS
Penicillium	21H	2073440	Deletion	-A		Frame Shift	Signal transduction histidine-protein kinase BarA (EC 2.7.13.3) CDS
Penicillium	21H	3223471	Deletion (tandem repeat)	(C)7 -> (C)6		Frame Shift	Multidomain signal transduction protein including CheB-like methylesterase, CheR-like methyltransferase and BaeS-like histidine kinase CDS
Penicillium	21H	6433112	Insertion (tandem repeat)	(G)5 -> (G)6		Frame Shift	Transcriptional regulator, GntR family CDS
Penicillium	21H	6530970	SNP (transition)	A -> G
Penicillium	21I	304974	SNP (transversion)	G -> C	D -> E	Substitution	Oligosaccharide repeat unit polymerase Wzy; O-antigen ligase CDS
Penicillium	21I	1682474	Deletion	-T		Frame Shift	Acyl-CoA dehydrogenase, short-chain specific (EC 1.3.8.1) CDS
Penicillium	21I	2073440	Deletion	-A		Frame Shift	Signal transduction histidine-protein kinase BarA (EC 2.7.13.3) CDS
Penicillium	21I	3223471	Deletion (tandem repeat)	(C)7 -> (C)6		Frame Shift	Multidomain signal transduction protein including CheB-like methylesterase, CheR-like methyltransferase and BaeS-like histidine kinase CDS
Penicillium	21I	6433112	Insertion (tandem repeat)	(G)5 -> (G)6		Frame Shift	Transcriptional regulator, GntR family CDS
Penicillium	21I	6530970	SNP (transition)	A -> G
Penicillium	21I	6530973	SNP (transversion)	A -> T
Penicillium	21J	304974	SNP (transversion)	G -> C	D -> E	Substitution	Oligosaccharide repeat unit polymerase Wzy; O-antigen ligase CDS
Penicillium	21J	3223471	Deletion (tandem repeat)	(C)7 -> (C)6		Frame Shift	Multidomain signal transduction protein including CheB-like methylesterase, CheR-like methyltransferase and BaeS-like histidine kinase CDS
Penicillium	21J	6433112	Insertion (tandem repeat)	(G)5 -> (G)6		Frame Shift	Transcriptional regulator, GntR family CDS
Penicillium	22A	3273812	Substitution	CA -> GG
Penicillium	22A	5140488	SNP (transversion)	C -> G		None	Threonine synthase (EC 4.2.3.1) CDS
Penicillium	22A	6530970	SNP (transition)	A -> G
Penicillium	22A	6530973	SNP (transversion)	A -> T
Penicillium	22B	6530970	SNP (transition)	A -> G
Penicillium	22B	6530973	SNP (transversion)	A -> T
Penicillium	22C	847931	SNP (transition)	C -> T		None	hypothetical protein CDS
Penicillium	22C	6530970	SNP (transition)	A -> G
Penicillium	22C	6530973	SNP (transversion)	A -> T
Penicillium	22D	847931	SNP (transition)	C -> T		None	hypothetical protein CDS
Penicillium	22D	5140488	SNP (transversion)	C -> G		None	Threonine synthase (EC 4.2.3.1) CDS
Penicillium	22D	6530970	SNP (transition)	A -> G
Penicillium	22D	6530973	SNP (transversion)	A -> T
Penicillium	22E	847931	SNP (transition)	C -> T		None	hypothetical protein CDS
Penicillium	22E	6530970	SNP (transition)	A -> G
Penicillium	22E	6530973	SNP (transversion)	A -> T
Penicillium	22F	2073084	SNP (transition)	G -> A		Truncation	Signal transduction histidine-protein kinase BarA (EC 2.7.13.3) CDS
Penicillium	22F	5140488	SNP (transversion)	C -> G		None	Threonine synthase (EC 4.2.3.1) CDS
Penicillium	22F	6530970	SNP (transition)	A -> G
Penicillium	22F	6530973	SNP (transversion)	A -> T
Penicillium	22G	6530970	SNP (transition)	A -> G
Penicillium	22G	6530973	SNP (transversion)	A -> T
Penicillium	22H	2073084	SNP (transition)	G -> A		Truncation	Signal transduction histidine-protein kinase BarA (EC 2.7.13.3) CDS
Penicillium	22H	6530970	SNP (transition)	A -> G
Penicillium	22H	6530973	SNP (transversion)	A -> T
Penicillium	22I	847931	SNP (transition)	C -> T		None	hypothetical protein CDS
Penicillium	22I	2073084	SNP (transition)	G -> A		Truncation	Signal transduction histidine-protein kinase BarA (EC 2.7.13.3) CDS
Penicillium	22I	6530970	SNP (transition)	A -> G
Penicillium	22I	6530973	SNP (transversion)	A -> T
Penicillium	22J	6531069	SNP (transversion)	A -> T
Penicillium	23A	2351836	SNP (transversion)	C -> A	R -> S	Substitution	hypothetical protein CDS
Penicillium	23A	3273708	SNP (transition)	G -> A	S -> F	Substitution	BarA-associated response regulator UvrY (=GacA = SirA) CDS
Penicillium	23A	5140488	SNP (transversion)	C -> G		None	Threonine synthase (EC 4.2.3.1) CDS
Penicillium	23A	6530970	SNP (transition)	A -> G
Penicillium	23A	6530973	SNP (transversion)	A -> T
Penicillium	23B	847931	SNP (transition)	C -> T		None	hypothetical protein CDS
Penicillium	23B	2351836	SNP (transversion)	C -> A	R -> S	Substitution	hypothetical protein CDS
Penicillium	23B	3273708	SNP (transition)	G -> A	S -> F	Substitution	BarA-associated response regulator UvrY (=GacA = SirA) CDS
Penicillium	23B	6530970	SNP (transition)	A -> G
Penicillium	23B	6530973	SNP (transversion)	A -> T
Penicillium	23C	847931	SNP (transition)	C -> T		None	hypothetical protein CDS
Penicillium	23C	3273708	SNP (transition)	G -> A	S -> F	Substitution	BarA-associated response regulator UvrY (=GacA = SirA) CDS
Penicillium	23C	3482371	SNP (transition)	C -> T	T -> M	Substitution	ATP-dependent DNA helicase UvrD/PcrA (EC 3.6.4.12) CDS
Penicillium	23C	6531069	SNP (transversion)	A -> T
Penicillium	23D	2351836	SNP (transversion)	C -> A	R -> S	Substitution	hypothetical protein CDS
Penicillium	23D	3273708	SNP (transition)	G -> A	S -> F	Substitution	BarA-associated response regulator UvrY (=GacA = SirA) CDS
Penicillium	23D	6530970	SNP (transition)	A -> G
Penicillium	23D	6530973	SNP (transversion)	A -> T
Penicillium	23E	2351836	SNP (transversion)	C -> A	R -> S	Substitution	hypothetical protein CDS
Penicillium	23E	3273708	SNP (transition)	G -> A	S -> F	Substitution	BarA-associated response regulator UvrY (=GacA = SirA) CDS
Penicillium	23E	6530970	SNP (transition)	A -> G
Penicillium	23E	6530973	SNP (transversion)	A -> T
Penicillium	23F	2351836	SNP (transversion)	C -> A	R -> S	Substitution	hypothetical protein CDS
Penicillium	23F	3273708	SNP (transition)	G -> A	S -> F	Substitution	BarA-associated response regulator UvrY (=GacA = SirA) CDS
Penicillium	23F	5140488	SNP (transversion)	C -> G		None	Threonine synthase (EC 4.2.3.1) CDS
Penicillium	23F	6530970	SNP (transition)	A -> G
Penicillium	23F	6530973	SNP (transversion)	A -> T
Penicillium	23F	6531069	SNP (transversion)	A -> T
Penicillium	23G	2351836	SNP (transversion)	C -> A	R -> S	Substitution	hypothetical protein CDS
Penicillium	23G	3273708	SNP (transition)	G -> A	S -> F	Substitution	BarA-associated response regulator UvrY (=GacA = SirA) CDS
Penicillium	23G	5140488	SNP (transversion)	C -> G		None	Threonine synthase (EC 4.2.3.1) CDS
Penicillium	23G	6530970	SNP (transition)	A -> G
Penicillium	23G	6530973	SNP (transversion)	A -> T
Penicillium	23H	457193	SNP (transition)	C -> T	A -> T	Substitution	IMP cyclohydrolase (EC 3.5.4.10) / Phosphoribosylaminoimidazolecarboxamide formyltransferase (EC 2.1.2.3) CDS
Penicillium	23H	2481894	Substitution	AA -> GG
Penicillium	23H	3273708	SNP (transition)	G -> A	S -> F	Substitution	BarA-associated response regulator UvrY (=GacA = SirA) CDS
Penicillium	23H	3482371	SNP (transition)	C -> T	T -> M	Substitution	ATP-dependent DNA helicase UvrD/PcrA (EC 3.6.4.12) CDS
Penicillium	23H	6530970	SNP (transition)	A -> G
Penicillium	23H	6530973	SNP (transversion)	A -> T
Penicillium	23I	2351836	SNP (transversion)	C -> A	R -> S	Substitution	hypothetical protein CDS
Penicillium	23I	3273708	SNP (transition)	G -> A	S -> F	Substitution	BarA-associated response regulator UvrY (=GacA = SirA) CDS
Penicillium	23I	5196620	SNP (transition)	A -> G	S -> G	Substitution	Hydroxypyruvate isomerase (EC 5.3.1.22) CDS
Penicillium	23I	6530970	SNP (transition)	A -> G
Penicillium	23I	6530973	SNP (transversion)	A -> T
Penicillium	23J	2351836	SNP (transversion)	C -> A	R -> S	Substitution	hypothetical protein CDS
Penicillium	23J	3034348	SNP (transversion)	G -> C
Penicillium	23J	3273708	SNP (transition)	G -> A	S -> F	Substitution	BarA-associated response regulator UvrY (=GacA = SirA) CDS
Penicillium	23J	6530970	SNP (transition)	A -> G
Penicillium	23J	6530973	SNP (transversion)	A -> T
Penicillium	24A	2075153	SNP (transition)	G -> A	P -> L	Substitution	Signal transduction histidine-protein kinase BarA (EC 2.7.13.3) CDS
Penicillium	24A	6530970	SNP (transition)	A -> G
Penicillium	24A	6530973	SNP (transversion)	A -> T
Penicillium	24B	4810735	SNP (transversion)	A -> T	L -> Q	Substitution	Transcription termination factor Rho CDS
Penicillium	24B	6530970	SNP (transition)	A -> G
Penicillium	24B	6530973	SNP (transversion)	A -> T
Penicillium	24C	847931	SNP (transition)	C -> T		None	hypothetical protein CDS
Penicillium	24C	2075153	SNP (transition)	G -> A	P -> L	Substitution	Signal transduction histidine-protein kinase BarA (EC 2.7.13.3) CDS
Penicillium	24C	2481894	Substitution	AA -> GG
Penicillium	24C	2481897	SNP (transversion)	T -> G
Penicillium	24C	2481899	Substitution	TTA -> GCC
Penicillium	24C	2481903	Substitution	ACA -> TTC
Penicillium	24C	3223471	Deletion (tandem repeat)	(C)7 -> (C)6		Frame Shift	Multidomain signal transduction protein including CheB-like methylesterase, CheR-like methyltransferase and BaeS-like histidine kinase CDS
Penicillium	24C	6530970	SNP (transition)	A -> G
Penicillium	24C	6530973	SNP (transversion)	A -> T
Penicillium	24D	847931	SNP (transition)	C -> T		None	hypothetical protein CDS
Penicillium	24D	1814996	SNP (transition)	C -> T	G -> S	Substitution	hypothetical protein CDS
Penicillium	24D	6530970	SNP (transition)	A -> G
Penicillium	24D	6530973	SNP (transversion)	A -> T
Penicillium	24E	847931	SNP (transition)	C -> T		None	hypothetical protein CDS
Penicillium	24E	3223471	Deletion (tandem repeat)	(C)7 -> (C)6		Frame Shift	Multidomain signal transduction protein including CheB-like methylesterase, CheR-like methyltransferase and BaeS-like histidine kinase CDS
Penicillium	24E	5196620	SNP (transition)	A -> G	S -> G	Substitution	Hydroxypyruvate isomerase (EC 5.3.1.22) CDS
Penicillium	24E	6530970	SNP (transition)	A -> G
Penicillium	24E	6530973	SNP (transversion)	A -> T
Penicillium	24F	4567538	Deletion	-T		Frame Shift	Flagellar synthesis regulator FleN CDS
Penicillium	24F	5140488	SNP (transversion)	C -> G		None	Threonine synthase (EC 4.2.3.1) CDS
Penicillium	24F	6530970	SNP (transition)	A -> G
Penicillium	24F	6530973	SNP (transversion)	A -> T
Penicillium	24G	2481894	Substitution	AA -> GG
Penicillium	24G	3223471	Deletion (tandem repeat)	(C)7 -> (C)6		Frame Shift	Multidomain signal transduction protein including CheB-like methylesterase, CheR-like methyltransferase and BaeS-like histidine kinase CDS
Penicillium	24G	4567538	Deletion	-T		Frame Shift	Flagellar synthesis regulator FleN CDS
Penicillium	24G	5140488	SNP (transversion)	C -> G		None	Threonine synthase (EC 4.2.3.1) CDS
Penicillium	24G	6530970	SNP (transition)	A -> G
Penicillium	24G	6530973	SNP (transversion)	A -> T
Penicillium	24H	6530970	SNP (transition)	A -> G
Penicillium	24H	6530973	SNP (transversion)	A -> T
Penicillium	24I	2481894	Substitution	AA -> GG
Penicillium	24I	2481897	SNP (transversion)	T -> G
Penicillium	24I	2481899	Substitution	TTA -> GCC
Penicillium	24I	2481903	Substitution	ACA -> TTC
Penicillium	24I	2481907	Substitution	AT -> GG
Penicillium	24I	3223471	Deletion (tandem repeat)	(C)7 -> (C)6			Multidomain signal transduction protein including CheB-like methylesterase, CheR-like methyltransferase and BaeS-like histidine kinase CDS
Penicillium	24I	3273869	Substitution	CA -> GG
Penicillium	24I	6530970	SNP (transition)	A -> G
Penicillium	24I	6530973	SNP (transversion)	A -> T
Penicillium	24J	847931	SNP (transition)	C -> T			hypothetical protein CDS
Penicillium	24J	1374792	SNP (transition)	T -> C	T -> A		Polyketide synthase modules and related proteins CDS
Penicillium	24J	1814996	SNP (transition)	C -> T	G -> S		hypothetical protein CDS
Penicillium	24J	6530970	SNP (transition)	A -> G
Penicillium	24J	6530973	SNP (transversion)	A -> T
Penicillium	25A	847931	SNP (transition)	C -> T			hypothetical protein CDS
Penicillium	25A	2074262	SNP (transversion)	A -> C			Signal transduction histidine-protein kinase BarA (EC 2.7.13.3) CDS
Penicillium	25A	6530970	SNP (transition)	A -> G
Penicillium	25A	6530973	SNP (transversion)	A -> T
Penicillium	25B	2074262	SNP (transversion)	A -> C			Signal transduction histidine-protein kinase BarA (EC 2.7.13.3) CDS
Penicillium	25B	6530970	SNP (transition)	A -> G
Penicillium	25B	6530973	SNP (transversion)	A -> T
Penicillium	25C	5140488	SNP (transversion)	C -> G			Threonine synthase (EC 4.2.3.1) CDS
Penicillium	25C	6530970	SNP (transition)	A -> G
Penicillium	25C	6530973	SNP (transversion)	A -> T
Penicillium	25D	2073328	Deletion (tandem repeat)	(G)4 -> (G)3			Signal transduction histidine-protein kinase BarA (EC 2.7.13.3) CDS
Penicillium	25D	2481894	Substitution	AA -> GG
Penicillium	25D	2481897	SNP (transversion)	T -> G
Penicillium	25D	2481899	SNP (transversion)	T -> G
Penicillium	25D	5336469	SNP (transition)	C -> T	S -> L		ABC-type phosphate transport system, periplasmic component CDS
Penicillium	25D	6530970	SNP (transition)	A -> G
Penicillium	25D	6530973	SNP (transversion)	A -> T
Penicillium	25E	847931	SNP (transition)	C -> T		None	hypothetical protein CDS
Penicillium	25E	2481894	SNP (transition)	A -> G
Penicillium	25E	5140488	SNP (transversion)	C -> G		None	Threonine synthase (EC 4.2.3.1) CDS
Penicillium	25E	6530970	SNP (transition)	A -> G
Penicillium	25E	6530973	SNP (transversion)	A -> T
Penicillium	25E	6531069	SNP (transversion)	A -> T
Penicillium	25F	5140488	SNP (transversion)	C -> G		None	Threonine synthase (EC 4.2.3.1) CDS
Penicillium	25F	5140497	SNP (transversion)	C -> A		None	Threonine synthase (EC 4.2.3.1) CDS
Penicillium	25F	5196615	Substitution	CAGCGA -> GGTGTG	TAS -> RCG	Substitution	Hydroxypyruvate isomerase (EC 5.3.1.22) CDS
Penicillium	25F	6530970	SNP (transition)	A -> G
Penicillium	25F	6530973	SNP (transversion)	A -> T
Penicillium	25G	2481894	Substitution	AA -> GG
Penicillium	25G	3273615	SNP (transition)	A -> G	L -> S	Substitution	BarA-associated response regulator UvrY (=GacA = SirA) CDS
Penicillium	25G	6517771	SNP (transition)	G -> A	E -> K	Substitution	hypothetical protein CDS
Penicillium	25G	6530970	SNP (transition)	A -> G
Penicillium	25G	6530973	SNP (transversion)	A -> T
Penicillium	25H	2073696	SNP (transition)	A -> G	F -> L	Substitution	Signal transduction histidine-protein kinase BarA (EC 2.7.13.3) CDS
Penicillium	25I	2073056	SNP (transition)	T -> C	D -> G	Substitution	Signal transduction histidine-protein kinase BarA (EC 2.7.13.3) CDS
Penicillium	25I	4567513	Deletion	-T		Frame Shift	Flagellar synthesis regulator FleN CDS
Penicillium	25I	6530970	SNP (transition)	A -> G
Penicillium	25I	6530973	SNP (transversion)	A -> T
Penicillium	25J	847931	SNP (transition)	C -> T		None	hypothetical protein CDS
Penicillium	25J	2073056	SNP (transition)	T -> C	D -> G	Substitution	Signal transduction histidine-protein kinase BarA (EC 2.7.13.3) CDS
Penicillium	25J	2481894	Substitution	AA -> GG
Penicillium	25J	2481897	SNP (transversion)	T -> G
Penicillium	25J	2481899	Substitution	TTA -> GCC
Penicillium	25J	2481903	Substitution	AC -> TT
Penicillium	25J	3034348	SNP (transversion)	G -> C
Penicillium	25J	3034353	SNP (transversion)	A -> C
Penicillium	25J	5140497	SNP (transversion)	C -> A		None	Threonine synthase (EC 4.2.3.1) CDS
Penicillium	25J	6530970	SNP (transition)	A -> G
Penicillium	25J	6530973	SNP (transversion)	A -> T
Penicillium	26A	5140497	SNP (transversion)	C -> A		None	Threonine synthase (EC 4.2.3.1) CDS
Penicillium	26A	6530970	SNP (transition)	A -> G
Penicillium	26A	6530973	SNP (transversion)	A -> T
Penicillium	26B	2481894	Substitution	AA -> GG
Penicillium	26B	2481897	SNP (transversion)	T -> G
Penicillium	26B	2481899	Substitution	TTA -> GCC
Penicillium	26B	2481903	Substitution	AC -> TT
Penicillium	26B	3273702	Deletion	-A		Frame Shift	BarA-associated response regulator UvrY (=GacA = SirA) CDS
Penicillium	26B	5140488	SNP (transversion)	C -> G		None	Threonine synthase (EC 4.2.3.1) CDS
Penicillium	26B	5140493	SNP (transversion)	C -> A	P -> H	Substitution	Threonine synthase (EC 4.2.3.1) CDS
Penicillium	26B	6530970	SNP (transition)	A -> G
Penicillium	26B	6530973	SNP (transversion)	A -> T
Penicillium	26B	6531069	SNP (transversion)	A -> T
Penicillium	26C	847931	SNP (transition)	C -> T		None	hypothetical protein CDS
Penicillium	26C	3034348	SNP (transversion)	G -> C
Penicillium	26C	6530970	SNP (transition)	A -> G
Penicillium	26C	6530973	SNP (transversion)	A -> T
Penicillium	26D	3273869	Substitution	CA -> GG
Penicillium	26D	6530970	SNP (transition)	A -> G
Penicillium	26D	6530973	SNP (transversion)	A -> T
Penicillium	26E	2481894	Substitution	AA -> GG
Penicillium	26E	2481897	SNP (transversion)	T -> G
Penicillium	26E	2481899	Substitution	TTA -> GCC
Penicillium	26E	2481903	Substitution	AC -> TT
Penicillium	26E	5196439	Insertion	+T		Frame Shift	Hydroxypyruvate isomerase (EC 5.3.1.22) CDS
Penicillium	26E	5196620	SNP (transition)	A -> G	S -> G	Substitution	Hydroxypyruvate isomerase (EC 5.3.1.22) CDS
Penicillium	26E	6530970	SNP (transition)	A -> G
Penicillium	26E	6530973	SNP (transversion)	A -> T
Penicillium	26F	5140488	SNP (transversion)	C -> G		None	Threonine synthase (EC 4.2.3.1) CDS
Penicillium	26F	6530970	SNP (transition)	A -> G
Penicillium	26F	6530973	SNP (transversion)	A -> T
Penicillium	26F	6531069	SNP (transversion)	A -> T
Penicillium	26F	6536514	SNP (transition)	G -> A
Penicillium	26G	5196620	SNP (transition)	A -> G	S -> G	Substitution	Hydroxypyruvate isomerase (EC 5.3.1.22) CDS
Penicillium	26G	6530970	SNP (transition)	A -> G
Penicillium	26G	6530973	SNP (transversion)	A -> T
Penicillium	26H	2073767	SNP (transition)	A -> G	I -> T	Substitution	Signal transduction histidine-protein kinase BarA (EC 2.7.13.3) CDS
Penicillium	26H	2481894	Substitution	AA -> GG
Penicillium	26H	2481897	SNP (transversion)	T -> G
Penicillium	26H	2481899	Substitution	TT -> GC
Penicillium	26H	5140488	SNP (transversion)	C -> G		None	Threonine synthase (EC 4.2.3.1) CDS
Penicillium	26H	5196439	Insertion	+T		Frame Shift	Hydroxypyruvate isomerase (EC 5.3.1.22) CDS
Penicillium	26H	6530970	SNP (transition)	A -> G
Penicillium	26H	6530973	SNP (transversion)	A -> T
Penicillium	26I	5196615	Substitution	CAGCGA -> GGTGTG	TAS -> RCG	Substitution	Hydroxypyruvate isomerase (EC 5.3.1.22) CDS
Penicillium	26I	6530970	SNP (transition)	A -> G
Penicillium	26I	6530973	SNP (transversion)	A -> T
Penicillium	26J	2074036	Insertion (tandem repeat)	(G)4 -> (G)5		Frame Shift	Signal transduction histidine-protein kinase BarA (EC 2.7.13.3) CDS
Penicillium	26J	5140488	SNP (transversion)	C -> G		None	Threonine synthase (EC 4.2.3.1) CDS
Penicillium	26J	5196620	SNP (transition)	A -> G	S -> G	Substitution	Hydroxypyruvate isomerase (EC 5.3.1.22) CDS
Penicillium	26J	6530970	SNP (transition)	A -> G
Penicillium	26J	6530973	SNP (transversion)	A -> T
Penicillium	27A	847931	SNP (transition)	C -> T		None	hypothetical protein CDS
Penicillium	27A	3226534	SNP (transversion)	T -> A		Truncation	Multidomain signal transduction protein including CheB-like methylesterase, CheR-like methyltransferase and BaeS-like histidine kinase CDS
Penicillium	27A	6530970	SNP (transition)	A -> G
Penicillium	27A	6530973	SNP (transversion)	A -> T
Penicillium	27B	847931	SNP (transition)	C -> T		None	hypothetical protein CDS
Penicillium	27B	5140488	SNP (transversion)	C -> G		None	Threonine synthase (EC 4.2.3.1) CDS
Penicillium	27B	6530970	SNP (transition)	A -> G
Penicillium	27B	6530973	SNP (transversion)	A -> T
Penicillium	27C	3273797	SNP (transversion)	G -> T
Penicillium	27C	3356439	SNP (transition)	G -> A		None	hypothetical protein CDS
Penicillium	27C	3356439	SNP (transition)	G -> A	A -> T	Substitution	hypothetical protein CDS
Penicillium	27C	6530970	SNP (transition)	A -> G
Penicillium	27C	6530973	SNP (transversion)	A -> T
Penicillium	27D	277551	SNP (transition)	C -> T		None	Peptide-methionine (S)-S-oxide reductase MsrA (EC 1.8.4.11) CDS
Penicillium	27D	2481894	Substitution	AA -> GG
Penicillium	27D	2481897	SNP (transversion)	T -> G
Penicillium	27D	3273702	Deletion	-A		Frame Shift	BarA-associated response regulator UvrY (=GacA = SirA) CDS
Penicillium	27D	6530970	SNP (transition)	A -> G
Penicillium	27D	6530973	SNP (transversion)	A -> T
Penicillium	27E	6530970	SNP (transition)	A -> G
Penicillium	27E	6530973	SNP (transversion)	A -> T
Penicillium	27F	4567233	SNP (transversion)	A -> C	S -> R	Substitution	Flagellar synthesis regulator FleN CDS
Penicillium	27F	6530970	SNP (transition)	A -> G
Penicillium	27F	6530973	SNP (transversion)	A -> T
Penicillium	27G	6530970	SNP (transition)	A -> G
Penicillium	27G	6530973	SNP (transversion)	A -> T
Penicillium	27H	847931	SNP (transition)	C -> T		None	hypothetical protein CDS
Penicillium	27H	2074753	SNP (transition)	C -> T		Truncation	Signal transduction histidine-protein kinase BarA (EC 2.7.13.3) CDS
Penicillium	27H	2481894	Substitution	AA -> GG
Penicillium	27H	2481897	SNP (transversion)	T -> G
Penicillium	27H	2481899	Substitution	TTA -> GCC
Penicillium	27H	2481903	Substitution	AC -> TT
Penicillium	27H	6530970	SNP (transition)	A -> G
Penicillium	27H	6530973	SNP (transversion)	A -> T
Penicillium	27I	847931	SNP (transition)	C -> T		None	hypothetical protein CDS
Penicillium	27I	3034348	SNP (transversion)	G -> C
Penicillium	27I	5140497	SNP (transversion)	C -> A		None	Threonine synthase (EC 4.2.3.1) CDS
Penicillium	27I	6530970	SNP (transition)	A -> G
Penicillium	27I	6530973	SNP (transversion)	A -> T
Penicillium	27J	82337	Substitution	CT -> TC
Penicillium	27J	82341	SNP (transversion)	G -> T
Penicillium	27J	114965	Substitution	TTT -> ACC
Penicillium	27J	114970	Substitution	AA -> GG
Penicillium	27J	861847	Substitution	TT -> GG
Penicillium	27J	3273797	SNP (transversion)	G -> T
Penicillium	27J	5196615	Substitution	CAGCGA -> GGTGTG	TAS -> RCG	Substitution	Hydroxypyruvate isomerase (EC 5.3.1.22) CDS
Penicillium	27J	6530970	SNP (transition)	A -> G
Penicillium	27J	6530973	SNP (transversion)	A -> T
Penicillium	28A	2074301	SNP (transition)	C -> T	G -> D	Substitution	Signal transduction histidine-protein kinase BarA (EC 2.7.13.3) CDS
Penicillium	28A	3227416	SNP (transition)	T -> C	L -> P	Substitution	Multidomain signal transduction protein including CheB-like methylesterase, CheR-like methyltransferase and BaeS-like histidine kinase CDS
Penicillium	28A	6530970	SNP (transition)	A -> G
Penicillium	28A	6530973	SNP (transversion)	A -> T
Penicillium	28B	3227416	SNP (transition)	T -> C	L -> P	Substitution	Multidomain signal transduction protein including CheB-like methylesterase, CheR-like methyltransferase and BaeS-like histidine kinase CDS
Penicillium	28B	3273556	SNP (transition)	G -> A	P -> S	Substitution	BarA-associated response regulator UvrY (=GacA = SirA) CDS
Penicillium	28C	3227416	SNP (transition)	T -> C	L -> P	Substitution	Multidomain signal transduction protein including CheB-like methylesterase, CheR-like methyltransferase and BaeS-like histidine kinase CDS
Penicillium	28C	3273556	SNP (transition)	G -> A	P -> S	Substitution	BarA-associated response regulator UvrY (=GacA = SirA) CDS
Penicillium	28C	6530970	SNP (transition)	A -> G
Penicillium	28C	6530973	SNP (transversion)	A -> T
Penicillium	28C	6531069	SNP (transversion)	A -> T
Penicillium	28D	847931	SNP (transition)	C -> T		None	hypothetical protein CDS
Penicillium	28D	2074301	SNP (transition)	C -> T	G -> D	Substitution	Signal transduction histidine-protein kinase BarA (EC 2.7.13.3) CDS
Penicillium	28D	3227416	SNP (transition)	T -> C	L -> P	Substitution	Multidomain signal transduction protein including CheB-like methylesterase, CheR-like methyltransferase and BaeS-like histidine kinase CDS
Penicillium	28D	6530970	SNP (transition)	A -> G
Penicillium	28D	6530973	SNP (transversion)	A -> T
Penicillium	28E	2074301	SNP (transition)	C -> T	G -> D	Substitution	Signal transduction histidine-protein kinase BarA (EC 2.7.13.3) CDS
Penicillium	28E	2481894	Substitution	AA -> GG
Penicillium	28E	2481897	SNP (transversion)	T -> G
Penicillium	28E	2481899	Substitution	TT -> GC
Penicillium	28E	3227416	SNP (transition)	T -> C	L -> P	Substitution	Multidomain signal transduction protein including CheB-like methylesterase, CheR-like methyltransferase and BaeS-like histidine kinase CDS
Penicillium	28E	5140488	SNP (transversion)	C -> G		None	Threonine synthase (EC 4.2.3.1) CDS
Penicillium	28E	6530970	SNP (transition)	A -> G
Penicillium	28E	6530973	SNP (transversion)	A -> T
Penicillium	28F	1385207	SNP (transition)	T -> C	D -> G	Substitution	hypothetical protein CDS
Penicillium	28F	3227416	SNP (transition)	T -> C	L -> P	Substitution	Multidomain signal transduction protein including CheB-like methylesterase, CheR-like methyltransferase and BaeS-like histidine kinase CDS
Penicillium	28F	3273556	SNP (transition)	G -> A	P -> S	Substitution	BarA-associated response regulator UvrY (=GacA = SirA) CDS
Penicillium	28F	5140488	SNP (transversion)	C -> G		None	Threonine synthase (EC 4.2.3.1) CDS
Penicillium	28F	6530970	SNP (transition)	A -> G
Penicillium	28F	6530973	SNP (transversion)	A -> T
Penicillium	28G	3227416	SNP (transition)	T -> C	L -> P	Substitution	Multidomain signal transduction protein including CheB-like methylesterase, CheR-like methyltransferase and BaeS-like histidine kinase CDS
Penicillium	28G	3273556	SNP (transition)	G -> A	P -> S	Substitution	BarA-associated response regulator UvrY (=GacA = SirA) CDS
Penicillium	28G	5140488	SNP (transversion)	C -> G		None	Threonine synthase (EC 4.2.3.1) CDS
Penicillium	28G	6530970	SNP (transition)	A -> G
Penicillium	28G	6530973	SNP (transversion)	A -> T
Penicillium	28H	847931	SNP (transition)	C -> T		None	hypothetical protein CDS
Penicillium	28H	3227416	SNP (transition)	T -> C	L -> P	Substitution	Multidomain signal transduction protein including CheB-like methylesterase, CheR-like methyltransferase and BaeS-like histidine kinase CDS
Penicillium	28H	3273229	Deletion	-A		Frame Shift	BarA-associated response regulator UvrY (=GacA = SirA) CDS
Penicillium	28H	5140497	SNP (transversion)	C -> A		None	Threonine synthase (EC 4.2.3.1) CDS
Penicillium	28H	6530970	SNP (transition)	A -> G
Penicillium	28H	6530973	SNP (transversion)	A -> T
Penicillium	28I	847931	SNP (transition)	C -> T		None	hypothetical protein CDS
Penicillium	28I	2074473	Insertion	+T		Frame Shift	Signal transduction histidine-protein kinase BarA (EC 2.7.13.3) CDS
Penicillium	28I	2743109	Insertion (tandem repeat)	(C)3 -> (C)4		Frame Shift	4-hydroxyproline epimerase (EC 5.1.1.8) CDS
Penicillium	28I	3227416	SNP (transition)	T -> C	L -> P	Substitution	Multidomain signal transduction protein including CheB-like methylesterase, CheR-like methyltransferase and BaeS-like histidine kinase CDS
Penicillium	28I	5140497	SNP (transversion)	C -> A		None	Threonine synthase (EC 4.2.3.1) CDS
Penicillium	28I	6530970	SNP (transition)	A -> G
Penicillium	28I	6530973	SNP (transversion)	A -> T
Penicillium	28J	2481894	Substitution	AA -> GG
Penicillium	28J	2481897	SNP (transversion)	T -> G
Penicillium	28J	2481899	Substitution	TTA -> GCC
Penicillium	28J	2481903	Substitution	AC -> TT
Penicillium	28J	3034348	SNP (transversion)	G -> C
Penicillium	28J	3227416	SNP (transition)	T -> C	L -> P	Substitution	Multidomain signal transduction protein including CheB-like methylesterase, CheR-like methyltransferase and BaeS-like histidine kinase CDS
Penicillium	28J	3273556	SNP (transition)	G -> A	P -> S	Substitution	BarA-associated response regulator UvrY (=GacA = SirA) CDS
Penicillium	28J	6530970	SNP (transition)	A -> G
Penicillium	28J	6530973	SNP (transversion)	A -> T
Penicillium	29A	3273379	SNP (transversion)	G -> C	L -> V	Substitution	BarA-associated response regulator UvrY (=GacA = SirA) CDS
Penicillium	29A	6530970	SNP (transition)	A -> G
Penicillium	29A	6530973	SNP (transversion)	A -> T
Penicillium	29B	847931	SNP (transition)	C -> T		None	hypothetical protein CDS
Penicillium	29B	2481894	SNP (transition)	A -> G
Penicillium	29B	3223471	Deletion (tandem repeat)	(C)7 -> (C)6		Frame Shift	Multidomain signal transduction protein including CheB-like methylesterase, CheR-like methyltransferase and BaeS-like histidine kinase CDS
Penicillium	29B	3273614	Deletion	-C		Frame Shift	BarA-associated response regulator UvrY (=GacA = SirA) CDS
Penicillium	29B	6530970	SNP (transition)	A -> G
Penicillium	29B	6530973	SNP (transversion)	A -> T
Penicillium	29C	3273614	Deletion	-C		Frame Shift	BarA-associated response regulator UvrY (=GacA = SirA) CDS
Penicillium	29C	6530970	SNP (transition)	A -> G
Penicillium	29C	6530973	SNP (transversion)	A -> T
Penicillium	29D	1465508	SNP (transversion)	T -> G	L -> R	Substitution	hypothetical protein CDS
Penicillium	29D	3223471	Deletion (tandem repeat)	(C)7 -> (C)6		Frame Shift	Multidomain signal transduction protein including CheB-like methylesterase, CheR-like methyltransferase and BaeS-like histidine kinase CDS
Penicillium	29D	3273379	SNP (transversion)	G -> C	L -> V	Substitution	BarA-associated response regulator UvrY (=GacA = SirA) CDS
Penicillium	29D	6530970	SNP (transition)	A -> G
Penicillium	29D	6530973	SNP (transversion)	A -> T
Penicillium	29E	847931	SNP (transition)	C -> T		None	hypothetical protein CDS
Penicillium	29E	3273379	SNP (transversion)	G -> C	L -> V	Substitution	BarA-associated response regulator UvrY (=GacA = SirA) CDS
Penicillium	29E	6530970	SNP (transition)	A -> G
Penicillium	29E	6530973	SNP (transversion)	A -> T
Penicillium	29F	3273379	SNP (transversion)	G -> C	L -> V	Substitution	BarA-associated response regulator UvrY (=GacA = SirA) CDS
Penicillium	29F	6530970	SNP (transition)	A -> G
Penicillium	29F	6530973	SNP (transversion)	A -> T
Penicillium	29G	2073896	SNP (transversion)	A -> T		Truncation	Signal transduction histidine-protein kinase BarA (EC 2.7.13.3) CDS
Penicillium	29G	5196439	Insertion	+T		Frame Shift	Hydroxypyruvate isomerase (EC 5.3.1.22) CDS
Penicillium	29G	6530970	SNP (transition)	A -> G
Penicillium	29G	6530973	SNP (transversion)	A -> T
Penicillium	29H	2075029	Substitution	TG -> CA	P -> L	Substitution	Signal transduction histidine-protein kinase BarA (EC 2.7.13.3) CDS
Penicillium	29H	2075032	SNP (transversion)	G -> C		None	Signal transduction histidine-protein kinase BarA (EC 2.7.13.3) CDS
Penicillium	29H	2075039	SNP (transversion)	A -> T	L -> Q	Substitution	Signal transduction histidine-protein kinase BarA (EC 2.7.13.3) CDS
Penicillium	29H	2075043	Substitution	GT -> CA	AP -> AA	Substitution	Signal transduction histidine-protein kinase BarA (EC 2.7.13.3) CDS
Penicillium	29H	5196620	SNP (transition)	A -> G	S -> G	Substitution	Hydroxypyruvate isomerase (EC 5.3.1.22) CDS
Penicillium	29H	6530970	SNP (transition)	A -> G
Penicillium	29H	6530973	SNP (transversion)	A -> T
Penicillium	29I	2481894	Substitution	AA -> GG
Penicillium	29I	3273379	SNP (transversion)	G -> C	L -> V	Substitution	BarA-associated response regulator UvrY (=GacA = SirA) CDS
Penicillium	29I	6530970	SNP (transition)	A -> G
Penicillium	29I	6530973	SNP (transversion)	A -> T
Penicillium	29I	6531069	SNP (transversion)	A -> T
Penicillium	29J	847931	SNP (transition)	C -> T		None	hypothetical protein CDS
Penicillium	29J	3223471	Deletion (tandem repeat)	(C)7 -> (C)6		Frame Shift	Multidomain signal transduction protein including CheB-like methylesterase, CheR-like methyltransferase and BaeS-like histidine kinase CDS
Penicillium	29J	3273379	SNP (transversion)	G -> C	L -> V	Substitution	BarA-associated response regulator UvrY (=GacA = SirA) CDS
Penicillium	29J	6530970	SNP (transition)	A -> G
Penicillium	29J	6530973	SNP (transversion)	A -> T
Penicillium	30A	5140488	SNP (transversion)	C -> G	None
Penicillium	30A	6530970	SNP (transition)	A -> G
Penicillium	30A	6530973	SNP (transversion)	A -> T
Penicillium	30B	3273228	Deletion	-AA		Frame Shift	BarA-associated response regulator UvrY (=GacA = SirA) CDS
Penicillium	30B	6530970	SNP (transition)	A -> G
Penicillium	30B	6530973	SNP (transversion)	A -> T
Penicillium	30C	847931	SNP (transition)	C -> T		None	hypothetical protein CDS
Penicillium	30C	3273228	Deletion	-AA		Frame Shift	BarA-associated response regulator UvrY (=GacA = SirA) CDS
Penicillium	30C	6530970	SNP (transition)	A -> G
Penicillium	30C	6530973	SNP (transversion)	A -> T
Penicillium	30D	847931	SNP (transition)	C -> T		None	hypothetical protein CDS
Penicillium	30D	6530970	SNP (transition)	A -> G
Penicillium	30D	6530973	SNP (transversion)	A -> T
Penicillium	30E	1570340	SNP (transversion)	G -> T	P -> Q	Substitution	Transcriptional regulator, AraC family CDS
Penicillium	30E	3273229	Deletion	-A		Frame Shift	BarA-associated response regulator UvrY (=GacA = SirA) CDS
Penicillium	30E	6530970	SNP (transition)	A -> G
Penicillium	30E	6530973	SNP (transversion)	A -> T
Penicillium	30F	1923842	SNP (transition)	A -> G	K -> R	Substitution	Cell division trigger factor (EC 5.2.1.8) CDS
Penicillium	30F	3273228	Deletion	-AA		Frame Shift	BarA-associated response regulator UvrY (=GacA = SirA) CDS
Penicillium	30F	6530970	SNP (transition)	A -> G
Penicillium	30F	6530973	SNP (transversion)	A -> T
Penicillium	30G	2073312	SNP (transition)	G -> A		Truncation	Signal transduction histidine-protein kinase BarA (EC 2.7.13.3) CDS
Penicillium	30G	6530970	SNP (transition)	A -> G
Penicillium	30G	6530973	SNP (transversion)	A -> T
Penicillium	30H	2889544	SNP (transition)	C -> T	D -> N	Substitution	hypothetical protein CDS
Penicillium	30H	2889607	SNP (transition)	C -> T	A -> T	Substitution	hypothetical protein CDS
Penicillium	30H	2889644	SNP (transversion)	T -> A		None	hypothetical protein CDS
Penicillium	30H	3273228	Deletion	-AA		Frame Shift	BarA-associated response regulator UvrY (=GacA = SirA) CDS
Penicillium	30H	5140488	SNP (transversion)	C -> G		None	Threonine synthase (EC 4.2.3.1) CDS
Penicillium	30H	6530970	SNP (transition)	A -> G
Penicillium	30H	6530973	SNP (transversion)	A -> T
Penicillium	30I	3273228	Deletion	-AA		Frame Shift	BarA-associated response regulator UvrY (=GacA = SirA) CDS
Penicillium	30I	5140488	SNP (transversion)	C -> G		None	Threonine synthase (EC 4.2.3.1) CDS
Penicillium	30I	6530970	SNP (transition)	A -> G
Penicillium	30J	2073312	SNP (transition)	G -> A		Truncation	Signal transduction histidine-protein kinase BarA (EC 2.7.13.3) CDS
Penicillium	30J	6530970	SNP (transition)	A -> G
Penicillium	30J	6531069	SNP (transversion)	A -> T

## Sheet: Table S2
Table S2 - Bacterial and fungal strains
Strains
Name	Source	Notes
Pseudomonas carnis LP	This paper	Parental strain of P. carnis LP
Pseudomonas carnis LP 9E	This paper	Evolved strain of P. carnis LP with the following 4 mutations: synonynmous mutation in putative toxin subunit, two intergenic SNPs, nonsynonymous ntrB mutation
Pseudomonas carnis LP 16C	This paper	Evolved strain of P. carnis LP with the following 3 mutations: two intergenic SNPs, nonsynonymous ntrB mutation
Geotrichum candidum 242A	Wolfe 2014
Penicillium camemberti SAM	Wolfe 2014

## Sheet: Table S3A
Table S3: Differential expression of genes between P. carnis grown alone versus with a fungal interacting partner
Table S3A: Differential expression of genes between P. carnis grown alone versus with G. candidum
Name	Minimum location of CDS in genome	Maximum location of CDS in genome	Direction	Differential Expression Log2 Ratio	Differential Expression Adjusted p-value	Sequence
Putative insecticidal toxin complex CDS	6548689	6549225	forward	0.0882878	0.705798	CACACCATCGACGGCCGATTGCGCGAGGCCTGGCTGCAGCTGAAAAACGCGACCGCCGCGCAGCGGCTGGTACATGACATTCACTACAACGCTCAAGGACAGATAGAACAGCAAACGGCAGGCAACCAGGTCACCAGTCGGTTTGATTACTGCCCGAAAGACGGGCGATTGAACCGTCTGAGCGCTGCCGGGCCTAGCGACGAACCGCTACAGGATTTGCACTACGTCTATGACCCGGTGGGCAATATCCTTAGCCTTGAAGACAAGGCCCTGCCGGTGCGCTTCTTTGCCAATCAACGCATCGAGCCGATCAACCGCTATACCTACGACAGTCTTTACCAGTTGATCGAAGCCACCGGCTGGGAGGCCGGCAGCGCTAATCGCGGGCCTGCTCATCTC…
TonB-dependent receptor CDS	6547957	6548586	forward	0.0579357	0.753535	ACCACGGTGAAATACCACTATGTGGTAACCCGTGCGGGAGTCTCGGTCACGTCAGCAATTTTGACGGTGACCGTGAGGCCGATACCGCAATCGGAGCTGGCCAAGACGGTCATCAGGCTCAACGAGGCCAATAGCGCGACAAAGGTGTTGGACCTGGATAGCTTCGTCGGCAACGCGATGGCGCATGTCGGCACCTGGCCGTTTATCACCGCCCCTTATCCGGTCTCGTTGAAGTTTTTTGGTAGAACAACCGCTAATGTTGCTCATGACCTGACGCTGTTCAGTTTCAACAGCTCGTATGTCAATCCGAACTGGGTTGCCCAAGGCCGTTATGAATATCGCCTGTTGCGCACTTACCTCGATGGGTTGGGCCATGGCACAAAATTGAGGATGGAATTC…
hypothetical protein CDS	6547204	6547815	forward	-0.51962	0.000718874	ATGACCACCAACCAAACGATTGACGGCGTGCCGCGTGCAACGCTTGCTAATTTCATCGAGTACAGCCTGCCTGTCAGCGGAAATGATGAGGCGTGGTTGCGCGAGAAAGCTCAGCTGCGCGCCCTGCTCGATGCTCCTGCAAATCCCTTGGGCGATCCCGTCGGAAGCTTCGACAAGCACATGCAATACATGCATGAAAATATCGAGCTGAAAAAGCGCATCTCCGACCTTGAAGCCGCACAGCCCAGGGGCGTGCCGGTGGCGTGGATGTTTAAGTACCTCAGTCACAGCGATTCCCCGCCGTACAGGTCGTTTGAGGTGACTGACTTCCATCAAAACCCCAAAGCACCTGGTATTGCTGAGCATACCCCGCTCTACGCCGAGCAGCCCGCGCCGGTA…
Phage tail fiber protein CDS	6546340	6547101	reverse	0.141311	0.332363	GATGGGCCTGGCTCCGTAAACGCTCGAAATGAGCAGCTTAGAAAGGATCTAGAGGAGCAAATCAAGCCATACGTTGATGCGCTGTTGTGGGATGCAGCAAAGGCTTACGTCAAGGGTGACATCGTTCGCCAGGGAAACAAGCTGTACCAAGCCCTGGAGGCTAACAGTGGCTCGCAGCCTCCCAGCGAAAACTGGAAAGACGTCGGCGACATCCTCACTGAAACGAACGCTTTGGCAATACGGGTTGATAACCTTGACCAGGAAATCACCGCAGTCGATGGGAGGGTGGTTGCCACTCAGGAACAGCTTACCCAGCTCCAGACAAAGGTAAATGACCCGGTAACCGGCCTGGCGGCTACGGTAAATAACGTTACCCAAGTGAATCAGCGAGTAACCAAC…
hypothetical protein CDS	6545057	6546238	reverse	-0.231802	0.122865	TTGGACAGTGAAGGCAATTCGATCCCTTATACGCACACCGAAGAACTCAGTAGAGCAGGCCTTTATACCTTTGAGGTTCCCAACGCGCTGGTGAGCGCGATTGCCGAAGGCAGCGCGAGCGTGCATGCCCTGTATCAGAATGGCTCGGTGCAACAGCCTTCCGAAAAACTCTATCTGGAGGTCGTGGGGCAAGTCGTCAGGTGGCCGGCGCCGACGATAGACGAGGACCAGGGTGGCCATATCGAGCCGGATGTCGACGCGACCGTACGCTTCCCCCTTCAAGGGAGCTGGCCGAAGGACGGTTATATCGAAGTCATCTTCCGGGTCAGCAGCGCCGATAACACCATCGAACATCGCATCGGCCGCGAGGTCGACGATATTCCGCCCACGGCCGGTGGG…
FIG00954991: hypothetical protein CDS	6544144	6544791	forward	-0.256825	0.228462	ATGAGTTACGGACTGCAAGTGGTGAATGATTCTGGCGCTATATCCCTAGACTCTGAATATGCGAGGTTGTGTGTCTTTCATAAGGGCACCTATAACTCTGGCGCGTCCGTCGTCTTTCAGAATGTGGTTGACACGCAGGAGCCGCCCCTTGTTTTTATCAGGCCGCCAAATAATGGCTCGCTGATTCAGCTTGGCGTTCTTCTTGAAGGATCGGCGGGGGCGTGGACCGGCGCCACAGTTACCTCTGGGCAGGTTCACTCTGGAAACATATTCGTAGCTGCGTTTTCATCCAAGCCTTTGTCCACATATGGCCTAAGAATGTGGGGTGCGGATGGAAAACAGATATTTGACTCTGCTGTTCAGGCGGCAGTATTCACAAGGGTCGCGCAAAACTGGACA…
Mobile element protein CDS	6542617	6543594	reverse	-0.178183	0.0871887	ATGAAGCAAATGTCTTTCGCTGATGCCGAGTACGCAGGCAAACGTAAGCAGACCCGCCGTGAGCGTTTCCTGATTGAGATGGATCAGGTCGTGCCCTGGAAAGGCCTGATTGCGTTGATCGAGCCGCATTATCCGAAGGGTGAAGGCGGTCGTCCGGCGTATCCGTTGATGGCCATGCTGCGGGTTCATCTGATGCAAAACTGGTTCGGCTACAGCGATCCGGCGATGGAAGAGTCCCTCTACGAAACCACGATTCTGCGCCAGTTTGCCGGGCTGCATTTGGATCGGATTCCGGATGAAACCACGATCCTCAACTTCCGCCGGCTGTTGGAAAAACATGAGCTGGCCGGTGGGATTTTGCAGGTCATCAACGGCTATTTGGGCGACCGAGGTTTGCTG…
hypothetical protein CDS	6542140	6542370	forward	-0.527993	0.0137294	ATGAGTGTTGAACGAGTTATTGCAGTGCCGGTGAAAATCTCGGAGCAGCAAGAGCGCGACATTCTGCGCTTTCGTGATACGTGCGAAGACGACCAGGGGTACGACGTACCGAAAGATCGAATGAAGTCTCTGGCGCGCCTGGGTCTGATCCGCCCGACGGGCTTTTCCCGCTACGAGATTACCGACGTGGGTGACGCCGTAATTGAGGTTTTGCTGGCTGCGCTGAGGATC
hypothetical protein CDS	6541833	6542078	forward	-0.710168	0.00221994	ATGAACAGGGGTGACGCGCTGCCCTGCCGATGCCCAAAGTGTCGGAGTGCTGACCTTGTGGTGTTCGAAGAATTCATCGTCATGGACGCCTATCACATCGAGGCAGGCAGGCTGACAGATAGGACCGGCGACCCACTCCCCAACATGACCGGCGCCGCCTTCGGACGATGCAATAGAGCGTCTTGCGGCCATGAGTGGCGCTTTCGGGCAAACCCAATACAGGCGCATGAGGATTCAAAGCCATGA
hypothetical protein CDS	6541544	6541846	forward	-0.79644	8.38434e-05	ATGCCTACTAATCACGATGAAACCCTGCCGCAGCGATACGAAAGAGAGCACCAGGCCTACCTGAAGCTCTGTGGAAGCATGACGGCCGAGCAGGTGGCTGACCTTCAATTGCAGCTGAACAACTCGTTGGCCAGAGAGCAGGCCCTGCAAGCCCTGCTGACCGCAGCGGATGAGCGGGCGGATGTGCTGGAGGGATGGCTGCGCAGATGGAGCACCGAGGCTGGCGGTATTTTCTGTGCACTGAAATACGAAACAGACGCCGCACTCAAGCCAGCAGAGGGTCGCGGCGATGAACAGGGGTGA
hypothetical protein CDS	6540873	6541433	forward	-0.261308	0.0841472	ATGAGCAACTACATGTACAAGACCACCGCCCCAGCTGTGGTTGCCGCGGTAAAAGCCTGGGAAACCAAGCGCAAAGAGTGGGACGCCCAGCGCGCCAAACTTGGCCAGGTGTTCGGTGGTGCGGCCTCGCCGATGCGATCAGGTAGTCGAAGCTACGTCGGCGGGGTGAAGATCAGTGCCAGCCGGGATTTGGATGTGCACTGGTGCCGCCCCGACCAGTACGACTACCGCGCCCTGCGCTCCAGCGCCAAGCCGGCGAAAGGAACACCAAAGGAAGCGCGCGCCGCCCAGGTCGTCGAGCATGAGCGCCTTTCGGCACTGTGGAAGGAGCATTGCCCGGCCAGCATCGACATGGACGAGGCCTGGGAGGCGATTGGCCTGAACCCGGGCGCACTGTGG…
Retron-type RNA-directed DNA polymerase (EC 2.7.7.49) CDS	6539335	6540627	forward	-0.0760005	0.518966	GTGAGAAATCCTGTCAGCGACGAGGTCAATCGCCCGCAAAATGAACCCGATAACGCAGGACAAGGGCTGCTGGAACGGGCCTTTGCGAGAGAAAACCTGAAACGGGCGTGGAAACGGGTCAAGGCCAACAAAGGTGCAGCGGGAGTCGACGGTCTGGATATTGATCAGACGGCCGAGTACCTGCTGACCCAATGGGCGGGGATTCGTGAACAGCTTCTTTCAGGAGTCTACCGGCCCAGTCCGGTACGGCGTGTGGTCATTCCCAAACCTGACGGCGGTCAACGCGAGTTGGGTATCCCAACGGTCACCGACCGTTTGATCCAACAAGCGTTGCTGCAAGCCTTGCAGCCATTACTCGATCCGACCTTCAGTGAACACAGCTACGGCTTCCGTCCGGGA…
insecticidal toxin protein, putative CDS	6538156	6538821	forward	-0.260104	0.176786	ATGCTCAGCTTGAATAGCCATACCCCCACATTGACTGTTACCGATCCGAGAAGTCTACCCGTTCGCTCGGTGAAGTATTTACGATCGACTGCCGGCCAAGCGGCACAGGCACACATCGACCGCACTGCGCATGACGCGGTAGGCAGAGCGACAGCGCGCTGGGACCCGCGTCTGCAGTCGGTGCAAAAAGACGACCCGCAGGTGCCTGCCAACCTGAATATCCTTCACTCGCTTGGCGGCCAAGTATTGTTGATTCAAAGCGTCGATGCGGGTTGGGATGTTCAACTGTTCGGTGAGGCTGGGCAGGGTATGCAGTTCTGGAATGGGCGCGGTAGTCAACGCCGCGCAGTATTCGATGCGCTACTGCGACCTGTGGCGATTATTGAAAATTCAGCCTGC…
hypothetical protein CDS	6536653	6538059	forward	0.165343	0.566368	ACCGAGCGCTACGTCTACGGTGCCGACGGCATGCGCCAGCGCAAGGTGCGCACAGCACAAACCAACGCCCGCACGGTGATCAGCGAGACGTGCTATTTACCCGGTCTGGAAACCCGCACGATTGATGACGAAAAACTGTATGTCGTCACCGTCCAGGCCGGCCGCACCACGGTGCAGGTGTTGCACTGGGAGGGCGCGGTGCCGCGTCAACTGGCCAATGATCAATACCGCTACAACCTGAACGATCATTTGGGGTCCTGCTCGCTGGAGCTGGACAGTGAAGCGCGGATCATCAGCCGCGAGACTTATCATCCGTTTGGCAGTACGGCGTTCACTGAGAGGGGAGACTCGAGCGAGCAGAGTTATCGCACGTTGCGTTATTCGGGTAAGGAGCGGGAT…
Macrolide export ATP-binding/permease protein MacB CDS	6534505	6536463	forward	1.29052	1.28326e-17	ATGACCCAGCCTCTGTTGGAACTCAAGGGCATCACCCGCAGCTTCATGGCCGGCGAGCGTGAATTCATCGCGCTCAAGGGCATCGACCTGACCATCCATGCCGGGGAAATGCTGGCGATCATCGGCGCCTCCGGTTCGGGTAAATCGACCCTGATGAACATCCTCGGTGGCCTGGATTACGCCACCGCCGGCAGCTACAAGATCAATGGCATCGAAACCCGCTCCCTGGGCGATGAGCAACTGGCAGAGCTGCGGCGCGATTACTTTGGGTTTATCTTCCAGCGTTACCATTTGCTCGCGCACCTGAGCGCTTTGCACAACGTGGAGATGCCGGCGATCTACGCCGGCACCCCGCAAAGCCAGCGCCATAGCCGCGCCGGGGAATTGCTGGCACGCCTG…
Macrolide-specific efflux protein MacA CDS	6533350	6534501	forward	2.13023	4.73055e-57	ATGCAAACGTCTAAATTCCGCAAAATCGGCATTCTGGCTTCAGTGGCCGTCGCAATCGGCCTGGCCATCTACACCGTAAACGCCCCCGCCGACGCCCCCCAATACCTCACCGCGACCGCAGAACGCGGCGATATCGAAAACGCGGTATTGGCCACCGGCCTGCTCGAAGGCGTCAAACAAGTCGACGTCGGTGCCCAGGTCTCTGGCCAGCTCAAGTCGCTGAAAGTCAAAGTCGGCGACAAGGTAAAGAAGGGCCAATGGCTGGCTGAAATCGACCCCTTGATCCTGCAGAACACCCTGCGCAAAGCCCAGGTCGATGAAGAAAACCTCCAGGCCCAACGCCGGGCGACAGCCGCGCAGCTCAAGCAGGCCAGGTCCGTATATGAGCGCTACAAAGGC…
Collagen pro alpha-chain precursor CDS	6526784	6527542	forward	-0.374691	0.000597945	ATGCGTAAGGTTTTTCTGTTGGCCCTGTTGGTCAGCCCCGTTGCCCTGGCCCAGAGTGTCAGTGTCGAAACCAACTCGTTGATGCGCTTGCCCAGCAGTACCAGCGTGTTGCAGCTCGAGCGCCTGGACGTGGCGGACTACGGCACCTTGCTGATTCCGGCCACCATCAGCCAGGTCACGGTGGATGAGCTGCACTTGGGGCGCGACGCACGCATCACCATTGTGCCTGGCAATACCGCCTTGCAAATGCAGGTACGCGAGGCGCAGTTGGAGCACGGTAGCCAGATCACTTCACGGGGCGCCCCCGGCACCCACGAAAAACCCGCCAAGGCTGGGCGTGATCTGACCTTGCGCATTAACTCGCTGACTGCCGAAGCGCTGTCGGTGGATGCCCGTGGT…
hypothetical protein CDS	6526107	6526604	reverse	-0.150502	0.304876	ATGACCGCTGGAATTTCTGCCCGTACGCCCCAACAAGCCTTGGCGGCCCTGCTGGACCTTCACAGGCCAAAACGCCTGTTGTTAGTGGGCGCCAGCCAATTTCCGGCGCTGGATGCCTTCCGGGCTGCGCACGCGGATACCGAGGTGTTCTATGCCGCGCCAGGGCCGTTGCCGGAAGACCTCGCCGTGCAGCGCTTTGACCTCGCGCTGGTGGTCGACTGCCTGGAGCACCTGTCCAACCCCCAGGGCCTGACCCTGCTCGGAGGCATCCGTAACCTCAACGCCAGCCGCATTGCCGTGCTGGTCGACCTGGGTGCCTGCGACTGGAAGGACACCGACTTTTTCTCCCTGGCCCTGCAAGCCGGCGAACGCTTCCAACGCGATGATCAGGTGCTGACG…
UPF0225 protein YchJ CDS	6525632	6526102	reverse	-0.0682484	0.679209	ATGAGTACATCCATTTGCCCGTGCGGCAGCGGCAATCTGCTGGATGCCTGCTGCGGCCATTATCACGCCGGCCACCCGGCCCCCTGCGCCAGCGCGTTGATGCGCTCGCGCTACAGCGCCTATGTGCTGGGCCTGGTCGATTACCTGGTCGCCACTACGCTGCCTGCGCAACAGGCCGGCCTGGACCGCGACGCCATTGCCGCCTGGAGTGCCCAGAGCACCTGGCTGGGCCTGGAGGTGGAAAGCTCCGAGGTATTCGGCGGCCAGCCTGAGCACGCCTTTGTCACCTTTACCGCGCGCTGGCATGACGCTGCCGGTGAACATAGTCACCGCGAGCAGTCTTCTTTCGTACAGAATGAAGGGCGCTGGTACTTCATCGATCCTACGGTAGAAGTGAAG…
Conserved secreted protein CDS	6525128	6525610	reverse	0.133247	0.439012	ATGCTTCGAATGTATAGCTTGATGCTGGCGTTGACCCTGGGCCTGACCGGCTGCGCGTCCTGGTTCGAAGACGACGCGCCGCCCCCTCACGTTTCCCTGGTCAAGGTCGAAGTGGTGCGGGCCAAGCTGCTGGAACAGAAATTCAAGCTGTACTTTCGCGTGGACAACCGCGACGACGCCGACCTGACCGTGCGCGGCCTGGTCTACAAGGTCAGCCTGGGCAATCTGGTGTTGACCGAAGGCGAGTCCAACGAGTGGCTGACCGTACCGCCACGCGGTCATAAATTCTTCAAGGTCTCGGTGCGCACCAACCTCTGGCCACAGGTGCGTGAGGTGGTGCAGATGCTGAAAAATCCCGACCGGCCCGTGCCTTATCGTTTAGAAGGCGAACTGAAAACC…
hypothetical protein CDS	6524925	6525131	reverse	-0.119589	0.515418	ATGACACAGCAACCCCATGTCCATGGTCCTGACTGCAACCACGATCACGACCACCATGATCATGATCACGACCACGGCCATGTCCACGGCCCGAACTGCGGCCACGCTCATCAAGAGCCGGTGCGCAATGCATTGAAGGACGTCGGTCGCAACGATCCTTGCCCGTGCGGCAGCGAGAAGAAATTCAAGAAGTGCCACGGTGCTTAA
N-acyl-homoserine lactone acylase CDS	6522244	6524685	reverse	-0.280802	0.0039723	ATGGCCTCGCCAGCCCTCTTACATTTTCTTCCCCGGTTCGGCGTTGCCGCGGCAGTGGTCAGTGCCTTGGGCCTGGCCGGTTGCCAGCTCCAGAACACCCAGGACACCCTGCCGCCCGTTGCCGGCGTGCAGCCAATCAAGGGCCTGGCACAGAATGTGTCGGTGCGCCGCAATGCCCAAGGCATGCCGCTGATTGAAAGCAACACCTTCCACGACGCTTTGTTCAGCCTCGGTTACGTACACGCCAGCGACCGCATCACCCAGATGGTCACCCTGCGCCTGCTAGCCCAGGGCCGTCTGGCGGAAATGTCGGGGCCGCAAGTGCTGGACGTCGACCGTTTTATGCGGGCGGTCAACCTCAAGAAAAGCGCTGGCGAGTTGTACAACGCCTCATCGCCG…
hypothetical protein CDS	6520400	6521677	reverse	0.11164	0.472297	ATGGCAAGACTTAGAAATCTCATACACACGCAATATCGCTGCTCAGTCACCGAAGAACGCGTTGACTGGTATGTCGCAGCAGGACGCTTACCGATTGAGGGCCTTCCCCAAATAATTTGGACTAATGGTGAGGCTTGGCGAGAAGTTAATCTTTGGGCGCTGCAGCGTTCGACGGAGAATGGTCTATCCCTCGATACTGTCCGCTCCAACATGAGCTCGATGCTGAGCTATGCAAACTGGCTGGAAGTTACGCGAACAAAGTGGTGGGAGTTCCCTCAGCGCAAAGCTGACCGATGTCTGTTCAGATACCGAGGTTACCTGATAGCCATGCGGGATGAAGGTCAATTAGCCCCATCAACTGCATCCCAACGAATGCGAGATGTAATCAATTTCTACCGA…
hypothetical protein CDS	6518713	6520383	reverse	0.202371	0.239874	ATGTTCCGTAACGTTAAGTATGGAAAAGAGGAGACAGTCTGGGACCTAGAGCCTTTGCTGTATTTTGGCGCGTCATCCGCAAGAGCCGATGAAGTCAATGCTTCAATAGAGGCAGGAGCGTTCGGACCAAAACTATCAAATCGTATTCCTTTGGTAAAAGAATTTTATGATTTGCTGGATGCCAAAATCGAGTCCGGTCACTCAAAAAGCACAGTCAAAAAGGGAATTCTAAACCTGAGGCGCCTGTATACATGGGGAGAACTACATGGCGTGGAAGTCAGTTTTGCAAACCTTGAAACTAGCTTTATAGCCTGGACAGACTCTCTTCTACATCGTAGCAGAATCGAACGGAGCATCAAATCAACTACAGCTTTTGACATGGCGGTCTCGATATCATCT…
hypothetical protein CDS	6517657	6517785	forward	0.474129	0.325581	ATGCGCATCATTGAGAANNNNNNNNNNNNNNNNNNNNNNNNNNNNNNNNNNNNNNNNNNNNNNNNNNNNNNNNNNNNNNNNNNNNNNNNNNNNNNNNNNNNNNNNNNNNNNNNGGAATTAATAATGTAG
hypothetical protein CDS	6516582	6517643	reverse	0.528436	0.00669718	ATGTTGCGTCAATCGTGTTTATCCTGCGAAGAAGATGAAGAATTCGGAAAAATTTATGTTTTGACCGGAGTCACATCTAAGACCCTTCAGGATGACAACGCCCGATGGATCACATCGTCATCCGTTGAGCTAGCTATAAAAGTATTGTCTGCAATTTCAACGCTTCGTATGAATACAATATGCTCCCTATCCCCAAACAGTATTCCCGCCAGCATAGTTGAGGATCCATGGTTAGTGTTACCAGCTGTAGAGCCTTGGTCGAACAAACAGTACTCAGGGGATCTAACTATCAGACATACGTACCCTGGCTATACCTCGTGCATCAACGATTTCCCTCGACTGTTCGACTCGGATGTAATTGCAATAACCAGCGAAGACGTTGAGCTTTCCTTACGGGTA…
hypothetical protein CDS	6516176	6516301	forward	0.154604	0.738291	TTAGGTATCTCTTCTCTCTCTCAGAACCGTGACGTTGGGCGCCTTTCGCTGAGCATGGAGGCGCTTGTTTTCTATGGTCAAGTCAAAGATTTTGGCGTCAGCCTCAACCAAGCGAGAGAGAGCTGA
hypothetical protein CDS	6515534	6515998	forward	-0.194085	0.237101	ATGACCGCGTTTAGCCTCGCCTATACCCTGCATGTACTGGCCGCCTTGATCTGGGTAGGCGGCATGTTTTTCGCCTGGATGATCCTGCGCCCCGCCGCCGTGGCGGCACTTGAGGGCCCTGCCCGGCTCAAGCTGTGGGCAAATGTGTTTCAACGTTTTTTTGTTTGGGTATGGGTGGCTGTGGTGCTTTTGCCGATCAGCGGCATTGGTTTGCTGCAACTGCGCTTCAGTGGTTTTGAGACCGCGCCGCGTTATGTACAGGTGATGATGGGGTTGTATCTGGTGATGACGGCGTTGTTTATCCGCATCCAGGCCTTGAAGTTCCCGGAGCTGAAGGCAGCGGTGGCGGCTGAGGATTGGCCGGCGGGCGCGGCAGCGCTGGGGCAGATTCGCAGGTTG…
ATP-dependent helicase DinG/Rad3 CDS	6513290	6515434	reverse	0.238973	0.03769	ATGATCAGCACTGAACTCAAAACCACGATCCAGGGCGCCTATTCGCGTTTTCTCGAAGCCAAGAGCTTGAAACCGCGCTACGGCCAACGCCTGATGATCGCCGAAGTGGCAAAAGTCCTCGGGGATATCGACACCGACGACGAAGGCCGCCGCGAGGGCGAGCCTGCGGTAGTGGCCGTCGAGGCCGGTACCGGTACCGGCAAGACCGTGGCCTACAGCCTGGCTGCGATCCCTACGGCCAAGGCTGCTGGCAAGCGCCTGGTGATCGCCACCGCTACCGTCGCGCTGCAAGAGCAGATTGTCTACAAAGACTTGCCCGACCTGATGCGCAACAGCGGCTTGAGCTTTACCTTCGCCCTGGCCAAGGGCCGTGGCCGCTATATGTGCCTGTCCAAGCTC…
Putative hydrolase CDS	6510904	6513201	reverse	-0.214632	0.0420357	ATGATTCGCACGCTGCCCGCTCTTTTTGCCCTGCTGTTCGCTGCGCCGTTGATGGCGGCGCCCGAGGGGCAACAAACGCTGTTCAACTTCGTCCGGCCGGCCGATGTGGTCAAGGTGGCGACCCAGGACGCCAGCCTGCCGCAATACAATGCCGAACAAACGCCCGAAGGCGAGGTGCTGCGCCGCATCACCTTCAACCCAGCGGCCGAGCCGAGCCTGGTGCTCAGCCCGCAGACGGGGACGTGGGATTGGTCGCAATCGAGCGCCATGAGCCTGCGTATCCAGAGCGCGATGAACTGGGCGCTGACCCTTTACGTCAAGGTGCAGAGCGCCGACGGCAAGACGCTCGTCAGCCGCATCGACCTGCCTGCCGGCCCGGCCCAGACGCTGCTCGTCCCG…
Putative esterase CDS	6510162	6510821	reverse	-0.151453	0.173405	GTGCAGATTCAGGGTCATTACGAGCTGCAGTTCGAAGCGGTGCGCGAAGCCTTCGCCGCCCTGTTCGATGATCCTCAGGAGCGTGGTGCCGGGCTGTGCATCCAGATCGGCGGGCAAACCGTCGTCGACCTGTGGGCCGGTACTGCCGACAAGGACGGTGCCGAGGCCTGGCACAGCGATACCATCGTCAACCTGTTCTCCTGCACCAAGACCTTCACGGCAGTGACCGCCCTGCAACTGGTGGCCGAAGGCAAGCTCAAGCTCGATGCGCCGGTAGCCGAGTACTGGCCGGAGTTTGCCGCTGCTGGCAAGGACGCGATCACGCTGCGCCAGTTGCTCTGCCACCAGGCCGGGCTGCCCGCCATCCGCGAAATGCTGCCCACCCAAGCGTTGTACGAC…
Sensory box/GGDEF family protein CDS	6507614	6509683	reverse	-0.16116	0.0616348	ATGCTAGTAAGCAGCTATAACAGCGTGTATGTGCTGTTTTCCTTCGCCGTAGCGATCCTGGCGTCTTATACCGCGCTGGACATGACTGGTCGAGTCACCCGTACCGAAGGCAAAGCATCGGCACTTTGGCTTGCCGGTGGATCTTCCGCCATGGGCACGGGCCTCTGGTCGATGCATTTTATTGGCATGTTGGCCTTCCAACTGCCCATCGAGCTGGGTTACGACCCGACGCTGACTGGCTTATCGTTGTTGATCGCCATCGCCTCCTCCGCCTTTGCTTTGTGGCTAGCATGCCAGACGGAAATGCCACTGCCGCGTTTGCTGCTTGGTGCGGTGCTCATGGGTATCGGAATTGCATCCATGCACTACGTTGGAATGGCGGCGCTGCTGATGAATCCT…
Methyl-accepting chemotaxis sensor/transducer protein CDS	6506142	6507461	reverse	0.215513	0.0191002	ATGTTCAACAAGGCAATCAAGCAGACCTTGGCTGAGGCTCTGCAAAAGCTTCAGGCCGCAGAAGCAAGGGCCGTGGCCGTTGACCGTTCGACGGCAACAATTGAATTTAAACCCGATGGCACCATCATAGGTGCCAATGAGAACCTTCTTACCACCATGGGCTACCGACTGGAGGAGATCGTCGGACAGCACCATCGTATTTTCTGTTTTCCTGATTACCAGGCGAGTGCCGACTATCGTAAGTTCTGGCAGCGCCTGGCTGGTGGCGAGTACATACGTGAACGTTTCCTGAGGCGTAATAAGCAAGGCCTGGAGGTCTGGCTCGAAGCCAGCTACAACCCTATCCGAGGCGCCGATGGTCGCGTCGAAGGCGTGCTGAAGCTGGCCACCGACATTACT…
Mobile element protein CDS	6504489	6506009	forward	-1.20301	1.17478e-05	ATGACTCCCGACCAACTGCGTGCCTTAGCTGCGCAATTGCTCTCGCAAGTCGAAACAATGGGTAAGACGGTCGAAACCATGGGCAAGAAGATCAACCGCGATCAGACGGTGATCGAGAAGCTGACCTTCGAAATTGCGCAGCTCAAGCGCTTGAAATTTGCCAAGCGCAGCGAGCAGATGAATCCTGAGCAGGCCAGTTTGCTCGATGACCTGATCGATACAGATATCGCAGCGATTGAAGCAGAGCTTCAGGCCTTGCAAACAGTGCCAGCGGCGACCGAGAAAAAGCAGAAGCCCAAGCGCACTGCATTGCCGGCTGAGTTTCCACGCACACTGATCCATCACGAACCTGACAACACTCACTGCCCATGCGGCTGCGCGCTGAAACGCATCGGTGAA…
ISPpu14, transposase Orf2 CDS	6504065	6504400	forward	0.575903	0.0931147	ATGATTCGCATCGACTCCATCTGGCTCGCCACCGAGCCGATGGACATGCGCGCTGGTACCGAAACGGCATTAGCCAAGGTGATTGCGGTGTTCGGTGCGGCGCAGCCGCACTGTGCTTATCTTTTCGCCAACCGCCGCGCCAATCGCATGAAAGTGCTGGTGCATGACGGCTTCGGCATATGGCTGGCGGCGCGCCGGTTGAGCCAGGGCAAGTTCCACTGGCCAAGCATTCGTCATGGCTCTGAAATGCAGTTGGACACCGAGCAACTCCAAGCCTTGGTATTGGGCCTGCCATGGCAACGAGCAGGTTCCGGCGGCTCGATCACACTGCTTTAA
FIG00962753: hypothetical protein CDS	6503736	6504068	forward	0.273696	0.481475	ATGCAGCCAACACGCCGTTCCTATTCCAAATCCTTCAAAGCTCAGGTCATTCAAGAGTGTGCCCAGCCCGGTGCTTCGATTGCCAGCATCGCACTCAGCCATAACCTCAACGCAAACCTCGTCCACAAATGGATTCGCCTGCAAGCGCAGAAAAGCACAGCGCTGCAACCTGCATTTATTCCGTTACCCGTGCCGCTGGCAGGGGCGAAATCCCACACATCATCATCGAATATTTGCGTTGAAATACAGCACCCGCGTGGCACCGTCACAGTGAACTGGCCCACTGAAAATGCTGCTGCCTGCGCGACCTTTCTTCGAGACCTTCTGCGATGA
hypothetical protein CDS	6503447	6503611	forward	0.225596	0.483057	TTGCCTGCGATGGCGGCCTGCCAGTCGACGCCTATCTACCTGACCCCCCGCGATCCAACTGTGGGAGCGGGCTTGCTCGCGAAGGCGGCCTGGCAGTCAACACAGTTGGAACGTGTACATATCCATTCCTGCGGTAACGGCCACTTAGGGTTCCGCTTTTACAGC
Putative transmembrane protein CDS	6501389	6503332	forward	-0.182187	0.123581	ATGTCTCCCCGATTCGGCTCCAGACAGCGTGGTGCAATTGGCTTGATGGCGGCAGGCACTTTGGCCTTGGCCTTGGTGTTTACGTTGCTGGCGGTCGACAGCGGGCGCTTGTATTTGGAAAAGCGCAAGCTGCAATCCGTCGCCGATACCTCGGCGTTGGAGGCAGCCAGTCTCGGTGGCCAATGCGGTACCAACACCACCGCAAACGCCTATGCCACGCAAAATGCGGCGCGCAACGGTTTTGTGGTCGGTAATGGCAGCACCCTGGCGGTGACATGCGGCACCCTGGCGACCAATGCTCTGAACACCCGTGTGTTTACCGCTGATGCCACCAAGAGCGACGCTATCCGCGTGGTGGCTTCCCGCACTGTGATGACCAGCGTTGCCAATGGGCTGTGG…
putative lipoprotein CDS	6500608	6501165	forward	-0.303006	0.000615317	ATGCTTCGTCGCATCGCTGCGCTTGCTGTTGTCATGTTGCTGGGCGGTTGCCAGAGCAACCAGGTCAACCACGATTTCGACGCCAGCCGAGACTTCGGCGCCTACCGTAATTGGGCCTGGAAAGACCCGGCGTTGCAGTACCGTCCCGATGACCCGAGGATCAAGAGCGACCTCACCGAGCAACGCATCCGCCAGGCCGTGGGCGAACAGCTGGATCAGCGCGGTATGCGTCCTGCGGCGGCGGGCACCAAGGCTGACCTGAATGTACAGGCCTACCTGATCGTCGAAGACCGCCAGCAGCAAGTCACCACCAACTATGGCGGTGCCTGGGGCGGCCCGTGGAATGGTTACTGGGGCGCGCCGATGTACAACGAAACCCGCAATATCACCTACAAGGTC…
putative lipoprotein CDS	6499962	6500564	forward	-0.585814	5.21221e-10	ATGCGTCGTCTCGGTTTAATCCTGTTGTCTCTAGGCCTTGGGGCGTGCTCGAGCCCCAATCCTTACGTCGCCAGTTCGGCACCGATGCCGACGGCGCCCGCCCAGGCGGCTACTACCTTTGATGCCAGCGCCTACCCCGCGCCGGTGCGCGACTATGGTGCCTACCGCAGCTGGGGTTGGCTCAACGGTCAGTTGCCGGCGGGCACGGCCTGGGCCGATTCGGCGCAGATTGCCGAGGCGGTCAGCGGCGCCCTCGATCAGCGAGGCTTGCGCCCCTTGCATGACAAGCGTGCGCCCGACCTGCTTGTGAGCGCCGATGTACGCCTGGAAAAACGCCTGCGCCAGGTCCAGGACGATTATGGTTACGGCTACGGCGGCTATAACCGCTATGGCAACGGT…
tRNA uridine 5-oxyacetic acid(34) methyltransferase (EC 2.1.1.-) CDS	6499189	6499938	forward	-0.133068	0.355162	ATGAGTGATCGTCATTTCGACCAGTTGGCCACGCGCTTTGCCGAAAAAATCTACGGCGGTGCCAAGGGCGCGATTCGCCTGGCGGTGCTCCAGGCCGACCTGGTGCAAGCCTTGCCGCAGCGGCCGTTGCGCGTATTGGATATCGGCGCAGGCCTGGGGCACATGTCGCTGTGGCTGGCCGAGCAGGGCCACGAGGTAACCTTGGCCGAACCCGCTGCGCCGATGCTTGAAGGTGCGCGCCAGCGCTTCGCCGACGCGGGCCAAAGCGCGACCTTTATTCATGCACCGTGGCAGGACTTGCTTGGCCAGCTCACCGAGCCTTACGATCTGGTGCTGTGTCATGCCGTGCTGGAGTGGTTGGCCGAGCCCCACGCCATCCTGCCGGTGCTGCACCAGCTG…
hypothetical protein CDS	6498888	6499196	forward	-0.0364159	0.877447	ATGAACCTCGAACACCTCACCGAACGCCTGCACCGCATCCGCGATACCAACGACTGGAAGCAGTTCCACAGCCCGAAAAACCTGGCCATGGCTGCCAGCGTGGAAATGGCCGAGCTGGTGGAAATCTTCCAATGGCTCACCGAAGACCAATCCCGCCAACTGCCCGCCGATAAACTCGCCCATGCGGGCCAGGAGGTCGGCGATATTGTCCTGTACCTGCTGTTGCTGTGCAGTGAGCTGGGGCTGGATATGAACGAAGTGGTGCGCGCCAAACTGGCCGATAGCGAACGGCGGTTTGCCCATGAGTGA
Penicillin-insensitive transglycosylase (EC 2.4.2.-) & transpeptidase PBP-1C CDS	6496286	6498703	forward	0.0878196	0.625011	ATGTACGCGGCCCAATGTGTGGGGCTTGCTCGCGAAGGCGGCGTGCCTGTGACATCTCTGCCAACTGACCCACCGCTTTCGCGAGCAAGCCCGCTCCCACAGTTATTGCGCTGGGCTTTGGGTTGTGTGGTGTTGGTGGTTGCCCTGCTATGGCTGGCCGATCGCATCTGGCCCTTGCCCCTGCCCCAGGACGACCTGGCGCGGGTGGTGCTGGCCGAAGATGGCACGCCGCTGTGGCGATTTGCCGATGCCAATGGCGTATGGCGCTACCCGGTACAAACCCGCGAAGTCTCACCCTATTACCTCGACGCGCTGCTCACCTATGAAGACCGTTGGTTCTACCAACACCCCGGCGTAAACCCGTTGGCGCTGGTGCGTGCGACTTGGCAAAACCTGAGC…
Uncharacterized MFS-type transporter CDS	6495876	6496169	reverse	-0.265808	0.0237651	ATGCAGGTAGAAAGCTTTTTCGAATGGTTGGGCCAGGCGCTCGGTTCCGTCATCCGTTTTATCGTCGACGGGCTCAGCGGTTTGTTCGGGGCCTTGACCCACGCCGGCGGCAACTTTATCGACGGCCTGTCACGCACCTTGGGCATGGACACCTCGATCATCAGCATCATCACTCTGATCGTCGGGTTGCTCTTCCTGTACTCGGCGGTACGCGCCTTTATGCGGGCCTCGATTATCGTGGGAATCATCTGGCTGATGCTGGGGCTTTGGTTGCTGAGCTGGGTCGTACACTGA
Exodeoxyribonuclease V gamma chain (EC 3.1.11.5) CDS	6492085	6495537	reverse	0.10967	0.349067	ATGCCGGACGCGACGTCCCTCAGTCCTGGATTCATGGTGGTTCATGGCAACCGCCTGGACGAGCTGCGAAGCCTGGTGGTCAGTTGGATGCGCCGTTACCCACTGGCGCCTTTGGAAAACGAAATCGCCCTAGTACAAAGCAACGGCATCGCCCAATGGCTCAAGCTGGCCTTGGCCGAAGACCCGCAAGCCGATGATATGGGCGGCTGTGGCATTGCCGCAGCCATCGACGTGCAACTGCCTGGCAGCTTTATGTGGCAGCTTTATCGTATGGTTTTGGGCCGTGACGAAATCCCGCCCAAGTCCCTGCTTGATAAAGCCCCGCTGACCTGGCGCCTCATGCGGCTGTTACCCGAGCTGATCGACCAACCGCACTTCGAGCCTCTGCAACGCTTCCTG…
Exodeoxyribonuclease V beta chain (EC 3.1.11.5) CDS	6488417	6492088	reverse	0.0906242	0.456402	ATGATCGGCAAACCCTTGGCCCTGGCGTTCCCGCTCAAAGGCAGCCAGTTGATTGAAGCCAGTGCTGGCACCGGCAAGACCTTCACCATCTCCGCCCTGTACCTGCGTCTGGTGCTCGGCCACGGCGGTTATGAATCCGGTTTCGGCCGCGAACTGCTGCCACCGCAAATCCTCGTGGTGACGTTCACCGACGCCGCCACCAAGGAACTGCGTGAACGTATCCGCATCCGCCTGGCCGAAGCCGCGCGCTTCTTCCGTGACGAAATCGAACAGCCTGATGCGCTGATTGCCGACCTGCGCGAGCAATATGATCCGCAGCAATGGCCCGCCTGTGCCAATCGCCTGGACATCGCCGCGCAATGGATGGATGAAGCCGCAGTCTCCACGATCCACAGTTGG…
Exodeoxyribonuclease V alpha chain (EC 3.1.11.5) CDS	6486348	6488420	reverse	0.0392176	0.839319	ATGAGCCTGTCGCCGTTACCGCTGGAGGCGCTTTTGCCCCTCGATCGTGCCGCCGACCTGCTGCAGTTGCTTGCACGTTGGGTCGAGCGGGGTTGGCTGCGCGCCTTGGACAAAGCCTTTGTCGGTTTCCTGTACGAGCTGGACCCAAAGGCCGATCCCCTGGTGCTGCTGGCGGCGGCCTTGACCAGCCATCAACTGGGCCATGGCCACGTCTGCCTGGATGTGTTCGAAACCCTCAAGGCGCCGGATTTCGCCCTGTCATTGCCGCCCGAAGGCGACCTGCACACCGGCGCCATGCTGCTACCCTCACAGTTGCTGCACGGCCTGGATGGCGCGCATTGGTGCCATGCCCTGGCTTCAAGCCCGTTGGTTGCGCTGGCCGTCGATGGCAGCGAGGAG…
Uncharacterized protein YfiR CDS	6485642	6486208	reverse	-0.618155	4.56395e-06	ATGAACGTGGCTGTCTCGCCCAAAGCGCGCAGTTTGAGTTGGAGACGCCTGTTACTGGTGACGGTGCTGTGCCTGCTTGCGCCGCGCCTATTTGCGCAGACGCCCAGCCTGGCCGAGCACCGTGCGCAGGCGGTCACCCAAGTGGTGCTCGGTATCCTCAGCTACGCCCGTTGGCCGGTTGAGCCTGCGCAATTGCGGCTGTGCATTGTCGGGCCGACTCAGTACACCGATGACCTGGTCAAAGGCACCACCCAGGCCACCGGTCGTCCGGTGCTGGTGCGGCGCCTGCTGGTCGATCATCCGGATATCGTCAATGCCTGTGATGCCGTCTACATCGGCAAAATCACCCCCGACGAACGCAACCGCCTGTTTACCTCATTGATCGGCCATCCCGTACTC…
Inner membrane protein YfiN CDS	6484383	6485645	reverse	-0.320884	0.050892	ATGAGTCGCGATAAAGTGCGGCCGACCCTGCGCTCGGTAATTGCCCGCGGGCATATGATCCTGGCGCTGGTAGCCGTGACCCTGGCCAGTGTGTCCCTGACCCTGCTGGGCGTACTTGCCCTGCGGGTTTACGCCGAGCACAACCTGCACCTGATCGCCCGCTCGATCAACTACACCGTGGAAGCAGCCGTGGTGTTCAACGACAGTGCGGCGGCCACCGAAGCCCTGAGCCTGATTGCCTCTACCGAAGAAGTGGCCCAGGCAGAAGTATTCGATATCAACGGCAAGCTGCTGGCGCGCTGGGTTCGCCCGGAAACCGGCATGTTGTCACGGGTCGAGCTGCAAATAGCGCACGCCCTGCTCGAACAGCCCATCAGCCAGCCGATCCTGCGCCAGGGG…
Integral membrane protein YfiB CDS	6483889	6484377	reverse	-0.20017	0.278107	TTGTTCGCTAACACACGCGTTTTATTTATTTCTTTGCTCGTGGCCTTCCTGGCCCTCAGCGGCTGCCAGACGCCACCCAAAGGCCTGACCCCGGCGCAAGTCGCCGTGCTCAAGCAGCAAGGCTTCGAGCTGACCGATGAAGGCTGGGCCTTCGGCCTGTCCGGCAAAGTGCTGTTTGGCAGCGACGTCGAAACCCTCAACAAACCCAGCACCGACATCGTCGAACGCATCGGCCAGGCCCTGGTAGGCGCGGGTATCGAGCGTGTGCGTGTCGACGGCCACACCGACGCCTCGGGCAAAGAGCCCTACAATGTTGCCCTGTCCCTGCGCCGCGCCAAAAGCGTGGGCAAGGTGCTGACCCGCGTGGGCATGAAAGAAGAAAACATCCAACTGCGCGGC…
AAA+ ATPase superfamily protein YifB/ComM,associated with DNA recombination CDS	6482211	6483479	reverse	0.0375153	0.871417	TTGAGCCGCCGTTTTGATCTGGCGATTGCCCTGGGCATCCTGGCAGCCAGTGTGCAAGTGCCGGCGTTGATGCTCGATGACGTGGAATGCCTTGGCGAGTTGGCGCTGTCCGGCGAGGTGCGCGCGGTGAAGGGGGTGTTGCCGGCCGCGCTGGCGGCGCGCAAGGCCGGGCGCACCGTCATAGTGCCGCGCGCCAATGCCGAGGAGGCGTGCCTGGCGTCGGGGTTGAAGGTGATTGCGGTGGATCACCTGCTGCAAGTGGTGGCGCACCTGAATGGGCATGTGCCGATTGAGCCCTACGCGTCCGACGGCTTGCTGTATCTGAACAAACCTTACCCGGACCTGAGTGAAGTACAGGGCCAACTCGCGGCCAAGCGAGCATTGCTGATCGCGGCGGCG…
hypothetical protein CDS	6481629	6482204	forward	-0.122857	0.567132	ATGTCGCGTACCGACCGTAAAGACCAGATCATCGCCGCCGCCCTGGAGCTGTTTCGCAGCAAGGGTTTCGCCGATGTATCCACCCGTGACCTCGCCGAACATGCCGGCTTGTCGCGCAGTCATGTCTATCACTACTTCAGCGACTGGAATGAACTGCGCCGCGAAGCCTTCGTACGCTTTGCCAATGAGCAACTGGATGAAGTGCGCGAGCCGTTGGCCGATGCGCCACCCCTGGAGGCGCTCGTGGGTTTTTTGCGCGACTGCCTGCCCAGCACCGCTGACGCCGGCTGGGCGCTGTGGCTCGACGCCTGGGACGAGGCCATGCATGACGCGCAAATGACCCAGGCTTATCTGGTAATCAACGCCCAATGGCAAAGCATGCTTGCCGAGGTGATCGAG…
probable integral membrane protein NMA1777CDS	6480602	6481516	reverse	-0.938352	2.42647e-06	ATGACATCCGTCACCCCACAAATTCTGATCGAAGAAAGCAAGAAAATCGGCCAGCAGTCTGCCAGCCAGACCCTCAAGGCTATTGCCAGAGCCTATCCCGGCAAGCTGTCTTGCACCTTGTCGCTGGTGGCGCTGGAGAACGCGCTGTTGTTGGCTTACCCACTGTTTGCCGGGTTCGCGGTGGATTCGATTATCCGTGGCGATACCACCAGTGCGTTGCTGTATGCCGCCGTGGTCATGGCGTTCTGGGCCGTTGGGGCGGCGAGACGGGCGCTGGACACCCGTACGTTCACGCGCATCTACGCGGACCTTGCGGTGCCGGTCATTCTCAACCAGCGCCAACAGAACCACAGCACCTCGAAATCGGCGGCACGGGTAGTACTTGCTCGGGAGTTTGTC…
Methyl-accepting chemotaxis sensor/transducer protein CDS	6478622	6480598	forward	-1.29976	3.50075e-26	ATGTCTCAACCTCGTGCCCGGATTGCCTCCCAGTTAGGCCTTGCACTCGCCGTGATTCTGGCTGTCGTGATCAGCGGCAGTACGGTCTTTGCCTTGCGTACCCTCGACTCCGCCAACCTCGCCACCCGCGAGGAACACTTGGCCAGCGAGGCGCGTTTGCTCGCCGACCAACTCAACACCTTCCACAGCACCTTGCGTGAAAGCACCCAGCGTTTGAGCGGGCTGTTTGAAAAGCGCTTCGGCGCCGGCTTGAGTGTGCGTGCGGACCAGCCCGTAGCCGTGGCCGGCGTGCAGACGCCGAGCCTCTACCTGGGCAATGAGGTGCTGAACAATAACTTCGAAGAGGTGGATGAGTTCAAGCAGATGTCCGGTGGCGTGGCCACGGTGTTCGTGCGCAGC…
Transcriptional regulator, LysR family CDS	6477525	6478445	forward	0.217031	0.335811	ATGTCTCGTCGTCTTCCTCCTCTTTATGCCTTGCGGGCATTTGAAGCGGCCTCCCGTCACCACTCGTTTACCCGTGCGGCTGAGGAATTGTCGATTACCCAGAGTGCGATCAGCCGGCATATCCGTACGCTCGAAGATTATTTCGCCTGCCGATTGTTCCAGCGCAGCGGGCGCACGTTGCAGCTCACGGAAGCGGCGCGTTTGTTGCTGCCAGGCGTACGGGAAGGCTTCGCTGCCCTGGAGCGTGCTTGCCATACCTTGAATGCCGAAGATGACATCCTGCGTATGAAGGCGCCGTCCACCTTGACCATGCGCTGGCTGCTTGCGCGGTTGAGTCGCTTCCGCGCATTGCAGCCAGGCAATGAGGTGCAACTCACCAGTGCGTGGATGAGCATTGAT…
Multidrug and toxin extrusion (MATE) family efflux pump YdhE/NorM, homolog CDS	6475969	6477366	reverse	-0.214945	0.160149	ATGCAACATCCGGCACGTACCGAACTCTGGGCCATTCTGCGGCTATCGGGGCCGTTGATTGCCTCACAGTTGGCGCACATGCTGATGGTGCTGACCGACACCTTGATGATGGCGCGCTTGAGCCCCGAGGCACTGGCCGGCGGAGGCCTGGGCGCGGCGAGCTATTCGTTCGTGGCGATCTTCTGCATCGGCGTGATCGCAGCCGTGGGCACCCTGGTCGCCATTCGCCATGGCGCGGGCGATATCGACGGCGCCACTCGCCTGACCCAGGCCGGGCTGTGGCTGGCGTGGTTGATGGCCCTGGCGGCGGCGTTGCTGTTATGGAACTTGAAGCCGGTGCTGCTGATGTTCGGCCAGACCGAAACCAACGTGCATGCGGCCGGGCAATTCCTGACGATC…
Sensory box/GGDEF family protein CDS	6474179	6475843	forward	0.0271353	0.835853	GTGTCTACGCCTGTCGAACCCTTGCGTTTGCTGCTGCTGGCCGATGAGCCCGAGTGGGCAGCGTTGTTGCGCGAGTGCCTGGAGCCGATGGGCGAAGGGGCTGTGCTGATCAGTGCGCCCAACTGGGACTCGGTAAGCCGCCTGTTCGATGACGACCAGGGTGCTGTGTTATTGACCACGCCCAGCCTGCAGCCCGGCCCCGGCCGGTGCAGCCTGCCGTGTGTATTGCTGCTGGAGCAGGAGCCACTGGTGTCGCCGCTGGGTGTCAGCGATTGGTTGGTGTCGGATGCATTGGACGCCGACACCTTGCGCCGCTGCCTGCGCCATGTGCGCGAGCGCGGCGTGCTGGAAAACACCTTGCAGCGCCTGGCCGAGCAAGACCCGCTCACCGGTATTGCC…
ATP-dependent DNA helicase Rep CDS	6471903	6473912	reverse	0.340856	0.00237802	ATGTCCCGACTCAATCCCCGGCAGCAAGAAGCCGTGAACTACGTCGGCGGCCCTCTATTGGTGCTCGCCGGTGCAGGCTCCGGCAAGACCAGCGTGATCACGCGCAAGATCGCGCACTTGATCCAGAACTGCGGCATCCGCGCCCAGTACATCGTCGCCATGACCTTCACCAACAAGGCGGCGCGGGAAATGAAAGAGCGGGTCGGCACCCTGCTCAAGGGTGGCGAAGGCCGTGGCCTCACCGTGTGCACCTTCCACAACCTGGGCCTGAACATCATCCGCAAGGAGCATGTGCGACTGGGCTACAAGCCGGGCTTCTCGATCTTTGACGAGACCGACGTCAAGGCCCTGATGACCGACATCATGCAGAAGGAATACGCGGGCGACGACGGCGTCGAC…
Xanthine phosphoribosyltransferase (EC 2.4.2.22) CDS	6471272	6471844	reverse	0.299586	0.0224069	GTGGAAGCACTGCACAAGAAAATTCGCGAAGAAGGCATCGTGCTTTCCGATCAGGTCCTCAAGGTTGACGCCTTTCTGAACCACCAGATCGACCCGGCACTGATGAAACTGATCGGCGACGAGTTCGCCGCACTGTTCAAGGATTCGGGCATCACCAAGATCGTCACCATCGAAGCGTCGGGCATTGCCCCGGCGATCATGACCGGGCTGAACCTGGGTGTGCCGGTGATCTTCGCGCGCAAGCAGCAATCCTTGACGCTCACGGAAAACCTGCTGTCGGCCACGGTGTATTCCTTCACCAAGAAAACCGAAAGCACCGTGGCGATCTCCCCGCGCCACCTGACCAGCAGCGACCGCGTGCTGGTGATCGATGACTTTTTGGCCAACGGCAAGGCGTCC…
Sigma factor PvdS, controling pyoverdin biosynthesis CDS	6470426	6470977	forward	0.378743	0.151907	ATGACGGAACAAGTATCCACAGGCAGGTGCGATTCACCCCTTCTCCAGGCGTTCGTCGACAATCGACTGATTTTGGTGAAGATCGCGGCCCGTATCACCGGGTGCCGCTCCCGCGCCGAAGACGTGGTGCAGGACGCCTACTTCCGGCTGCAGTCGGCGCCGACCATCACCTCATCGTTCAAGGCCCAACTGAGTTATCTGTTTCAGATCGTGCGCAACCTGGCGATCGATCATTACCGCAAGCAGGCCCTGGAGCTCAAATACTCCGGGACCGAGGAGGAAGGCTTGAATGTGGTTATTCACGGCGCTTCACCGGAAACCTCGCACATCAATTTCAACACCCTGGAAAACATCGCCGACGCCCTGACGCAACTGCCCCAGCGCACCCGCTACGCGTTC…
FIG057993:Thioesterase involved in non-ribosomal peptide biosynthesis CDS	6469372	6470124	reverse	-0.709931	8.41884e-05	ATGAGTACGTCCCTGCGGCTGCGCCTGTTTTGCCTGCCCCACTCAGGCGCCAGCGCCTCGGTCTACGCTCGCTGGCGCCGGGTCCTGCCGGACTGGCTGCAAGTGTGCCCGCTGGAATTGCCGGGACGCGGCATGCGCATGGACGAGCCATTGCAGCGCGATATCAAGGCCTTGGCCGCGCAGCTTGCTGAAGAAATCAGCCGTGATCTCGATGGCCCCTATGCCTTGTTCGGCCACAGCCTTGGCGGGCTGTTGGCGTTTGAATTGGCTCACGCTCTGAACGCGCGCAATCTGCCCGCGCCCCTGGCGTTGTTCGCGTCCGGCACGGCGGGCCCGGCGCGTCGTGATGTGAGCGAGTACGCCGTCGAAAAGACCGATGCCCAACTGATTGCCCGACTG…
Pyoverdine chromophore precursor synthetase PvdL @ Siderophore biosynthesis non-ribosomal peptide synthetase modules CDS	6456421	6469317	reverse	-0.517987	5.06617e-05	ATGATGGACGCCTTCGAACTCCCCCGCACCCTGGTCCAGTCCCTTCAACAGCGTGCTGCGCAGACGCCGGACCAGGTGGCGTTGCGCTTCCTCGCCGAGAGTGCCGAGCACAGTGTGGTGCTCAGTTATCGCGACCTCGACCAACGCGCCCGCACCATCGCCGCGGCCTTGCAAGCCAACGCTGGCCTGGGCGAGCGTGCGGTGTTGCTGTTCCCGAGCGGCCCGGACTATGTGGCGGCGTTCTTTGGTTGCCTGTACGCCGGGGTGATCGCGGTGCCGGCGTATCCACCGGAATCCACGCGTCGTCATCACCAGGAGCGCCTGCTGTCGATCATCAGCGATGCTGAGCCGCGGCTGCTGTTGACCATTGCCAGCCTCAGCGAGGGCCTGGCGCAGATT…
hypothetical protein CDS	6455879	6456010	forward	0.262656	0.556114	TTGGCGCCAGGCAAGGGGCCCGGCAACTGGGAGGGCACGCTAGGGATGGGGCGTGACGGTTCTGTGACAGGGTTGCGGGCAGAGCCTGTCAAAGCGGGGTTTACAGGCTTCTGGAGGGTACAAATGAGCTGA
TonB-dependent receptor, in a cluster with3-phytase CDS	6453347	6455857	reverse	0.00717867	0.978104	ATGTACAAGCGCACCGGGCTCGTCAGCTTTACGCTTACCGCCTTGGCTCTGGCGATAGCCTGCGAGCGGCTCAACGCCGCGGAAGCGGCCACCGAGCATGTCGATGTGGTCGGCCAAGCCGCTGCGATCGACAGCGCCCTCAAGGAGCAGCGCTCTTCCGACAGTATCAAGAGCGTGGTGCATGCCGACGGCGTCGCCCAGTTGCCGGATGAGAACGTTGCCGAGGCGGTGCAGCGCTTGCCGGGCATCAGCGTTGAACGTGACCAGGGCGAAGGCCGCTTTGTCAGCGTGCGCGGCCTGGGCCCGGACCTCAACAGCGTGACCATCAACGGCACCCTGGTGCCATCCCCCGAGAGCGAGCGCCGCGCCGTGGCCCTCGATGTTCTGCCTTCGGAGTTG…
3-phytase (EC 3.1.3.8) CDS	6451311	6453323	reverse	-0.280157	0.245778	TTGCTCGCGAAAAACTTCAACGATGACGCGGGGCGCCTGAATGAATGCGGCGCCTGGGAGTTTTTCGCGAGCAAGCTCGCTCCTACAGGGCATCAGGGCAAGCCCTCCCAAACGGGATCTCCATTGTTTTCGAAGGATTGTCTGTTCATGAGAATTTCCAAGCTGTGCCTGCTGGTCGTACTGGTTAGCAGCGCCAATGCGTTCGCCACTGACCTACCGTTGACCCCGTGGGCACCCAGCCTGAACGCCCAAGCCGTGGCCTTCCTGCCCGGCGGCACCCAGCGCGTGGCCGCCAGTGCCCGCGACGGCCTGCTGCTGCTCGACGATAACGGCGCCGAACTGGCGCGCTTCAAAGGCCGTTTCAGCAGCCTCGACACACGCACTGCCGGCACTCAATCG…
Tol-Pal system protein TolQ CDS	6450571	6451263	reverse	-0.202871	0.59713	ATGCACGCGACGATGGAACATATGACGATCTGGAGTTTGATCAGCGACGCCAGCCTGTTGGTCAAGGCTGTGATGGTCACTTTGCTGCTGGCTTCCTTGCTCAGCTGGTACCTGATCATTCAGCGCAGCAGTGTACTGCGTGGTCTGGAACGGCAGCTCAACGGCTTCCTGGCGCGCTTTCGCGTCGTGTCGGACCTGCAACCTTTGTATCGCGAAACCGTGCAGGCGGGCGAGGGCGGTGTGGCGCCGATCTTCATTGCCGGCATGCAGGAATACCAACATCTGCACCACCACGATCCGGCAGTGCTCGAGGGTGTGGAGCGCGCCTTGCAGGTAGCGATCACCGAGCAGGAGCTGGAGCTGGAAAAGGGCTTGCAGTTTCTGGCGACGGTGGGGTCG…
Tol biopolymer transport system, TolR protein CDS	6450109	6450555	reverse	0.103929	0.764998	ATGTTGATCAGGCCGCAACGCAAGCACGGGCCCAAGGCCGAGATGAATGTGGTGCCCTACATCGACGTGATGCTGGTGCTGCTGGTGATCTTCATGGTCACCGCGCCCATGCTCACCCAGGGCGTGAAGATCGAACTACCCAAGGTCGCCGCCGAGGCGCTGGCCACCGATACGCGCCAGCAGATCCTGACGTTGTCGGTGAAGGCGGACGGTGGCTACTACTGGAACCTGGGTGGCGAGCTGGATACGCTCCAGCAGACCGACAGCGCGGTGACCCTGGAAGAAATGAGCGCCAAGGTCATGCAGGTGGTGGCGGCGCGCAGCGATACCCAGGTGTATATCCGTGCTGACGACAATGCAGGTTATGGCCGTGTAGTGGCGGCCATGGCGGTGCTGCAG…
putative TonB-dependent receptor CDS	6449351	6450112	reverse	-0.0578582	0.838688	ATGACGGCGATGATCATGCACAGTCCGGCACTGGCCTTGGCGCCCAACGGCGATGGTTTATGGCGTAAAAGCCTGGCAGCGAGTCTGGCCGTGGCGCTGCATGGTGCGGTGGCAGTGGCGTTGATGCTGGGCTGGTCGACGGAGCGACCAGGGGTGGATGCGCCGCGGGTGATGCACACGCAGTTGGTGGTTTTACCCGCTCCGGCGCCGGCGCCTGTGCCGACACCCGAGCCCGTAGCTGCCGCGCTGGCAGAACCTGTTGTCATCCCGGTACCGACCAGGCCGACGGTTGATCCGCAGGTGCAGGCGCAAAAGCTCGAGAAAGCCGCGCTGGCGCGCAAGCGGGTTGAAGAAAAGAAACTCGAGCAACAACAGCAGCGCATGGCGACCGAGCAGCGC…
D-3-phosphoglycerate dehydrogenase (EC 1.1.1.95) CDS	6448299	6449246	forward	0.225292	0.329738	ATGAGCCAGGTGATTATTGCCAGCCAACTGGACGAAGATTACAACCAGGTGATCCGGGAGCGCCTTGCCCCACTGCACCCCGAAGCCCAGGTAATCGGCGTGCCGGTCGGTGTGCCCAGTGACTTGCCGGCCCACGCCAATATCCTGCTGCTGCGCCCGATCAATGTGCGGGGCTACACCGCCCCCGACACCCCGCCACCGGGCTGGCCCTACGGCGCACAGTGGGTGCACCTGGTGTCGTCGGGTATCGACTTCTACCCCCAGTGGCTATTCAACGGCCCACCCGTGACCACTTCCCGTGGCAGCGCCGCCGATAACCTGGCCGAGTTCGCCCTGGCGGCGATCTTTGCCGCGGCCAAGCATTTGCCGGACATCTGGGTAAAGGATGCCCAGTGGCAG…
Acyl-CoA dehydrogenase CDS	6447133	6448302	forward	-0.152295	0.497393	ATGACTCAACCGTCTCTCAAGGCTGTGGAAGCCGTCGATTTCGACGCCCTGCTTGATCATCTCAGCGCCGAGCTGGCAAGTACGGCGCCCCTCTATGACGAAAGCGGCGCCTTCCCCTACGCTAATTTCAAGCTCCTGCACCAACACCAACTCATCGCCCTGACCGTGCCGAAAAAACTCGGCGGCGGTGGCGCCAGCCTGTCCCAGGCGCGCAAGGTCATCAGCGCCATCGCCAAGGGCGAACCGTCCACGGCATTGATCCTGGTGATGCAATACCTGCAACACGCCCGCCTGCAAGACAACCAGAGCTGGCCCGCACACCTGCGCGTGCAGGTCGCGCAGGAGGCAGCGCAGAACGGCGCGCTGATCAATGCCCTGCGTGTCGAACCTGACCTTGGC…
Nitrilotriacetate monooxygenase component A (EC 1.14.13.-) CDS	6445631	6446971	forward	-0.0261639	0.923457	ATGAGCAAGCCACGTCAATTGAAACTCGGTGCCATGGTGCACGGTGTCGGCCACGGTTGGGGCGAATGGCGCCACCCGCAGGCACAACCCGACGCCAGCACGAATTTCGGCTTCTACAAGCAGCAGACCGAACTGGCCGAAGCCGCCCGGTTCGACTTCGTGTTCATCGCCGACAGCCTGCATATCCACCCCAAGTCCAGCCCCCATTACCTCAACCGTTTCGAGCCGCTGACGATCCTCTCGGCCCTGGCCGCGCTGACCACTCACATCGGCCTGGTCGCCACCGTGACCGTCAGTTACACCGAGCCTTACCAGGTAGCACGCCAGTTCGCCTCCCTGGACCACATCAGCGGCGGCCGCGCCGGCTGGAACGTCGTCACCTCGTGGCTGAGTGGCACC…
Alkanesulfonates-binding protein CDS	6444646	6445620	forward	-0.295423	0.327138	ATGCTGTATGCCCTCCCATTCAAACGCCTGCTGTGGGGCGCCGCCCTGGCCTTCGGCGTGCTTTTTACCGTCCAGGCTGGCGACCTGCAACCGCTGCGCGTGGCCAACCAGAAATCCACGATCAAGGCACTGCTGGAAGCCTCGGGCGAAAGCCAGAACGTGCCCTACGAGATCAAATGGTCGGAATTCCCCTCGGCCTCGCCCCTGGGCGAAGCGCTGAACGCCGGCGCTGTGGATGTCGGCGCCCTGGGTGATGCCCCTTATGTGTTCGCCCTCGGCGCCGGTGCCTCGATCAAGGTGATCAGCATCATCCATGCCGAAGGCCGTAACACCACGGCGCTGCTGGTGCCCAAGGATTCGCCGATCAAGACCGCGGCCGACCTCAAGGGCAAGAAGATC…
Rhodanese-related sulfurtransferase, 4 domains CDS	6442980	6444563	forward	0.0905321	0.64822	ATGACCACCCTATCGACCCGCAGCTTTGCGCAGATTCGCCAGGCCCTGTTGGCACGTGAAGAAGTCGCGCTGATCGACGTGCGTGAGGAAGCCCCCTTTGCCGAGGCCCACCCGCTGTTCGCCGCGAATATCCCCTTGTCCAAGCTGGAACTGGAGGTGTACGCGCGCATTCCACGCCGCGATACCCAGGTCACCCTGTACGACAACGGCGAAGGGCTGGCCCACCGCGCCGCCGAACGCCTGGTTGCACTGGGCTACACCCAGGTCAGCCTGCTGGAGGATGGGCTGGACGGTTGGCGCCGGGCCGGTGGCGAGCTGTTTATCGACGTCAATGTACCCAGCAAGGCGTTTGGCGAACTGGTAGAGAACCAGCGTCACACGCCGTCCCTGGCCGCCGAA…
Cysteine dioxygenase (EC 1.13.11.20) CDS	6442372	6442983	forward	1.3118	3.40156e-16	ATGACCCAGGCCCGACACCCCGAGAGACTCAGAGCCTTCATAGGCGCCCTGGCGGAATTGATCGACGGCAACCCGCGTGAAGGCGACCTGCTGCACCGTGGCGGCAAGCTGCTGGCGCAACTGGTCAGCCACGATGATTGGCTGCCCGACGAGTTCGCCCAGCCCGACCCCGAGCGCTACCAGCAATTTTTGCTGCATGCCGATTCGCGCCAGCGGTTCAGCGTGGTCAGCTTTGTATGGGGGCCAGGGCAACGCACGCCGATTCATGATCACAGGGTGTGGGGTCTGATCGGCATGTTGCGCGGGGCGGAGGTTTCCCAGGGGTTTGCCCGGGCGCCGGGCGCCAGCCTGATAGCGCGAGGCGAACCCGTGCAATTGCTGCCGGGCCAGGTCGAGGCA…
Transcriptional regulator, LysR family CDS	6441254	6442159	reverse	0.16689	0.360305	ATGAAAATTGACGATATCGATGCCTTTGTCGAAGTGATTCGTTGCCAGTCCATCAGCCATGCCGCCGCGTCGTTGCAGCTGACCCAGCCAGCCATCACCCGCCGCGTGCAGAACTTCGAGCAGGCTCTGGGAGTGGAGCTGTTCGACCGCAACACCAAGCCCCTCAAGCCAACGCTGATCGGTACCCGTGTCTATGAGCAATGCCGGTTGATCCTGCGCGAGATGGATGCCCTGCGCGAACTGGTGGCCACCGATGCGCCGCCCAGCGGCGTGCTGCGCCTTGGCGTACCGCAGACCATCGGCGATGTGGTGCTGCTGGACGCACTCAAGCATCTGCGCAGCGAATACGCCGACTTGCGCGCCCAAGTTGCCACCGGCTGGGGCAGCCAATTGGTCGGC…
Methyl-accepting chemotaxis sensor/transducer protein CDS	6438786	6440666	reverse	-0.18917	0.203111	ATGAATCTCAAGTTCAGTCATAAAATTCTGTTGGCCGCGTCAGGCGTCGTGGTTTTAGCCTTCGCGTTATTTACCCTCTACAACGACTACCTGCAGCGCAGCACCATCAGGCAAAACCTTACGTCGTCCATCCAGCAATCCGGCGAGCTCACCGCCAGCAGTGTGCAGAACTGGCTCAGTGGTCGCATCCTGGTCCTCGAGAACCTGGCGCAGAACGTTGCCCACCAGGGCAGCGCCGCCGACCTCCCAGGTTTGGTCGATCAGCCAGCATTCACCACCAATTTCCAGTTCACCTATGTAGGTCAAACCAATGGGGTATTCACACAGCGCCCTGACGCGAAGATGCCTGACGACTACGACCCCCGTCAGCGCCCTTGGTACAAGCAAGCAGTAGTGGCG…
Polyketide synthase modules and related proteins CDS	6435345	6438722	forward	0.0777824	0.652899	ATGAGGCGCTTGCAGATCGAGTGGCGTGGTACCGGTAACGCTCTGGCGGCGCTCAGGCAGGAGCTGGAGCAATATGGGCATGTGGCAGGAACGGGGTCTGTGGATCTGGTTATTGAAGACGGGAGTCAGCCGCTGCCGCCCTCGCCCGCCAGTGCGCCATGGTTAAGCTTGCGCGTGGGTATCGGCCCGCTCTGCGAACACGGGCTGCCCTCATTACAGTTACGCTGCTACGACCGGGAGCGGCGCCTGCTGACGGTGCACGACGTTGCCCGGGAGCCCAGCGGTAATGGGCAGCGGTTGCGTCAGCAGGCAACGAATGCAGTGGTGGAGTGGGCTGCTTTGTTGGTCTGCGGTTTTTCAAGAGACCCCGCTTATTTCTCGGCAACGGCCGCTGCTAAC…
hypothetical protein CDS	6434401	6435348	forward	-0.206226	0.481998	GTGAACGCCGCTCATTACCAATCCTTTGCCGACGACTGGGAGCGTCGCGCAACCATCCGCACACGCCCCCGGCGGATGTTGGAAGACGACGACAAACTCATCTTCCCCCTGTGCCGTCAGCCTCTGGTGCTGAGTGCAACCTTTCTCAAGCACTGCCCGCAATGGCGCGACTTCGTGCTGGTGCAAAGCTTCTATAAATTCATCAATGACGTGGTGATTTTCGAAACCGAGATCGTCGACAAAACCGCGCGCAGCATCGCTAAAAATCGCTTCTCCCTGCCCTTCCCGCTCGCCTGCCGCTACGATGCGATGACGGTCGTTGTCGACGAGGATTACCACGCGCTGGTCGCGCTGGATTTCCTGCAGCAAGCCGTGCAGATGACCGGAATCCAACCGCTC…
PROBABLE REMNANT OF A TRANSPOSASE GENE PROTEIN CDS	6433646	6434404	forward	0.293356	0.476642	ATGTACCCACATTCACTCGCGCAAAAAAAACGACAACTTTTTGATCATCCGTTATTTATAGAAATAACCAGCCTCGGCAAGTTACAACACTTCATGAAACACCATGTATTTGCTGTCTGGGATTTCATGAGCCTGACCAAACGCCTGCAACAGGACCTCACTTGCATGCAGTTGCCCTGGCTCCCCTCCACTGACCCGCACGCTGCCCGCCTGATTAACGAAATCGTGCTGGCGGAAGAGTCGGACGAGCACCCGACGCGGGGCTATTGCAGCCACTTCGAGCTGTACTTGGACGCAATGACGGAAGTGGGCGCCAGCACGGTCGCAATCACTCGCTTTATCGACCTGCAAAGCCAGGGAGTGGAGGTAAGCGCAGCCTTGCAGATGATCGATGCGCCC…
Transcriptional regulator, GntR family CDS	6432562	6433272	forward	-0.235836	0.0643363	GTGACGCAGAAGCCGAACCCATTAAGCAGCATCAAAATCAGCGGGCCTATTCCCGCCCATCTTGCGCGCTCCGTTATCGAAGAAACGTTGCGTAATGCCATCCTTGATGGGCGATTGCCCTGTGGCACCGCCATGCGCCAGCAAGAACTGGCCAGCCTGTTCGGCGTCAGTCGCATGCCGGTACGCGAAGCGTTGCGCCAGCTGGAGGCGCAATCCTTGTTGCATGTGGTGACTCACAAGGGTGCCGTCGTTGCTCCCTTGATCGAGGACAATTCGGCCGAGACCTATGCCCTGCGCATGTTGCTGGAGTCCGAGGCCCTGCGCCTGTCGATTCCGTTGCTCACCGACGCGGACCTTGCTCAAGCTGAGGCCTGTATCAACGCACTGGAAAGCGAGAAA…
T1SS associated transglutaminase-like cysteine proteinase LapP CDS	6431620	6432243	reverse	0.0653577	0.805942	ATGCTCGGCGGGCTGCGTGCCGATTGGGATTTCTCGCAAATCAGCCGCAAGGCTACCGCCGTCTACGGGCCTTTGGGTCAAGGCCAGCAGCGTATCGACGCCTGGCAGCGGTTATTGGTGAGCGAAAAACAGGTCAGCGAGCAGGAGCAGCTCAAGGTCGTCAATTTGTTCTTCAACAAGCAAATGACCTACGTGGAAGACATCGATCTCTGGCACGTTGTGGATTACTGGGAGACGCCCGTCGAGGCACTCTGGAAAGGTGCTGGTGACTGTGAAGACTACGCCATCGCAAAATATTTCAGTTTGCGTCACCTGGGCGTGTCCAGCGACAAGTTGCGCATTACCTACGTCAAGGCCCTGCGGCAGAATCGGGCGCACATGGTCCTGACTTATTATTCG…
Membrane bound c-di-GMP receptor LapD CDS	6429659	6431605	reverse	-0.099404	0.500656	ATGTCTCTGTTCAAACAGCTATTGATCGCAATCTGTCTGTTCCTGGTGGTCGCCTTCAGCGGCAGCTTCATGGTCAGCCTGGAAAGCTCGCGCACCCAATACGTCAACCAATTGCGCTCCCACGCCCAGGATGCCGCGACGGCATTGGCGCTGTCGCTCACCCCGAATATCGATGACCCAGCCATGGTGGAGCTGTTGGTCAGCTCGATCTTCGACAGCGGTTACTATGCCAGCATCCGCGTCGTGGACCTGGCCACCGACAAAACCATCGTCGAGCGCAGCGGTATTCCCGACAACAACGGCGTGCCCAACTGGTTCGTCAAGCTGATCGGACTGGAGCCGGCGGGCGGTGATGCCCTGGTCAGCCGTGGCTGGGAACAGGCCGCACGGGTAGAAGTG…
FIG094192: hypothetical protein CDS	6429197	6429535	forward	-0.326984	0.0111019	ATGTTTTACGTGCAACGTGATGCACAGGGCGCGCTGGTTCGCGTAGAGGCCGCTGCCTTTACCGAATCCACTGAAACCCTGCCGGCCGATCACCATGAGATACAGGCCTGGTACGCCAACGAAGTGGTGGAAACCAGCCTGGCCCAGCTCAAGCAGAGCGACTTTGAGATGATCCGGGTGCTGGATGACTTGATCCAGGTGCTGACCCGCAAGGGGGTGATCAGCGTGACCGACCTGCCGCCGGCAGCCCAGGCCAAGTTGATGGACCGTAACCAGGCGAGGGAAGCGTTGGGTGGGTTGAGCCAGTTGATCGATGATGACGAGAAAGGATTGATTTAA
T1SS secreted agglutinin RTX @ RTX toxins and related Ca2+-binding proteins CDS	6423503	6429046	forward	-0.0820388	0.430134	GGCCAGATCACGTACACCGCCACGCTGTCCAACAAAGCGGGCACTGACGTCACGCTGAAACTCGACAACGGTTCAAGCATCACCATCAAGGCTGGCGAAACTGTTGGTACCGTAACCGTGCCTGCGCCGACCGATGACGTGTTTATCGATAAGAGCACGCAGACCGTCAAAATCACTGACGCTTCCGGCGGCAACTTCGAAAAACTGGAAGTTGCAGGCAACGGCGCCACCACCACGATCAACGACACCATCGACAAAGTCGATGTGGTCCTGACCGCCACCACCACCGTTGGCGAAGGCGGCAACATCGTTTACACCGCCAGCCTTGTGGATAAGAACGGCGCGCCGGTGACCAACATCACCAATCCGCTGACCGTGACCCTGGATAACGGCAAAACC…
Domain of unknown function / C-terminal DNA-binding domain of LuxR-like proteins CDS	6422728	6423387	forward	0.611252	7.53043e-08	ATGAACTCACACCTGTTCCCACAGATAGGCAAGGTCATCGCCAGCACCGGCAGCCGCCATTTCCCACGCATGCTGCATGACCTGATCCTTACCCAATTGGCAGTGGACGCCACCCATATCACCCAATTGCAAGTCAGCCGCGAAGGCCTTGGCCGCCGCAAGATCAGCCCGGTGTACACCGATTCGGTGGCGGCTCTGGGCAGCGAGCAACTCGCCGCACAACTGCACCTCACGCGCCGCAAGGACGATGTGCGCTATGTACTGTCGGTGTATCGCTCGCACCCGTCCGACAGCTTTTCCGCGCAAGAGCGCAGCATGCTCCAGGACTTCTCCACGCTGTTGCTGCCCATGGTGGAAAAACACATCACCGCGCTGCAGCCATCGCTCCCGGACAGCCCG…
Methionine gamma-lyase (EC 4.4.1.11) CDS	6421254	6422498	forward	-0.197376	0.308955	ATGCACAATAAACACACCACATTCGGCTTTTCCACCCGTGCCATACACCACGGCTATGACGCCCAGGATCACCACGGCGCACTCGTCCCGCCGATCTATCTGTCTGCGACCTTCGCCTTTCCCACCGTCGAATACGGCGCCGCCTGCTTTGCCGGCGAAGCCAGCGGCCACTTCTATACGCGCATTTCCAACCCGACCCTGGCCCTGCTGGAGTCACGCATGGCCAGCCTGGAAAACGGCGAGGCCGCCGTGGCGTTCAGCTCCGGCATGGGCGCGATTGCCGCGACGTTCTGGACTCTGTTGCGCCCGGGCGACGAGATCATCGTCAGCCAGACGCTCTATGGTTGTACGTTCGCCCTGCTGCACCACGGCCTGAGCGAATTCGGCATCAAGGTGCGG…
Transcriptional regulator, AsnC family CDS	6420660	6421130	reverse	0.197694	0.317988	ATGCCCATCAAGCTGGACCGCACCGATAAAGCCCTTTTGAACGCGTTGCAGGGCAATGCCCGCCTGACCGTGGCCGAGTTGGCCGAGCGGGTGGCGCTCACCACTTCACCGTGCTGGCGTCGGGTGCGCACCCTGGAAGAAAGTGGGGTGATCAGTGGCTACCAGGCGATTCTCTCGCCCAAGGCACTGGGCTACGGGGTGACCGCGTTCGTCAGCATCATGATGGAAAGCCACACCCAGGAAATTGCCCGGGCGTTCGAGCAACGTCTGTTGGCCATCCCAGAAATTGTGGCGTGCCATAACGTCTCTGGGCGCTATGATTTTTTGCTGGAAGTGGTGGCCAAGGACCTGGAATCGTTCGGTGAATTTGCCCGAGAGGTCTTGCAGACCTTGCCTTGC…
Indole-3-glycerol phosphate synthase (EC 4.1.1.48) CDS	6420179	6420577	reverse	-1.06302	4.18102e-14	TTGGGGGGGGCCGCCAACAGTGCGGGGTTATACGTGGGTGCTCAGCAGACGCTCGGCACCGCCTTCAGCCAGGCCACGTTCCTGCAGACGATCAGCACCGCCTTCAGCCAGGCCACGTTCCTGCAGGCGATCGGCACCGCCTTCAGCCAGGCCACGTTCCTGCAAGCGATCAGCACCGCCTTCAGCCAGACCACTTTCCTGCAAGCGATCAGCACCACCTTCAGCCAAACCACGTTCTTGCAGACGATCCGCGCCACCTTCGGCAACACGGGTTTCTATCAGGCGATCCGCGCCGCCTTCAGCGACAACCGGGTGGGCAAAAGCGTTTGCAGCGAGTACCGAGAAAGCGAGGCTAAGCAAGAGTTGGCGTTTCATGATGATGTGCTCCGAGTGTTTTAG
Pirin CDS	6419335	6420057	forward	0.421572	0.228352	ATGCTGACCCTTCGCAAAGCTTCCGAACGCGGCGCCGCCAATCACGGTTGGTTGAAGTCGTTCCACACCTTCTCTTTCGCCAACTACTGGAACCCCAAGGAACAGGGTTTTTCCGACCTGCTGGTGATCAACGACGACCGCGTCGCCGCAGGCAAAGGCTTCGGCCAGCACCCGCACCGTGACATGGAGATCTTCTCCTACGTGCTCGAAGGCGCGCTGGAACACAAGGACACCCTGGGCACCGGCTCGGTGATCCGCCCCGGCGATGTGCAACTGATGAGCGCGGGCAGCGGCGTAGCCCACAGTGAGTTCAACCACAGCCAGCGTCATGGCGTGCACTTCCTGCAAATCTGGATCGTGCCCAACGAAGCAGGCGCCAAGCCGCGCTATCAGCAGGAG…
Transcriptional regulator, AraC family CDS	6418203	6419153	reverse	-0.147169	0.377898	ATGAAAACCGTGGCCATGGCGCTGTTCCCGGACTTCCTGCTGCTCGACATGGCCGGGCCGCTGGAAGTGTTTTCGATTGCCAACCGCTACCTGCCGGCGGCCGACCACTACCAGATCCTGACCATCGGCACTGAGCCCGGTCCGTTGCAGGCCTCCAATGGCGTGAGCGTGCAGACCGACCTGCTGTTGGAACAGGCCCAGGCGGCTTATGACCTGCTGTTGGTGCCGGGCGGCCCCGGCGCCTATAACGAATGCCACCCCGCGTTGTTGCCCTGGCTCAAAGCTGCGGCGCCACGGGCTCGGCGTTTTGGCTCGATCTGCACCGGCGCTTTTGTGCTCGGCCACGCAGGTTTGCTCGACGGGCACCGCGTGACCACCCATTGGCACTACCCCGAGCGG…
hypothetical protein CDS	6413889	6416651	forward	-0.0286777	0.844142	ATGAATGACTTGAGCGACCAGGCCGTGCATTTCGGCCCCTACCGCATCCACCCGCGCCAGCGCCTGGTGCTGGAGGCCGGCCGCCCGCTGCGCCTGGGGCGGCGGGCGGTGGACATTCTGCTGATCCTGCTGGAGCACGCCGGCAATGTGGTGAGCAAACAGGAGTTGATCGCAAGGGTCTGGCCCAAAAGCGTGGTGGAAGACGGCAACCTGCGGGTGCACATGGCTGCGTTGCGCAAGGCACTGGGCGACGGCCAGGCCGGGCAGCGCTATATCGTCACGGTCGCCCAGCGCGGCTACAGTTTTGTTGCGCCACTGAGCATCGAACCCATGACGCTGCCCACCGACGGTGCGCCCCAACGCCCCAGCCATAACCTGCCCCTGCGGCGCACGCGCATG…
Transcriptional regulator, AraC family CDS	6413432	6413830	forward	0.255981	0.523286	ATGGCCCGACTCGAGCAATATTCCCCCCGGTTGCCCGCCACCGGTGGCCTGTGCCCCCGGCGCGAGCGCATCGCCAAGCAACTGATCCTCGCCAACCTCGGCGAAAGCCTGGCGATCGCCGACCTGGCCCAGGCCTGCGCCTTGTCGCGCAGCCATTTTTCCCGCGCCTTCAAGTGCACCACCGGGCTGTCGCCCCAGGAATGGATTCGCCAGCAACGCATCCAGCGCGCCAAGGAACTGATTACCGGCTCGTCCCTGAGCCTCACCCAGATCAGCCTGGAATGTGGCTTTTGCGACCAGGCGCACTTCTGCCATATGTTCACCCGCAGCGAAGGCGTCAACCCGATGACCTGGCGAAATCACCACTCGCGCAGCAAACCTGATGTGATCGCTGCCTAG
Transcriptional regulator, LysR family CDS	6412318	6413226	reverse	-0.209774	0.199901	ATGAACCGCAACGATCTGCGCCGCGTCGATATGAACCTGCTGGTGATTTTCGAAGCCTTGATGTTCGAGAAAAACCTGACCCGAGTCGCCGAAAAACTGTTTATCGGCCAACCGGCAGTGAGCGCCGCGCTGGGCCGTTTGCGCGATTTGTTCGACGACCCGTTGCTGCTGCGTAACGGCCGTGCCATGGAACCCACGGCGCGCGCACTGGCGATACTCAAGGAGCTGCAACCTGCCATGGACACCATCTCGGGCGCCGTCAGCCGCGCCAAGGATTTCGACCCCTCCACCAGCTGCGCGGTGTTTCGTATCGGCCTGTCCGATGATGCGGAGTTCGGGCTGTTTCCGTCGTTACTCAGCCGCCTGCGCGAAGAAGCGCCAGGCATCATCGTGGTGGTG…
putative membrane protein CDS	6411523	6412113	reverse	-0.22447	0.461017	ATGGATTCAACCACCAACACCGGCCCCGACGAAGTCGTCACCCTGGTCGTCAAGCACCGGGTCAAACCCGGTTTTGAAGTCGAGTACGAAGCCTGGTTGCGCCGCATCGTGCGCATCGCGGGCGAACGCCCTGGGCACCTTGGTGTTGACGTGGTGCGCAGCCAGCAAAACGGCATGGCGCTGTTCACTTGCGTGCTGCGCTATAGCTCCACCAGCGCCCTTGAGCTGTGGCTCGGCTCCCCGCAACGCCAGGCCCTGATCGACGAAGCCGCGCCGATGCTGGCGGACGGCGACCAGACGGAAATCGGCGCGGCCAATGAATTCTGGTTCACGCCCCAGGCCGAGGGTGGTGCCAAGCCGCCGCGCTGGAAGCAGGCGGTGGTCAGCCTGTTTGTGATC…
Exoenzymes regulatory protein AepA precursor CDS	6409688	6411526	reverse	0.165313	0.493246	ATGAACGCCGATCTGATTCTGTTCAATGGCCAGTTCCACACCGTGGACCGGGAAAACCCACGCGCCACCGCCGTGGCCATCCACCAAGGGCGCTTTGTCGCCGTGGGTACCGACGGCGAAGCCATGGCCCTGCGCGGCAGCGGCACCCAGGTCATCGACCTCAAGGGCCGCACCGTAATTCCCGGCCTCAACGACTCGCACTTGCACCTGATTCGTGGCGGGTTGAACTACAACCTTGAACTGCGCTGGGAAGGCGTGCCGTCCCTGGCCGATGCCTTGCGCATGCTCAAGGACCAGGCCGACCGCACGCCCACGCCGCAATGGGTACGCGTGGTGGGCGGTTGGAACGAATTCCAGTTCGCCGAAAAGCGCATGCCCACCCTGGAAGAACTCAACCAG…
Nicotinamidase family protein YcaC CDS	6409041	6409658	reverse	-0.0219403	0.912711	ATGACTTACAAGCGCTTGAACAAAGACGATGCTGTTGTGCTGTTGGTTGATCACCAGACCGGCCTGATCTCCCTGGTGCAGGATTTCTCCCCCAACGAGTTCAAGAACAACGTGCTGGCCCTGGCCGACGTGGCGAAGTTCTTCAACCTGCCGACCATCCTGACCACCAGCTTTGAAAGCGGCCCCAACGGCCCGCTGGTGCCTGAGCTCAAAGAACTGTTCCCCGACGCGCCGTACATTCCGCGCCCTGGCCAGATCAACGCATGGGACAACGAAGATTTCGTCAAGGCCGTCAAGGCGACCGGCCGCAAGCAGATCATCATTGCCGGTGTGGTGACCGACGTGTGCGTGGCATTCCCGACCCTGTGTGCCCTTGACGAAGGCTTCGAGGTTTTCGTG…
Transcriptional regulator, LysR family CDS	6407915	6408796	reverse	-0.0514126	0.779649	ATGAACCCCTTCGAAGACATGCGCCTGTTCTGCCAGGTCATGGAATCCGGCAGTTTCACTGCCGCCGCCGAGCAATTGGGCTTGTCCAAGCAATTCGTCAGCCGCCGCCTGATCCAACTGGAAGACCGCCTGGGCGTACGCCTGCTCAACCGCTCCACACGGCGCCTGGACGTCACGCCGCTGGGCCAGAGTTACTACGAGTCGGCCTTGCGCCTGCTCGGTGAGGTGGAGCAAGTGGAGCAAGGCATCGCCGGCCAGAACAGCGAACCCCGCGGCACCATTCGCCTCAGTGCACCCTTGTCGTTCGCCATGGCGCACCTGGGTTGCCTGTTGCCGTTGTTCCTGCGCCAGCATCCGCAGGTCTGCGTTGAAGTCGACCTGAGCGACCGCCCGGTGGAC…
Transcriptional regulator, AraC family CDS	6406891	6407928	forward	0.168125	0.533011	ATGGCCGTGAAAACCAGCTGGTATGAAAACGACAGCCGCTTCATCCCCGGTCACTATCAACCCGCCACGTTGATCGACCTGGGCTTGTCCCGGGACATCGACAGCCATCGCCTACTGCGCGGCACCGGCCTGTTCCACGAAGACATCCTGGCCGGCAATGCGCGGTTGAGCCCGCAGCAGTTCCTGGGTTTGATCGGCAACAGCCGCAAACTGCTGGATGCCGATGACAGCAGTTTCCTGTTTGGCCAACGCCTGCTGCCCGGCTACTACGGCGCCGCCAGTCATGCGCTGGGGCATGCACAGAACCTTCATCAGGCCCTGGATATCCTGATCCAGCAACAAGTGCTGCTCAGCCCGCTGGCCACGCTGCAACTGGAGCTGGATGAGCACCACGCTTAC…
Signaling protein with membrane-bound sensor domain and GGDEF domain CDS	6405975	6406889	forward	-0.0811924	0.850174	ATGTTTTCCGTGCTCAAACCCCACCGCTGGAAACTCGCATTGCTCCTGATCGCCGCCAACCTCGGACTGATCCTGCACCTGGCCTGCGGCGAGCTCAAAAGCGTCAGCGAATGGGTGTGGCTGGATATCATCGGCGAAGGCGGTTCGGCGCTGCTCGCGCTGATCTGGCTGGGCCTGGTATTGAAAAGCCGCCCCGCCGGACGGGTCACCCAATACCTGGCGCTGGGGCTGTCGTGCATCTTTTTTTCCTGGTGGATCGACAGCCTCGACGAATTCATCCGCCTGCCTGACAGCATCTCCTGGGATCACTGGCTGGAGTCAGGGCCAATGCCGGTGGGCATGATCCTGCTGACGATTGGCATTTATCACTGGCACCACGAACAACTGGCGATCAGCGCA…
Catechol 1,2-dioxygenase (EC 1.13.11.1) CDS	6404582	6405511	forward	-0.633522	0.000164902	ATGTCCATCCGCCTGTCCCAGACTGCCCACGCCCAACAGTTTCTCGAAGAAGCCAGCGGTAATCTCAATGACGCGGGCAACCCGCGCACCAAGGCGCTGATCTATCGGATCCTGCGTGACACCGTGAACATCATCGAAGACCTGGAAGTGACCCCGGAAGAATTCTGGAAGGCGGTCAACTACCTCAATGAACTGGGCAAAAACCAGGAGGCCGGCCTGCTTGCCGCCGGCTTGGGCCTGGAGCATTACCTGGACCTGTTGATGGATGCCGCCGACGAGGAGGCCGGCAAGTCGGGCGGCACGCCGCGCACCATCGAAGGCCCGTTGTACGTGGCCGGTGCGCCGCTGTCCAAGTACGAGGCACGGCTGGATGACGGCAAGGACGACGCGGTGCCGTTG…
Muconolactone isomerase (EC 5.3.3.4) CDS	6404252	6404542	forward	-0.334473	0.224789	ATGTTGTTCCACGTAAAAATGACCGTGAACCTGCCCCTCGACATGCACCCCGAGCGTGCCGCCAGCCTCAAGGCCGAGGAGAAAGCCTTGGCTCAGCGCCTGCAAGAGGAGGGCAAATGGCGCCACCTGTGGCGCATCGCCGGGCATTACGCCAACTACAGCGTGTTCGATGTCGACAGCGTGCAGGACCTGCACGACCTGCTGATGCAACTGCCGTTGTTCCCCTACATGGCCATCGAAGTGAACGCGCTGTGCCGCCATCCGTCGTCGATCCATGCGGACGACCGCTGA
Muconate cycloisomerase (EC 5.5.1.1) CDS	6403100	6404239	forward	-0.590294	1.12677e-06	ATGGGTATTGCCATGCCGATTTGCACCATCGAGTCGATTGAAACTGTCATCGTCGACCTGCCCACCCTTCGCCCGCACAAGCTGGCGATGCACACGATGCAAAACCAGACCCTCGTCATCATTCGCCTGCGTTGCACCGACGGCATCGAAGGCATCGGTGAAGCCACCACCATCGGTGGCCTGAGCTACGGCAACGAGAGCCCCGACAGCATCAAGGTCAACATCGACTGTCACTTCGCGCCGCTGCTGATCGGCCAGGACGCGAGTAACGTCAACGCGGCGATGTTGCGCCTGGAGCGCAGTATTCGCGGCAACACCTTTGCCAAGTCCGGTATCGAAAGCGCCTTGCTCGACGCCCTTGGCAAACGCCTCGGGCTCCCGGTCAGCGAGCTGCTGGGC…
Aromatic hydrocarbon utilization transcriptional regulator CatR (LysR family) CDS	6402122	6402997	reverse	-0.717763	4.16605e-06	ATGGAACTGCGTCACTTGCGCTATTTCCAGGTGCTGGGCGAGACCCTCAACTTCACCCGAGCTGCCGAACGCTTGCATATCGCCCAGCCGCCTTTGAGCCGGCAGATCCAGCAACTGGAGGACGAACTGGGGGTGGTGCTGCTGGAGCGCAGCCGGCCCTTGCGGCTGACAGAGGCCGGACGGTTTTTCTATGAGCATGCCAATATGCTGCTCGAACAACTGGGCAAGGTCTGCGACACCACCCGGCGCATCGGCCAAGGCGAGAAAACCTGGCTGGGCATCGGCTTTGCGCCGTCGACCTTGTATGGCGTGCTGCCGGAGCTGATTCGGCGCCTGCGCACTCACGAGGCCCTGGAGCTGGAGCTGGGTTTGTCGGAGATGACCACTTTGCAGCAGGTC…
benABC operon transcriptional activator BenR CDS	6400970	6401989	forward	-1.21243	5.51076e-31	ATGCCTAACCGCCGTGGGTGCACCCTGATGAGTAGCCAGACACGCGATATTCATATTCAACGCTTCGACCTGGAAGGCGCGCGCAGCTGGATGTCCGGCATCTGCGGGCCCCATCGCCTGGCGACGGCCACCCCCGAGCGCCTGCGCTTTCACCACAGCGCCAACGTGTTCAAGTCCCGCGCCACCACCCTGGGCGTGATCGAATACGGTACCGATGTGACCATCGACATCGAAGACGCCGAGCACTTTCGCAGCTACAGCTTGAGCCTGCCGCTGGTGGGCGAGCAGGAGCTGAGCAAGAACGGTGAGCGCCTCAGTTCCAACCGCGACCAGGGCGTGATCATTTCACCCAATGAGCATCAGGTGCTGGCGATTTCCGGTGACTGCCGCAAGTTGCAG…
hypothetical protein CDS	6400837	6400977	forward	0.127576	0.815163	ATGGTGGGCGATGGTCGTAGAACCCTGGGATTTATCCACATAGTCGACCCTTACTATCCACCCAGTGGCCACGCTACTGGCGTGGCCTGGAACTTGCTGTCGAGGTTCAACGACGCGCCGCCAGAGCGCGCAAATGCCTAA
Benzoate 1,2-dioxygenase alpha subunit (EC1.14.12.10) CDS	6399294	6400685	reverse	-1.43594	5.64656e-08	ATGAGTGGTGCAAGAACCGTCGAGCAGTGGAAAACCTTTATCGAAAGCTGCCTGGACTTTCGCCCGGCAGATGAAGTGTTCCGCATCGCCCGCGACATGTTCACCGAGCCCGAACTGTTCGACCTGGAGATGGAGCTGATCTTCGAAAAAAACTGGATCTACGCCTGCCACGAAAGCGAACTGGCCAATAACCACGACTTCGTGACGATGCGCGCCGGGCGCCAACCGATGATCATCACCCGTGACGGCGAAGGCCGGCTCAACGCGCTGATCAACGCCTGCCAGCATCGCGGCACTACCCTCACCCGCGTGGGCAAGGGCAACCAATCCACTTTCACCTGCCCGTTCCACGCCTGGTGCTACAAGAGCGATGGCCGACTGGTGAAGGTCAAGGCGCCA…
Benzoate 1,2-dioxygenase beta subunit (EC 1.14.12.10) CDS	6398803	6399294	reverse	-1.33493	1.23454e-11	ATGAATGCGCAATTGCAGTACCAGATCGAGCAGTTCTTCTACCGCAAGTCCGAACTGTGCGACGCCCAGGACTGGGACGCCTACGTGCAGTTGTTCGACCCGCAGAGCGAATTCCACCTGCCGCAATGGGATTCCGAACACGTCTACACCCAAGACCCCAAGCGCGAGATGTCGTTGATCTACTACGCCAACCGCTCGGGCCTGGAAGACCGCGTGTTCCGCCTGCGCACCGGCAAAGCCGCCTCTGCCACGCCGATGCCGCGCACCTTGCACCTGATCAATAACGTGCGCATTGCCGAACAAAGTGACAGCACCTTGGAGGTGCGCTTGAACTGGCACACGCTGTTTTATCGGCTGGCTACTTCCGAGCAGTTCTATGGGCACGCAACCTATCGCCTC…
benzoate dioxygenase, ferredoxin reductasecomponent; Anthranilate dioxygenase reductase CDS	6397662	6398669	reverse	-1.14717	1.1876e-09	ATGAATCACAAAGTGGCCTTCAGCTTTGCCGATGGCAAGACCCTGTTCTTCCCGGTGGGCGCCCATGAAATCCTGTTGGACGCAGCCCTGCGCAACGGCATCAAAATCCCGCTCGATTGCCGCGAAGGTGTGTGCGGCACCTGCCAGGGGCGTTGCGAATCCGGTGAGTACACCCAGGACTACGTCGACGAGGAAGCGCTCTCCAGCCTCGACCTGCAACAGCGCAAGATGCTCAGTTGCCAGACCCGGGTGAAGTCCGACGCCACCTTCTATTTCGACTTTGATTCGAGCCTGTGCAACGCCCCCGGGCCCGTGCAGGTACGCGGCACGGTGAGCGCGGTGCAGCAGGTCTCGACCAGCACCGCCATCTTGCAGGTGCAACTGGACCAGCCACTGGAT…
Aromatic amino acid transport protein AroPCDS	6396190	6397590	reverse	-0.460408	1.07385e-08	ATGGCGGATGACATGGTTAACCCGGTGGGCCTCAAGCGTGGCCTGAAAAACCGGCACATTCAGCTGATCGCCTTGGGAGGTGCGATTGGTACAGGCTTGTTCCTCGGCTCGGCCGGGGTACTCAAGTCGGCGGGGCCGTCGATGATCCTGGGCTATGCGGTGGCCGGGTTTATCGCGTTCCTGATCATGCGCCAGCTAGGCGAGATGATCGTCGAAGAGCCGGTGGCCGGTTCCTTCAGCCACTTCGCACATAAATACTGGGGCGGTTACGCAGGCTTCCTGGCGGGCTGGAACTACTGGGTGCTCTACGTGCTGGTGGGCATGGCCGAGTTGACGGCGGTGGGCAAGTACATCCAGTTCTGGTGGCCGGAGATCCCAACCTGGGTCAGCGCGCTGGTG…
Tryptophan 2,3-dioxygenase (EC 1.13.11.11)CDS	6395187	6396044	forward	-0.314435	0.06377	ATGAGCCAATGTCCTTTCTCAGCTGATTACCAACCGCCGGAAGAATGGCATAACGCCGAACTGAATTTTTCCGAGTCCATGAGCTATGGCGATTACCTGGACCTGGGCAAAGTCCTCAGCGCCCAGCACCCGCTGTCGCCGGATCACAACGAAATGCTCTTCATCATCCAGCACCAGACCTCGGAGCTGTGGATGAAACTGATGCTGCACGAACTCAAGGCCGCCCGCGAACATGTGCGCCTGGGTGAGCTGCCACCGGCGTTCAAGATGCTGGCGCGGGTGTCGCGGATCTTCGATCAACTGGTGCACGCCTGGGCGGTGCTGGCGACCATGACCCCGTCGGAATACAAGGCGATTCGCCCGTTCCTGGGGCAGTCGTCGGGGTTCCAGTCGTTCCAG…
Kynurenine formamidase, bacterial (EC 3.5.1.9) CDS	6394540	6395190	forward	-0.170244	0.228313	ATGAACCCAATAAAAACGTGGTGGGATATCAGCCCGCCCTTGAGCACGGCCACCCCGACCTGGCCGGGCGATACGCCGTTCCAGGAGGAGCGCGTGTGGCAGTTCGGCCCCGAGTGTCCGGTAAATGTGGGGCGCGTCACCCTGTCGCCGCACACCGGTGCCCATGTGGATGCGCCGCTGCATTACAGCGCTGATGGCGCGCCGATTGGCGAGGTATCGCTGGATGTGTACATGGGCCCTTGCCGGGTATTGCATTGCCTGGGCAGCGGCGCGTTGGTTGAGCCCCATCAGTTGCAAGGGCGTTTGGATAACCTGCCCGAGCGCGTGCTGCTGCGTACTTATCCACAAGCGCCACTGACTGAATGGGATTCGAATTTCACTGCCATCGCCCCGCGAACC…
hypothetical protein CDS	6393831	6394175	reverse	-1.35661	6.67527e-16	ATGTCCAAGCCCATCACCGTACTGCGCGACACCCACCCACTGCCGGTCCTGGATGCCTGCAAATGGGAAAAGCTCGAAGGTGACCCGCACACTGTCAACCTCAACGCCTACACCAGCGAAGACGGCAGCAAGATCATGGGCACCTGGATCTGCACACCGGGCAAGTGGTACGTGGAATACGTGAAGTGGGAATACTGCCATTTCCAGGAAGGCTACTGCGTGATCACGCCTGAAGGCATGGAGCCGATCCATCTGCGCGCTGGGGATATCTTTGTAGTGGAGCCAGGGATGAAGGGGACGTGGGAAGTGGTCGAGACTGTGCGTAAGTATTTTGTGTTTGCCTGA
3-hydroxyisobutyrate dehydrogenase (EC 1.1.1.31) CDS	6392896	6393783	forward	0.0796142	0.597844	ATGAAGATTGCATTTATCGGCCTGGGCAACATGGGTGCGCCCATGGCCCGCAACCTGATCAAGGCTGGGCACGCGCTTAACCTGTTCGACCTGAACCAGGCGGTACTCAAGGAACTTGCCGAACTGGGCGGCACCATCAGCAGCTCGCCGCGTGATGCGGCCCAAGGTGCCGAACTGGTGATTACCATGCTGCCGGCAGCCGCCCATGTGCGCAGCGTGTGGCTGAATGAAGACGGTGTACTCGCCGGCATCGGCAAAGGCATCCCCGCCGTGGATTGCAGCACCATTGACCCGCAAACCATCCGTGAAGTAGCGGCTGCGGCAGCCAAACAAGGTGTGGCAGTGGCCGATGCGCCGGTCTCCGGTGGCACCGGCGGTGCCCAGGCCGGGACGCTGACC…
Methylmalonate-semialdehyde dehydrogenase (EC 1.2.1.27) CDS	6391363	6392880	forward	0.568787	5.68301e-07	ATGAACGCATCTGCCGATATTTCCGTGCAACAGGTCAAGTTGCTGATCAACGGTGAGTGGGTCGAGTCCAAGACCACCGAGTGGCAAGACATCGTCAACCCGGCCACCCAGCAAGTGCTGGCCAAAGTCCCGTTTGCCACCGCCGATGAAGTCAACGCGGCCATCGACGCTGCCCATCAAGCGTTCCAGACCTGGAAACTCACGCCGATCGGCGCGCGCATGCGCATCATGCTTAAGCTCCAAGCCTTGATCCGCGAACATTCCAAGCGCATTGCTGTAGTCCTCAGCTCCGAGCAGGGCAAGACCATTGCCGATGCCGAGGGCGATATTTTTCGTGGCCTGGAAGTGGTGGAGCACGCTTGTTCCATTGGCACCCTGCAAATGGGTGAGTTCGCCGAG…
Transcriptional regulator, LysR family CDS	6390252	6391271	reverse	-0.167772	0.45783	GTGCAAATCTCTAATAAGAACGCACATAAAAGCCGGTCCAATATGCAAAAAAACATCACCTCCCTGGGCGCCCTGAACTGGGATGACCTGAAGTTTTTCCTCGAAGTAGCCCGCACCCGCAAGGCTAGCGTGGCCGCCAAGCGCCTGGCGGTGGACTACACCACCGTGTCGCGGCGCATCAGCTCTCTGGAAGTGTCCCTCGGCACGCTGCTGTTCGAAAAATCCCGGACCAACGGCTTCGTGCTCACCAGCGAAGGCCAGCGGTTGCTGGGTTATGCCGAATCCATTGAAAGCACCCTGCACATGGCCTGCGAACAGGTGTCCGGGTCCGGCGTGGCACTTTCCGGCCATGTGCGCATGGGTTGCACCGAAGGCTTCGGCAGCTTCTTCGTCACCCCG…
Transcriptional regulator, LysR family CDS	6389308	6390255	forward	-0.122286	0.387169	ATGGCCCAGCGTCCGCCCCCCACACCTATGCTTCAGGCGTTCGTCAGCGCAGCGCAAACCGGTAGTTTCGCCCGTTCAGCGTCTGAGCTTAACCTCACCGCCAGTGCCATTAGCCATCAAATCGCGGGCTTGGAGGAATGGTGGGGCGTGTCGTTGTTTGAGCGGCACTCACGCGGCGTCAAGCTGACTGCAGCAGGGCAGGCTCTGTTGCCAGTTACCGATGAGTTTTTCAAGGCGCTGGATGGGGTATTGCATTCACTCAATCCCGGTAAGTCCCAACCGTTATACCTATCATGCACGTCTTCCCTCTGTTCGACGTGGCTAATCCCCAGGATGCACGGCTCTCACACGCAGGCTTCATTCAACCTGGATCTGGTGTTGACCAGCGCCGACATGAGC…
Integral membrane protein CDS	6388460	6389308	forward	-0.381077	0.160227	ATGGACAACTCCGATATCGCGATCACGTTGGTCTTGATTTCTGCCTTTATGCACGCCACTTGGAATGCCGTAGTTCGCGCCGGTAGCAGTCGCTTCATGACCTTGGCCATGGTCGACGGCACCGCGCTAGTGATATGCCTGCTGGCGTTGCCGTTTGTAAGTGTGCCTAGCCTGGAGGTATGGGGCTATATACTCGTCTCTGTGGTGCTCAATACGGTCTACCGGCTATTTTTGATTAAAGCGTACGAAACGGGTGACTTCGGTCAGGTTTACCCGGTGATGCGTGGGGTGCCGCCCGTATTGGTCGTGCTGTTTTCTTACTTTCTGCTGCATGAACAGTTGTCCTCCCAGGCGTTGACGGGAGTGTTGCTGATTTGTGTGGGGATTATCAGCTTGACC…
hypothetical protein CDS	6387894	6388406	forward	-0.16342	0.737886	TTGCCTATCGATTACTTGATCCTGGCCTGTGGACAGAAAGCACTTTTAGGAGGTGAGAGCATTCTCATCGATGCAAGCGCGGTATACGCCGAGCTGATGGCGTTCCCAGAAGTATTGGAAGCGCTCAAATGCGACTTCTTTTTTGAGAATCGCGGCATGTCAGAGGATGAAAAACTGTTTAAAGCCCCCATCCTCAGCTTTTCCAGTGAAGGTATTCCACTGATCAGATACTTTCGAGTCTACATTGAGTCAGCTCACCTTAAGGCAGGAGTGCCTTTAACAGCAGCTCAAACCCAGGCACTGGACTTTCTGGATACCGTTCTCGATCAGTCATCGGTTCAGCATCGAGTACTGCTGGAGCCAGGGCAAGTGCTTATTTCAGCCGATAACAAGTTTCTG…
hypothetical protein CDS	6387459	6387830	forward	-0.420196	0.350807	ATGACTATAAATGTCAGTCATTTTCGCCAGGAAGTATCTAAAGTCAGGCTTTCAAAAGATGCATTTGCTGAGCTATTGACGATAAGAGAGTTGTTCGAGACGGTAAGTCAAGGTGTTAGATTCGATACCAAGGTCGCTTACATTAATCCTTTACAGTCAAGCGTGCTGAGAGAGGAGCTGAATAGAATACGAAATATGATCGATCATGAAAGTCATGTCTTGATTCTCGATGGCTTTAAGGTGGATAAACTTTCAACGTTCAAATCTCTGGTGTGGACATTCGGTTCCTTACTCGGTGTCCCAATGGTACAGAATCATCTTGGTCATAAAGTGATTGAGGTTTATGACCGAGGTGGCAAAAGCATTGAGTAA
Copper resistance protein CopD CDS	6386239	6387099	forward	-0.0546864	0.716485	ATGGCAACCCTGCTGGTGCTGTGCCGCTTCCTGCACTTTTGCGTCGTGTTGCTGATGTTCGGGGCCTGGGTGTTCAGGCCCTGGCTGCTCGGCGCTCACGTCGTGCAGCCGACACTGGACCGGCAATTGCTGCGCATCACCCGTGGCCTGGCCGGCTTGGGGCTGTTCACCGGGGTTGTGTGGTTGCTGTTGATCACCGCCAGCATGGCCGGCAGTTGGGAGTCGGCGCTGCAACCGGCCACGGTGCAGTTGGTGCTGGGCAAGACCTTTTTTGGCCAGGTATGGGCCTGGCATCTGCTGCTGAACCTGCTGCTGGTGATCGTGCTGATCAAGCCCTGGCCGGCCTTGCGCTTGCCGCTGCTCGCCCTGCTGCTGGCGACCCTGGCCCCCGTAGGCCAT…
Copper resistance protein CopC CDS	6385870	6386235	forward	0.0136475	0.944075	ATGTTGCTCAAGAACTCCCTGACCGCTGCTGTCCTGTTCACTGCCCTGCTGGGCGCCTCTACGGCGTTTGCCCACGCCCACCTCAAGAGCGCGGAGCCTGCGGCTGACAGCAAAGTCGCCGCACCCAAAGACCTGCGCCTGACCTTCAGCGAAGGCGTCGAAGCCACCTTCACCAAGGTCTCCCTGAGCAAGGACGGCACCGAAATTGCCATCAAGGGCCTGGAAACCCCGGACGCCGACAAGAAAACCCTGGTGGTCACGCCTGCCGCTCCGCTGGCAAGCGGCACGTATAAGGTCGAATGGCATGCGGTGTCCGTCGACACTCACAAAAGCGAAGGCACTTACAGCTTCAAGGTCGGCCAATAA
Transcriptional regulator of pyrimidine catabolism (TetR family) CDS	6385133	6385753	reverse	0.347471	0.0107573	ATGGGCAATCACAAGATCGGAATTCGTCGGGTCAACGTCGAGAAAATCCTGCTGGCGGCGGAGAAGGTCTTCGCCAACAAAGGCTATGGCAGCACCGCCATGGCCGACATCGCCGAAGAAGCGCAACTGCCGCGCTCCAACCTGCATTACTACTTCACCACCAAGAGCGAGCTGTACAGCGCGGTGCTGTTCGACCTGCTGGAATTGTGGAAGCAGGACGCCCTGAGCTTTGAAACCTTCGACGACCCTCGGGTAGTGCTCAGCAGCTACATCCGCGCCAAGATGCAGCGCTCGCGCACGCGCCCGTATGGCTCCAAGGTCTGGGCCAATGAAATCATCCACGGCGCGCCCACACTCGGCGAGGCCCTGGATGAAAGCCTGTACGACTGGGCCAAGATG…
NAD-dependent dihydropyrimidine dehydrogenase subunit PreA (EC 1.3.1.1) CDS	6383734	6385008	forward	-1.17571	1.42549e-20	ATGGCCGATCTCTCGATTGTATTCGCCGGTATCAAAGCGCCCAATCCGTTCTGGCTGGCCTCCGCGCCGCCCACCGACAAAGCCTACAACGTGGTGCGCGCCTTCGAGGCCGGCTGGGGTGGCGTCGTGTGGAAAACCCTGGGGGAAGACCCGGCGGCGGTGAACGTGTCGTCGCGTTACTCCGCGCACTATGGCGCCAACCGCGAAGTGCTGGGCATCAACAATATCGAACTGATCACCGACCGTTCCCTGGAGATCAACCTGCGGGAAATCACCCAGGTGAAAAAGGACTGGCCGGACCGCGCACTGATCGTCTCGCTCATGGTGCCTTGTGTCGAAGCGTCCTGGAAAAACATCCTGCCCTTGGTGGAGGCGACCGGCTGCGACGGCATCGAACTG…
NAD-dependent dihydropyrimidine dehydrogenase subunit PreT (EC 1.3.1.1) CDS	6382367	6383734	forward	-0.903971	8.11918e-13	GTGATCCAGACCCTGACCCACCTCCCCCACCCCCGCGAAGACGGGGCCACCCTCGCCAGCCAGTTCACCGACCTGGCACCGCCCCTCAACGCCCGCCAGGCCCAACTGGAAGCCTCGCGCTGCCTGTACTGCTACGACGCGCCTTGTGTGAATGCGTGCCCCAGCGAGATCGATATCCCCTCGTTCATCCGCAATATCCACACCGAAAACGTGCAGGGGGCCGCGCAAAAAATCCTCTCAGCCAACATTCTCGGTGGCAGTTGCGCACGGGTGTGCCCGACGGAAATCCTTTGCCAGCAAGCGTGCGTACGCAATAACGCCGAAGAATGCGCCCCCGTGCTGATCGGCCTGCTGCAACGCTATGCCATCGACAACGCGCACTTCAGCGAACACCCGTTC…
Dihydropyrimidinase (EC 3.5.2.2) @ D-hydantoinase (EC 3.5.2.2) CDS	6380822	6382261	forward	-1.02684	4.7224e-06	ATGTCGCTGTTGATCCGTGGCGCCACCGTTATTACCCATGATGAAAGTTACCGCGCCGATGTGTTATGCGCAGAGGGTCTAATTCGCGCCATTGGCACGAATCTGGATATTCCCGCAGGCTGCGAAATACTCGATGGCAGCGGCCAATACTTGATGCCAGGCGGCATTGACCCCCATACCCATATGCAACTGCCCTTCATGGGCACCGTGGCCAGTGAAGACTTTTTCAGTGGCACGGCGGCAGGCTTGGCCGGTGGTACCACGTCGATCATCGACTTCGTGATTCCCAACCCACAGCAATCGCTGATGGAAGCTTTCCACCAGTGGCGCGGCTGGGCCGAAAAGTCTGCCGCCGACTACGGGTTTCATGTAGCGATCACTTGGTGGAGCGAGCAGGTA…
Cytosine/purine/uracil/thiamine/allantoin permease family protein CDS	6378741	6380228	reverse	-1.1124	2.20083e-22	ATGCAACAGAACAGATCGCAAGTCATCGAGCGCAACGGCCTGTACGAACTCGACGCCGGCCCCGACGTCCTCGACAGCCCTCGCTACAACCACGATATGGCACCTACCAAAGTGCACGAGCGCACCTGGAACAAATGGCACATCACCGCGCTGTGGGTCGGCATGTCGATCTGCGTGCCCACCTACACCCTGGGCGGGGTGCTCACGGCGTATTTCGGGCTGTCGGTGGGGGAGGCGCTGATGGCGATCCTGCTGGCCAATATCGTGGTGTTGATCCCGCTGACCCTCAACGCGTTTCCCGGCACCAAGTACGGCATTCCGTTTCCGGTGCTGTTGCGTTCGTCCTTTGGCATCCTCGGTTCCAACGTACCGTGCCTGATCCGCGCGCTGGTGGCCTGC…
Beta-ureidopropionase (EC 3.5.1.6) CDS	6377312	6378595	reverse	-1.01644	3.04981e-22	ATGAACGCTGCCCTCGACGTTCTGCAATCGACCCATCAGCACATCAACCGCGACCGTCTGTGGCAGTCGCTGATGGACCTGGCCAAACTCGGCGCCACCCCCAAAGGCGGAGTGTGTCGCCTGGCCCTTACCGACCTCGACCGCAAGGCTCGCGATCTCTTCGTGCAGTGGTGTGAAGCGGCGGGTTGCACCGTGACCATCGACGGCATCGGCAATATCTTTGCGCGCCGTCCCGGCCGCAATCCCGACCTGCCACCGGTGATGACCGGCAGCCATATCGACACCCAGCCCACCGGCGGCAAGTTCGACGGTTGCTTCGGCGTGCTGGCCGGTGTGGAAGTGCTGCGCACCCTTAACGACCTGAATGTGGAAACCGAGGCGCCGCTGGAAGTGGTGGTA…
Outer membrane factor (OMF) lipoprotein associated wth MdtABC efflux system CDS	6375773	6377188	forward	-0.569831	0.00118875	ATGCGCCCAAGGCTTAAGCCGCTGGCGGCACTGATGGTACTGGCGTTGCAGGGTTGCTCGATGGCGCCCACCTATACGGTGCCGTCGATTGACCTGCCCGCCCACTACCGCGAACAAACCAGCGATGGCCCCTGGCACAGCGCGCAACCGTCGGATCAACTGGCGCCCCAGTGGTGGCAGCTTTACAACGATTCGCGCCTGAACGCGCTGCAACAGCAACTGCTCAAGGCCAACCCGGACCTGGCCGCGGCGCTGGCGCATTTCGATGCGTCCCAGGCCTACGCCAGTCAACTGCACGCGGGCCTTTTCCCGCAAATCACCGCCAGCGCGCAACCGCTGCGCCAACGTCAATCGGATTCACGACCGCTACGCAGCACTACACAGCCGTCGGTGTACAAC…
RND efflux system, membrane fusion proteinCDS	6374620	6375789	forward	-0.376136	0.0997888	ATGTCGCCTGATCAAAAACCCTCGCGCAAGCGTCTGATGCTCCTGGGTGTCGGTGGCCTGACGTTGGCTGCCCTGTTAGTCGCCAGCGGCCTGCACGCGCGTACGCTGCACGAGCAGTCGGTCACCGCCTGGACCGAAGCCGCCGCCGTCCCCCAGGTAATGGTGTTCCAACCCAAGCCAAACGCCGGCGGTGACACCCTGCGCCTGCCCGCCCACCTGGACGCATGGAGCAAAGCGGCGATCCATGCGCGGGTCAGCGGCTACTTGAAGGACTGGAAAGTCGACATCGGTGCCCAGGTCAAGGCCGGGCAAATCCTCGCCGAAATCGACAGCCCAGACCTTGACCAACAACTGGCCCAGGCCCATGCCCGCCTGATCCAGCAACAAGCCAATGCACGC…
CzcABC family efflux RND transporter, transmembrane protein CDS	6371409	6374630	forward	-0.0445472	0.812785	ATGCTCGGGCTGGTAAAGACCGCACTGCACAAGCCGTACACCTTCATCGTGCTGGCTATATTCATCTGCATCATCGGGCCGATGGCGGCCCTGCGTACGCCCACGGATGTTTTTCCCGATATCGGCATTCCCGTGGTCGCCGTGGTGTGGCAGTACAACGGCCTGTCTCCGGACGCCATGGCCGGCCGGGTGATCTACACCTACGAACGCTCCCTGAGCACCACCGTCAACGACATCGAACATATCGAGTCGCAATCGTTGCCCGGCATGGGCATCGTCAAGATCTTCTTCCAGCCTGGCGTCGATATCCGTACCGCCAATGCCCAGGTCACGGCGGTGTCACAAACCGTGCTCAAGCAAATGCCACCGGGCATCACCCCGCCGCTGATCCTCAACTAC…
Phosphonate ABC transporter phosphate-binding periplasmic component (TC 3.A.1.9.1) CDS	6370792	6371202	reverse	-0.989599	1.20984e-16	ATGTCACTCAAACCACTGTTGTTAGTTCCCGTCCTTGGCTTTGCCTGTTTACTGTCGGCCTGCGCCGGCCCGATCCCCAAGGCGGACCCCAGCGAAGCCTGGATCGGCTTGCAGGAAGAAGCGCCGAATGACCTGATGGCCGAGCGTGTCGATGGCAAGCGGGTGGACGATGGGCGCTATTTTGAGGTGACCCCGGGTGACCATCGCCTGGACGTGACTTTATTTGAAGACGAGCCGGGTGATGACAACCAGCAGGACTGCCAGGGCCGCATCGAGTACAAGCATTTCAAGGCAGGTGAGCACTACACCCTGGTGGAGTCGAGCCTGGGCACCACGGTGCGCGCGTCTCTTGAGGACGGCCACGGCAAGGAAATTGCCGCGACCCAGGACTTCAATTGC…
FIG00953489: hypothetical protein CDS	6370634	6370795	forward	-1.5405	2.20737e-25	ATGAGCCTTGCGACAACGATTTTCCTGTTGATCTGTGGTTGGCTGGCCGTCGCCGCCGCCATGCTGTGGGGAGTCATGCGCGTGACGCGCCGGCATCATCACCCCCACGTCAAACCTGCTGCACCTGCAGAACCGCACAAGGCGACGGCGCATCACGCCTAG
hypothetical protein CDS	6369756	6370466	reverse	0.15147	0.21285	ATGATCGGAGGCCTTTACCGGCAGTTGATCAAGAGAGTGAAAAAATTGCGCTTACGGTCGAACCTTAAAACCTCCTTGCTGCTCGCCGCTGCCCTTGGGCTGGCGGCCTGTGCCAGCAGCACACCATCGAAACTGCCAGGCTTGCCGGAGCGCGTTGAACTCACTGGCGTGCCGACCTTTCGCAGCGAGGCTTATCAGAGCGGTCCTACGGCACTTGCCAGCATGCTGTCGCAACAAGGCATTGTCATGACACCGGGTTTGCTTGATAAACCGCTGCACCTGCCCGGCGCCGAGGCGGACCTTGAGCGCAACATGCAAGTGTTGGCACGTGAATACGGGCTGATGGTGTATCCACTGGCGGCCAAGCTGACCGCCGTGCTGGCGCAGGTGGCGGCGGGT…
Murein-DD-endopeptidase (EC 3.4.99.-) CDS	6368780	6369703	forward	0.253944	0.0105423	GTGAAAATTCGTCTTTCTATCGTTAGCCTGTTTTTTGCGATAACAGGCACCTTCGCCCACGCTGCCGAATCCACCCTGGCCCCGCGTGACGCCTCCAAGCTGCAGATCGCCTCCGGCAGCGCCATGCTGGTCGACTTGCAGACCAATAAAGTCATTTATTCCAGCAACCCTGACGTGGTGGTACCTATCGCCTCGGTGAGCAAGCTGATGACTGGCCTGATCGTACTCGAAGCCAAGCAGAATATGGACGAGTACATCGACATCAACATCACCGACACGCCCGAGATGAAAGGCGTGTTCTCCCGGGTGAAGATCGGCAGCCAGATGCCACGCAAGGAAATGCTGCTGATCGCGCTGATGTCTTCGGAAAACCGCGCCGCCGCCAGCCTCGCCCACCAC…
integrase, putative CDS	6367453	6368646	forward	-0.313242	0.0662936	ATGGCAAGAAAGCCAGTGGGCCTGCCCCGAGGAGTTGAATTTGCTGGCCAGTCTGTCCGTATCCGGTTCACTTGGAACGGCGAGCGGCGGTGCGAAACCCTTGCCCATCCCCAGACGCCAAAAGGGATCAAGGCGGCCGCAGATCTACGCGATCAAGTAATCAGCCTGGCAAAGCATGGGGTTCTGGACGAGAAGCGTTACGCCGAACTGTTCCCGAACTCCAGCTACTCCGCTGTGGCCACAGGCCTTACGTTCGGCGAATACGCCCAGACTTGGATCGACGGCCTTGAGATCGTTCCCGGCACTCGCCGGAACTACAAGGGCACCATCAACAATTACTGGATGCAGGAACTGGCCACGGTGCCAATGACCACGATCACCCCGATGCTGTTGCGTCGG…
hypothetical protein CDS	6366646	6367224	forward	-0.746234	0.000217677	ATGTCCGAAATTGAACGAATCATTGAAGCAATGACTGCCGCTCCCGACCCGGCCGCCGAGGTGGTAACCCTTGAGCGGGCCACGGTCGAGCAAATCCTCAGCGAGATGGAGGAAAAAGATCCTCTCCGGGCTGCTGTGGTTTACCTGCGGCGCGTATTGGCTGAGCCAAAGGTTGAGCTTTGGGCAATCCACAGCGTCGGCCCGGGTGAGCAGTACCCCTGCCTCAATAAAAACGATGCCGAGCGGAGGGCGCAGGAACTGCGCAACATGGGCGAGCGCATGAAGCAGGAGCGCATCGCACGCGGTGAAAGCGTCGAACATTGGCATGACTGGGTGACGAACGTTATTCCTTCCCCATGGGAGCCGGCCGAGCACTTCGAAATCATGGCCGAAGAGTGG…
hypothetical protein CDS	6365869	6366594	forward	-0.73795	1.73147e-05	ATGATTCATTACCACGGCACGCCTGTCGGCGGTAAGCGCGAGGATGCCGCTAAGTTCCTGGCCGGGCGGCACGCGCTGGTGCCGTTCCCACGCAAGGACGATCTCGGCATCGTTGCCGATGTTTGCAAATCGTTTGTTTTCGATAACGGCGCATTCACTGTGTGGAAGAAAGGCGGCCAGGTAGATGTCGACGGCTATACGCGCTGGGTCGAAGATTGGCACCGGCACCCTGGATTCACTTGGGCGCTTATTCCGGACGTCATTGATGGAGACGAAGAGGCCAACGACGACCTTGTACGGCAGTGGCCAGAGGATCTTCGCGGCGTTCCTGTTTGGCACTTGCACGAATCGCTTGAGCGGCTGCAGCGGCTGGCGAGGTGTTGGCGAACGGTTGCCCTC…
hypothetical protein CDS	6365627	6365872	forward	-0.6336	0.00596227	ATGAATATCTACCGACACACTTTCGCAGCCGTCTGCCCGGCCGACGGCGAGACGATCATCTACCAGCTTGAATTGCGATCAACCTCGATGATCCACGTTGAGCACATCAAAACGGCAACCGCTCTGATCAAGCATGGCTGGCATGAGCAAATCGCCGACAGCCTTGCCGAAACGCTCGGCGGCGATCAGACCATCATCGCCACGCACCAGGGCGTGGAAATCGAAACGGTGAGGCTCAGCGGATGA
hypothetical protein CDS	6365056	6365577	forward	-0.696142	0.00127051	GGGCGTGAAATCTTGAAGAGTACGGATGTACTCCTTACGACAATCTGTAACCCCTTCCCCTTCAAAGTCAGCCGCTATAGCGGCAAGGACGAAGTCATGCCTGAAGAAAAGATTACGTTCGTCAACAGCGAGCCCGCCAAGTGCGGCTGCAAGATGGAATTCAGCTCTGGCGGCGGGCACTACTCCGACGTGGTTTACGTCACTCCCTGCGAGGCGCACAGCGGCATCAAGCCCTTCGGACCGGTCGAGGTCAAGCGCGATGCGGACGGCTGGTGGTATCACCCGAACATTCCCAGCTTTGGCGAAGGCGAAGACCCCGCGCCCTACATTGCCTGGGTCAAGGAACAGGGACTGGAACTGAAAGGCTGGCACTCTGGCGACGAGCTTGAGGATCTACCT…
UDP-3-O-[3-hydroxymyristoyl] N-acetylglucosamine deacetylase (EC 3.5.1.108) CDS	6363945	6364856	forward	0.321673	0.000915752	ATGATTAAACAACGCACCCTGAAGAATATTATTCGTGCCACAGGTGTAGGTCTGCACTCCGGGGAGAAGGTATACCTGACCCTCAAGCCTGCACCTGTCGACACCGGCATCGTGTTTGTGCGTGCCGACCTGGACCCTGTGGTGCAGATTCCTGCTCGCGCGGAAAACGTTGGCGAAACCACTATGTCGACCACATTGGTCAACGGTGACGTCAAAGTGGACACGGTGGAGCACTTGCTCTCGGCCATGGCTGGCCTGGGCATCGATAACGCCTACGTCGAGCTCTCCGCGTCCGAAGTCCCGATCATGGATGGCAGCGCTGGCCCCTTCGTATTCTTGATTCAATCTGCCGGCCTGGAAGAACAGGACGCAGCCAAGAAGTTCATTCGCATTCTGCGG…
Cell division protein FtsZ CDS	6362636	6363832	forward	0.395387	0.00016023	ATGTTCGAACTCGTAGACAACATCCCCGCTAGCCCGGTTATCAAAGTAATCGGTGTCGGCGGTGGCGGCGGCAACGCTGTCAACCACATGGTCAAGAGCAACATTGAAGGCGTTGAGTTCATCTGCGCCAACACTGATGCCCAGGCGCTCAAAAGCATCGGCGCCCGGACCATCCTGCAATTGGGCACCGCGGTGACCAAAGGCCTCGGCGCTGGCGCCAATCCGGAAGTCGGCCGTCAAGCCGCCCTGGAAGACCGCGAGCGTATTGCCGAAGTGCTGCAAGGCACCAACATGGTGTTCATCACCACTGGCATGGGCGGCGGTACCGGTACCGGTGCGGCCCCGATCATTGCCGAAGTGGCCAAGGAAATGGGCATTCTGACCGTTGCTGTCGTGACG…
Cell division protein FtsA CDS	6361298	6362560	forward	-0.0774015	0.345067	ATGGCAAACGTGCAAAGCGGCAAAATGATCGTCGGTCTCGATATCGGCACCTCCAAGGTGGTGGCGCTGGTGGGCGAGGTCGGGGAAGACGGCGCGATCGAAATCGTCGGTATTGGCACGCATCCGTCCCGGGGCCTGAAGAAGGGCGTGGTGGTGAACATCGAGTCCACCGTGCAATCGATCCAGCGCGCCATCGAAGAAGCGCAGCTGATGGCCGGTTGCCGGATTCACTCGGCGTTCGTCGGCGTGGCTGGCAACCACATCCGCAGCCTGAACTCCCACGGCATCGTGGCGATCCGCGACCGTGAAGTCAGCTCGGCCGACCTTGAGCGCGTCCTCGACGCTGCCCAGGCCGTGGCGATCCCGGCGGACCAGCGCGTGCTGCACACCCTGCCGCAG…
Cell division protein FtsQ CDS	6360413	6361282	forward	-0.194164	0.0264547	ATGAACGGCGCATCGCTTCGTCATCAGCCCCCACAAGCACCGAGCCGCAAGCCGGTGCCACGGGGTGCAAGCCGAATGGTGGCTAAAGAGCCGATGTCGGCGCGCCTGCCAAAAGCCAACTTTGGTTTTATCAAGGCGCTGTTCTGGCCGGTGCTGCTGGTGGTGCTGGGCTTTGGCACGTACGAAGGCGCGCAGCGTCTGTTGCCGTATGCCGACCGGCCGATCACCAAGATCAGCGTGCAGGGCGACTTGAGCTACATCAGCCAGCAAGCGGTACAGCAGCGCATCGGCCCATACCTGGCGGCGAGCTTCTTTACCATCGACCTGGCCGGCATGCGCTCGGAGCTGGAACAGATGCCGTGGATCGCCCACGCCGAAGTTCGCCGGGTATGGCCGGAC…
D-alanine--D-alanine ligase (EC 6.3.2.4) CDS	6359452	6360408	forward	-0.140876	0.166068	ATGACCACTGACTACGGCTCCCTGTTTTCCACCCTTGCGCCTGCCGACTTCGGCCGCGTTGCCGTGCTGTTCGGCGGCAAGAGCGCCGAGCGCGAAGTGTCGCTCAAGTCCGGCAATGCGGTGCTTGAAGCGCTGCAAAGTGCTGGCGTGAACGCGTTCGGTATCGATGTGGGCGATGATTTCCTCGCCCGCCTGCAGGCCGAAAAAATCGACCGCGCCTTTCTCATTCTTCACGGCCGCGGCGGTGAAGACGGCAGCATGCAGGGCCTGCTTGAATGCGCCGGCATCCCTTACACCGGCAGCGGCATCCTCGCGTCGGCCTTGGCGATGGACAAGTTGCGCACCAAGCAGGTGTGGCACAGCCTGGGCATTCCGACCCCACGTCACGCCGTACTGTGC…
UDP-N-acetylmuramate--L-alanine ligase (EC6.3.2.8) CDS	6358007	6359455	forward	-0.0895186	0.386001	ATGGTTGAGAATCAGAAAGCCATGCCGCAACCCGAGATGCGCCGCATCCGTCGTATTCACTTCGTCGGTATCGGTGGCGTGGGCATGTGCGGGATTGCCGAAGTGTTGCTGAACCTGGGCTACCAGGTGTCCGGCTCGGACTTGAAAGAGTCGCCGGTCACCGAGCGCCTGAAGTCCTTTGGCGCACAGATCTTCATCGGCCACCGTGCCGAGAACGCCGCCGAGGCTGACGTGCTGGTGGTGTCCAGCGCCGTGAACACGTCCAACCCGGAAGTGGCGACCGCCCTTGAGCGCCGTATCCCTGTGGTACCGCGTGCCGAGATGCTTGCCGAGCTGATGCGCTATCGCCACGGCATCGCCGTGGCCGGTACCCATGGCAAGACCACCACCACCAGCCTG…
UDP-N-acetylglucosamine--N-acetylmuramyl- (pentapeptide) pyrophosphoryl-undecaprenol N-acetylglucosamine transferase (EC 2.4.1.227) CDS	6356944	6358014	forward	-0.0617724	0.464068	ATGGGCGCTAACGTGCTGATCATGGCGGGCGGTACCGGGGGGCATGTGTTCCCGGCCCTGGCCTGCGCCCGTGAATTCCAGAACCGTGGCTACACCGTGCACTGGCTGGGTACGCCCCGTGGCATCGAAAACGAATTGGTGCCCAATGCCGGTTTGCCGCTGCATTTGATCAACGTCACCGGGTTGCGCGGCAAGAGCAAGTTGTCATTGCTCAAGGCGCCGTTCGTGTTGCTCAAGGCGGTCATGCAGGCGCGCAAGATCATTCGCGAGTTGAAGCCGGTGTGTGTGCTTGGCTTTGGTGGTTATGTGACCGGCCCTGGTGGCGTTGCGGCGAAACTCGCGGGCGTGCCGGTGATCGTCCATGAACAGAACGCCGTCGCCGGTACCGCCAACCGCCTG…
Peptidoglycan glycosyltransferase FtsW (EC2.4.1.129) CDS	6355731	6356954	forward	-0.090201	0.28999	ATGAGCCTCAACCTGAGAAACATCATCAAGCCATACCCGTCGCCGATCATTACCGGGCGCGGCATTGACCTTGATTTCCCTATGCTCGCCGGTTGCCTGGCGCTGCTCGGCCTGGGCCTGGTGATGATCACTTCGGCGTCCTCCGAAGTGGCTGCCGTGCAGTCGGGCAACACGCTGTACATGATGATCCGCCACCTGGTGTACCTGGTGATCGGCCTGGGCGCCTGCATCGTCACCATGATGATTCCGATTGCCACCTGGCAGCGTCTGGGTTGGCTGATGCTGATCGGTGCGTTCGGCTTGCTGGTCATGGTGATCGTCCCGGGCATTGGCCGCGAGGTGAACGGTTCGATGCGCTGGATCGGCTTCGGCGCGTTCAACGTGCAGCCTTCGGAAATC…
UDP-N-acetylmuramoyl-L-alanine--D-glutamate ligase (EC 6.3.2.9) CDS	6354388	6355734	forward	-0.200656	0.0163568	GTGTCCCTGATCGCTTCAGACCACTTCCGCATCGTTGTCGGCCTCGGCAAGAGCGGCATGTCCCTGGTTCGCTTCCTGGCGAACCGTGGCACGTCGTTTGCCGTGGCCGATACGCGGGAAAATCCACCGGAGCTGGTCACGCTGCGCCGTGACTACCCGCACGTGGAAGTGCGTTGTGGCGAGCTGGATGTCGAGTTTCTGTGCCGTGCCGACGAGCTCTACGTGAGCCCGGGCCTGGCCCTGGCGACACCGGCCCTGCAAGCAGCTGCGGCCCGTGGCGTGAAGCTGTCTGGCGATATCGACCTGTTCGCACGCAACGCGAAGGCGCCGATCGTGGCCATCAGCGGTTCCAACGCCAAAAGCACCGTTACCACTCTGGTCGGCGAGATGGCAGCGGCG…
Phospho-N-acetylmuramoyl-pentapeptide- transferase (EC 2.7.8.13) CDS	6353299	6354381	forward	-0.186383	0.119664	ATGCTGCTGCTGCTGGCTGAGTATCTGCAACAGTTCCACAAAGGCTTCGCGGTCTTCCAGTACCTGACCCTGCGCGGGATCCTGGGTGTGCTGACCGCGCTGTCTTTGTCACTGTTCCTGGGGCCGTGGATGATCCGCACCCTGCAGAACCTGCAAATTGGTCAATCGGTTCGTAACGACGGCCCGCAGTCGCACCTGTCCAAGTCCGGCACGCCGACCATGGGCGGTGCGCTGATCCTGTCGTCCATTGGCGTCAGCACCTTGCTCTGGGCCGACCTGCATAACCGCTACGTGTGGGTGGTGTTGCTGGTGACCCTGCTGTTCGGTGCCATCGGCTGGGTGGATGACTACCGCAAAGTGATCGAGAAAAACTCCAAGGGGCTGCCAAGCCGCTGGAAG…
UDP-N-acetylmuramoyl-tripeptide--D-alanyl-D- alanine ligase (EC 6.3.2.10) CDS	6351929	6353299	forward	-0.0471816	0.635515	ATGCTTAAGGCGATGACGTTCAGCGAACTGGCCCAGGCCCTGTCGGCCCGTGTGCTGTCGAGCGACTGCACATTCACCGGCGTCAGTATCGACAGTCGTAACATCCAGCCGGGGCAGCTGTTTGTCGCCCTGGCCGGCCCGCGTTTCGATGGTCACGACTACCTCAACGACGTTGCCGCCAAAGGTGCCGTCGGTGCCTTGGTGCAGCGTGAAGTGGCCGATTCTGCCTTGCCGCAATTGCTGGTAGCCGACACCCGCCTGGCCCTGGGCCAACTGGGTGCGCTTAACCGTGCTGCTTTTGATAAGCCGGTGGCGGCCATTACCGGTTCCAGCGGCAAGACCACGGTCAAGGAACTGCTTGCTGGCGTCTTGCGCACGCGCGGGCCGGTACTCGCGACC…
UDP-N-acetylmuramoyl-dipeptide--2,6- diaminopimelate ligase (EC 6.3.2.13) CDS	6350473	6351936	forward	-0.158826	0.0957653	ATGTCTCTTAGCCTGAACAAGATTTTTGCCCATGCCGGCCACGATCTGCTTATTCGTGAGCTGACGCTGGATAGCCGTAATGTACGCGCCGGTGACCTGTTCCTGGCGGTACCTGGCGGCAAGCTCGATGGCCGTGCGCATATCGCCGATGCCCTGCAACGCGGTGCGGCTGCGGTCGCCTATGAAGTGGAAGGCGCCACCGTGCTGCCGATCACCGATGTGCCGTTGATTCCGGTCAAGGGCCTGGCAGCGCAGTTGTCCGACATTGCCGGGCGTTTCTACGGTGACCCGAGCCGCCAACTTAACCTGGTGGGCGTGACTGGCACCAACGGCAAGACCAGCGTGACCCAATTGGTTGCCCAGGCTTTGGACCTGCTGGGTCAGCACTGCGGCATCGTC…
Cell division protein FtsI [Peptidoglycan synthetase] (EC 2.4.1.129) CDS	6348728	6350473	forward	-0.119317	0.275033	ATGATGAAACTCGAAGGGGCACTCTACCCATGGCGCTTTCGCTTGATGCTTGGCTTGCTGGCATTGATGGTGGGCGCGATCGTCTGGCGCATCTTCGACCTTCAGGTCGTCGACCGCGACTTCCTGATCGGCCAGGGTGACGCTCGCAGCCTGCGGCACATCCCGATTCCTGCACACCGTGGCCTGATCACCGACCGTAACGGCGAGCCTCTGGCCGTCAGTACCCCGGTGACCACCCTGTGGGCCAACGCCAAAGAGCTGCAAGTTGCCAAGGACAAGTGGCCTGAACTGGCCGCTGCCCTCGGGCAGGACCGCAAGGCCCTGACCGAACGCCTGGAAGCCCAGGCCAATAAAGAATTCATCTACCTGGTTCGTGGGCTTACCCCTGAGCAAGGCCAG…
Cell division protein FtsL CDS	6348438	6348731	forward	-0.0469109	0.737886	GTGAGCAAGCTTTTCGCCAAGCCCCTCCCGGGCGGCAGCTTCTTTATGTTGCTGCTGTTTGTCGGCGTGCTGGTGTCCGCGATAGCGGTGTCCTACAGCGCCCACTGGAACCGTCAGTTGCTCAATACCCTTTACGGGGAATTGAGCGTGCGCGACAAAGCCCAGGCAGAATGGGGCCGGTTGATTCTTGAGCAAAGCACCTGGACGGCCCACAGCCGTATCGAAGTGCTGGCTACCGAACAGTTGAAGATGCACATCCCAGGCGCGGCTGAAGTTCGCATGGTGGCGCCATGA
16S rRNA (cytosine(1402)-N(4))-methyltransferase (EC 2.1.1.199) CDS	6347494	6348441	forward	0.0181064	0.863236	GTGACTATTGATAGCGGCTTTAACCACATCACCGTACTGCTTGACGAAGCCGTTGAGGCTCTCGCCGTACGTGCCGATGGCTGCTATGTCGATGGCACATTCGGCAGGGGCGGGCATAGCCGGTTGATACTCAGCCAGCTCGGGTCCGACGGCAAACTCCTCGGGTTCGACAAAGACCCTCAAGCGATTGCCACCGGGCAAGCGCTAGCGGCCGAAGACGGCCGCTTTGTCGTTGTGCAGCGCAGCTTTGCCGAGCTGGGCGCCGAAGTCGGCGAGCGCGGTATGGCGGGCAAGGTGGCCGGGGTTCTGCTCGACCTGGGCGTGTCTTCGCCACAGCTCGACGACCCGGAGCGCGGCTTCAGCTTCATGAACGACGGCCCCCTCGATATGCGTATGGAC…
Transcriptional regulator MraZ CDS	6347042	6347497	forward	-0.101284	0.271207	GTGTTTCGCGGAGCTAACGCTATCAGTCTCGATGCAAAAGGCCGTCTCGCCATGCCGAGCCGGTATCGTGACGAGCTCATTTCGCGAAGTTCAGGGCAGTTAATCATCACGATTGACGCCGTTGACCCCTGTTTATGTGTTTACCCTCTCGATGAGTGGGAGTTGATTGAAACCAAGTTGCGCGCGCTGCCTTCATTGCGTGAAGAAAACCGCCGCCTCCAGCGTTTGCTGATCGGTAATGCCGTCGACCTTGAGCTCGATGGCAGCGGTCGTTTCCTGGTGCCGCCGCGACTGCGCGAGTACGCCAGGCTCGACAAGCGCGCAATGCTGGTAGGCCAGCTGAACAAGTTCCAATTGTGGGACGAAGATGCCTGGGATGCTGTGTCTGCAGCGGACCTG…
16S rRNA (cytidine(1402)-2'-O)-methyltransferase (EC 2.1.1.198) CDS	6345364	6346236	forward	0.103115	0.442735	TTGACTGCTCCAGGTCTTTTGAATTCCACTGCTGGCTCGCTTTTTGTGGTGGCGACGCCCATTGGCAACCTGGACGACATCAGTGCCCGGGCGCTGAAAGTGTTGCGCGAGGTGAAATTGATCGCGGCAGAAGACACGCGGCACTCCCAACGGTTGATGCAGCATTTTGGTATCAGCACGCCATTAGCGGCCTGCCACGAACACAACGAACGTGAAGAGGGTAGCCGCTTTATCACACGTCTTTTGGCGGGTGATGACGTCGCGCTGATTTCCGACGCGGGCACGCCCCTGATTTCCGATCCTGGTTACCACTTGGTCCGCCAGGCCCGTGCCGCAGGTATCAATGTAGTGCCTGTTCCGGGAGCCTGCGCGCTGATTGCTGCATTATCGGCCGCCGGG…
Penicillin-binding protein activator LpoA CDS	6343343	6345154	reverse	0.0677264	0.539987	ATGATCGCTTGCCTGCGGCTGCTCTCCGCCCTCTGCCTCGCTGCCTTGCTGGCTGCTTGCGCCAGTTCGCCCTCCTCCAGTCTTGGCGAACTGCCACGCACGCCCGATGCCAGTATCGAGCAACTGCTCGAACAGGCGACGAACGCCAAGACGCCAGAAAAAGCCGCGTTGCTGCGCCTGAGCGCGGCGGACCTGGCTTACCAGCAGAACAACCCCGGCCGCTCCTCGCAGATCCTTGCGCAAGTGCCCCTGGACGCCCTGAAGCCAGCCGCGCAAGTATTTGCCAGCACCCTGGCCGCAGAACTGGCCATGGGGCGCAACCAGCCCAAGGCGGCTTTGGCAGCGCTGAACCACCCCAGCCTGCAAAGCCTGAAGGAACTGCCGACCGACCAGCAGATC…
UPF0102 protein YraN CDS	6342972	6343343	reverse	-0.0755479	0.628871	ATGCCCCAGCGGTCCAGCGCACAAAGCGGCAAGGATGCCGAACTGCATGCGCTCGATTACCTGCAACAACAGGGTCTGCGCCTTCTGGCGCAGAACTGGTTATGTAAACGCGGCGAGCTTGATCTGGTCATGCTTGACGGCGATACAGTAGTATTCGTCGAAGTCCGCTACAGAAAACACGCACAATGGGGTGGCGCGCTCGCCAGTATCGACGAGCGCAAGCGTCAAAAGTTGATACTCGCTGCGCAGTTTTTCCTGCAAAAAGAGCATCACTGGGCTGACCGCCCCTGCCGTTTCGATGTGGTTGCCATGGAAAGCACCCCGTCAGGCACAGCTGATCTGACCTGGCTTAAAAATGCCTTCGACAGCTGA
DnaA initiator-associating protein DiaA CDS	6342285	6342878	reverse	0.438608	0.000127088	ATGGACATGCAATCCCGAATTCGCCAGCTTTTCCAGGCCAGCATCGACACCAAGCAACAGGCGATGGACGTACTTGCACCGCACATCGAGCAAGCCAGTCAGGTCATGGTCAATGCCTTGCTCAACGAAGGCAAAATGCTTTCGTGCGGCAACGGTGGTTCGGCCGGCGATGCCCAGCATTTTTCCTCCGAGCTGCTCAACCGTTTCGAACGCGAGCGCCCGAGCCTGCCGGCCATTGCATTGACCACCGACTCGTCGACGATCACTTCGATCGCCAACGACTACAGCTACAACGAAATCTTCTCCAAGCAGATCCGCGCCCTAGGCCAGCCGGGCGATGTATTGCTGGCGATTTCCACCAGCGGCAACTCGGCGAATATTATTCAAGCGATCCAGGCC…
Uncharacterized protein YraP CDS	6341707	6342288	reverse	-0.265216	0.00474535	ATGACCGTTAATCGCCTCAGTCTTTTGGCCATTACGCTGTGCGTCGCCATCAGCGGCTGCAGCTCGGCTATCACCGCTACACGGGACACCCCTATTCAGGACGACCGGGGCACACGCACCTTCGGCAGCACCATTGATGATTCGCTGATCGAAACCAAGGTCAAGGTCAACGTCGCCAAGGCTGCTACCGACCTGGGCAACGGTGCCTCGCGCATCGTGGTGACCAGCTTCAACGGCGTGGTCCTGCTGGCAGGCCAAACACCCCGCGCCGATCTCAAGGCCCAGGCCGAGCAAGCCGCTGCCGGCGTGCAACGCGTCAAGAAGGTCCACAACGAACTGCAGGTCATGGACCCGATCACTCTGCTGGCCATCAGCAACGATGCCTTGCTGACCACCAAG…
Putative esterase CDS	6340814	6341281	reverse	0.174913	0.430555	ATGATGCGCGAGCCGGCGGCGATGACTACCCGTGCATTTGCCAATCCACCGTCTATTCTGACCAGCACTAATAAGCCTGAATGGCGACGCATGCAGCAGCCTGCGGCGAATGGCCACGGTAATGCACGCAGCCTGGCCGGGTTTTATAGTGGTTTGTTGGACGGTAGTTTGCTGGAAAGCGACATGCTCGAACAATTGACCCGCGAGCACAGTATCGGGCTGGATAAAACCTTATTGACCCAAACCCGCTTCGGCCTGGGCTGCATGTTGGATCAACCGCAGTTGCCCAATGCCACGTTCGGCCTCGGACCACGTGCATTCGGGCATCCCGGGGCAGGGGGCTCAGTCGGGTTTGCCGACCCTGAACATGATGTAGCCTTCGGTTTTGTGACTAATACC…
OmpA family protein CDS	6339519	6340670	reverse	0.192029	0.0198266	ATGTTATCGAACAAGTCTTTGGCACTGGCGCTGTGCCTCACTATTACGGGTTGTGCACAAACTCCACAAAATGATGCCGAAGGTGGGCATTGGTGGTCATTTGGATCTGACAAAACCGCGACCAAGGATCCAGTGGCCCAGACCGACGCCAAGTCGGATGCCAAACCCGACGCCAAGCCGGCCGCCGGTGCCAAGCCTGTTGAGCCTGTCACCGCTGCTGCCGCTGCCCCGGCCGCCAAAGCTGACACCGGTTACAGCTGGTGGCCGTTTTCCACCAAGAGTGCCGAAGACAAAGCCGCCGACGCCAAGGCCGACCTGAAAGCCGACCTCAAGGCGGCAACCCCGGCCTCGGACGCGGCACCTGTCCTCGCCAAGACCGACAGCGAGCCGCGCTGGTGG…
Pyridoxamine 5'-phosphate oxidase (EC 1.4.3.5) CDS	6338844	6339491	reverse	0.101148	0.294811	ATGACCCAGGCACTGGCCGATATGCGCCGTGACTACACACGGGACGGTTTGAGCGAGGCCCAGGCCCCGGACGAGCCGTTTGCGTTGTTCCACCATTGGTTTGCTGATGCGGTGAAAACCGAACAGCCGCCAGTGGAGGCCAATGCCATGACGCTGGCGACAGTGGATCAGGACAGCCGCCCGCACTGCCGCATCCTGCTGCTCAAGGGCCTGGATGCACAGGGCTTTACCTTCTTCACCAACTATCAGAGCGCCAAGGGTGAACAACTCGCGGCGCGGCCGTTTGCGGCCATGACCTTCTTCTGGCCCACCCTGGAGCGCCAGGTACGCATTGAAGGGCGCGTGGTCAAGGTCACGCCTGAAGAGTCGGATGCTTATTATCAGGTGCGCCCGTTGGGC…
Outer membrane lipoprotein CDS	6338114	6338578	reverse	-0.568503	8.71357e-07	ATGCGTAAGTCCGTTTTACTAGTTGCCTGCTTTACCACCCTGTCGTTGCTGTTGGGTGGCTGCGCCTCGAGTCTGACCGGCGACTCGTACTCTCGTGATGAGGCGCGTCGTGTACAGACCGTTCGCATGGGCACCATCGAATCCCTGCGTCCGGTGAAAATCGAAGGGACCAAGACCCCAATCGGCGGCGCCGCGGGCGCAGTCATCGGCGGCGTTGGCGGCAGCGCCATCGGTGGCGGCCGTGGCAGCATCGTTACTGCTGTGATCGGCGCAGTTGCGGGCGGCCTGCTGGGCTCGGCCACTGAAGAAGGCCTGACCCGTACGCAGGGCGTGGAAATCACCGTGCGCGAAGACGACGGCAGCATGCGTGCCTACGTACAAGCCGTGCAGGAAAATGAA…
Na+/H+ antiporter NhaA type CDS	6336828	6338012	forward	-0.10276	0.361436	TTGCCTCTGCGTAGCACTTTCACCCGTTTCTTCCAGCTGGAAGCCGCCAGTGGTCTGTTGTTGATCGCCGCTGCCGCTTTGGCGCTGATTATCAACAACTCACCGTTGTCGCACCTGTACAACGCCTTTCTCGACACGCCGGTGGTGGCTCAGGTTGGCGCGTTGAAAATCGCCAAGCCGGCGCTGCTTTGGATCAACGATGGCCTGATGGCCCTGTTTTTCCTGCTGATCGGCCTGGAGGTCAAGCGTGAGCTGCTGGATGGTCACCTGTCCAAGCCTTCGCAAGTGGTGCTGCCTGGCGCAGCGGCCATCGGCGGCATGGTTGTGCCGGCGCTGATCTACTGGGCGCTTAACAAGGACAACCCGGCCGCCCTGGCCGGCTGGGCGATCCCCATGGCC…
Pyridoxal-5'-phosphate-dependent enzyme beta superfamily (fold type II) CDS	6335517	6336611	reverse	0.0698376	0.625919	ATGAGCGACCACCGTACCTGGGCCCGCGAAGCCATTCGTATCATTGAAGCGGACTTCCAGCGGAGCGCCGATACCCACCTGATCCCGCTGCCATTACCGGGTTTGCCAGGCATCGAGTTGTACTTCAAGGATGAGTCCAGCCACCCCACCGGCAGCCTGAAACACCGGCTGGCGCGCTCGCTGTTCCTGTATGCGCTGTGCAATGGCTGGCTCAAGCCGGGCGCCCCCGTTATTGAAGCGTCCAGCGGCTCCACCGCGATCTCTGAAGCCTACTTCGCGCGCTTGCTCGGCTTGCCGTTCATTGCCGTCATGCCCGCGACCACGTCCCAAGAGAAGATCGCCCAGATTGCCTTCTATGGTGGCAAGAGCCATCTGGTCCAGGACCCGACGCAGATCTAC…
NAD(FAD)-utilizing dehydrogenase, sll0175 homolog CDS	6333811	6335424	forward	0.182757	0.129105	ATGTTACGAATCACCGAACTCAAGCTGCCCATCGACCATCCCGAAGAAGACCTGCGCACTGCCATCGTGCAGCGCCTGGGCATCGCCAGTGATGACCTGCTCGATTTCACCCTGTTCAAGCGCAGCTACGATGCGCGTAAAAAGACCTCTGAGCTGTGCTTCATCTACACCGTCGACCTGAACGTGAAGGGTGAAGCCGCGCTGCTGCTCAAGTTTGCCGACGACCGCAACGTCAACCCGGCACCGGATGTCAGCTACAAGGTGGTGGGCCAGGCGCCGGAAGGCCTGGCTGAGCGGCCAATCGTGGTGGGCTTCGGTCCCTGCGGGATCTTCGCCGGGCTGCTGCTGGCACAGATGGGCTTCAAGCCGATCATCCTCGAGCGCGGCAAGGAAGTGCGC…
putative lipoprotein CDS	6333033	6333704	forward	0.0569747	0.76878	ATGCGCGCCGCCCGTACCCTCGTCCTGTTTGCCTTGCTTCCTGTATTCGCCGCCTGCCAATTGTTCGAAAGCGAGCCGGCCAAGCCATCGACTGTCGGGCTGACCCGTATGCAGGGTGAGTTGACCGCGGTGGACGGCAAACTGCTGTTCCAGCCGTGCGGCGACCAGCGTAGCTACGTGGTCAACGACACCGGCGGCACCAGCGTCCTGCAGGAAGCCGCCTCGCTGGCCGGCCAGCAGGGCAAGCTGTTTGCCGACCTGCGCGGCAAGTTTTCCGGGGTCGCCAGCGGCACCCAGGGTTCAGTGGACCTGCAACAGCTGTATCGCGTCGAACGCTCGACTTCAGCGTGCTCCGACCCGGACTTCAAGCGCATGATTCTGCGGGCCAACGGCCATAAA…
Short-chain dehydrogenase CDS	6332337	6332936	forward	-0.0313691	0.882303	ATGAAAATCCTATTGATCGGTGCCAGCGGCACCATCGGTTCAGCGGTCAAGGCGGAACTGGCCCAGCGCCACGAAGTGATCAGCATCGGCCGCACCAGCGGTGACTTCCAGGTGGATATCAGCGATAGCGCCTCGATCCGTAAGCTGTTCGAGCAGACCGGTAAGTTCGACGCCCTGATCTGCGCGGCAGGCAGCGTCAACTTCGTGCCCCTGGCAGACATGAACGACAGCGATTTCGAACTGGGCCTGCGTGACAAGCTGATGGGCCAGGTCAACCTGCTGTTGATCGGCCGTGAGTACGCCAACGACGGTGCTTCGTTCACGTTCACCAGCGGCATCCTGAACCGTGATCCTATCCGTACCGGCGCTTCGGCGGCCTTGGTCAACGGTGCTCTGGAC…
Transcriptional regulator, LysR family CDS	6331204	6332118	reverse	0.0273735	0.868914	ATGAGCGAAATGGATGACCTGGCGGCGTTCGCCGTGCTGATCGAAGCCGGCAGTTTCACCGTGGCGGCCGCACAATTGGGCTGCAGCAAAGGGCAGTTGTCCAAGCGCATCAGCCAGTTGGAAGCGCAGTTTGCCGTGGTTTTGCTGCACCGCACCACGCGCAAGCTGAGCCTGACTGCTGCCGGCGCGGCGTTGCTGCCCCAGGCACAAGCATTGGTGGTGCAGGTGGAACGCGCCCGCCAGGCATTGGCGCGGCTCAAAGATGATTTGGCTGGCCCTGTGCGTATGACCGTTCCAGTGTCGTTGGGTGAAACCTTCTTCGATGGCTTGCTGATGGAGTTCTCCAAGCAATACCCGCAGGTGCAGATCGAGCTGGAGCTCAATAACAACTACCGAGAC…
Rhomboid family protein CDS	6330728	6331213	forward	0.269617	0.278442	ATGAACTTTCCCGCTCCCTGCCTGGTAAAACGAACCGTCGCACTGTTTGAAAAAATCCCCTACAGCCTGATCGCCTTTATCGCGCGCTTCTCCATTGCTGCGGTGTTCTGGAAGTCTGGCCAGACCAAGGTCGAAGGCTTTGCCATTGACCTGATCAGCGGCACCTTCCAATGGGGTGAGCCCAAACTCGCCGCCTCGACGCTCTTTTTGTTTCGCAGCGAATACCAATTGCCTCTGCTGTCGCCAGAGGTGGCCGCGCACCTGGCAACCTTTGCCGAGCACTTTTTTCCGGTATTGATTCTGCTGGGGTTCGCCACGCGCTTCTCGGCCCTGGCCTTGATAGGCATGACCTTGACCATCCAGCTGTTCGTCTACCCTGACGCCTACCCCACTCACGGC…
hypothetical protein CDS	6329955	6330731	forward	0.459501	0.0513292	ATGAGCATTCAGCAAACATTCGCCGAGGCTTTACTGGCCCCGCAAGCAGCCTGCCCCGAGGGCGTGTTCAGCAGCAACGGTGCTGAACCGGCGAGCCGCTTTGCGGTGTATCGAAACAATGTCCATAGCGCTTTGATCAATGCTTTGGCAGCCGCCTACCCGGTGGCGCGGCAACTGGTCGGCGATGAGTTTTTCCGCGCCATGGCCGGCCTGTATGCCCAGGCCCACCCCCCCACCAGCCCCTTGATCAGTGAGTACGGCGGCACGTTCGCTGACTTTATCCAGGGTTTCGAACCAGCCTGGAGCGTGCCCTACCTGGCCGATGTCGCCCGGCTGGAACGCTTGAGGGTCCGCGCTTATCACGCGGCGGATTGCCAGGTTCTGGATCAGCACAGCGTA…
Uncharacterized protein conserved in bacteria, NMA0228-like CDS	6329080	6329958	forward	-0.160873	0.446158	ATGATGACGCCTACAGCCCAACACGCGGTCTCACCGGCTCAGGTGCCCGGCCTCCCCTATCGGGCCGGGCTGGGGCTCAAGACCGAGCACTTCACCGAGGTTCTCGAGACCCGCCCCGACATCGGTTTTTTCGAAGTACACGCCGAAAACTACATGGTGGCCGGCGGCCCGTTTCATCACTACCTGGGGTTGATTCGTGCGCAGTACCCCCTGTCACTGCACGGCGTCGGCCTGTCCATCGGCGGCGAAGCCCCCTTGGATCGCGAGCACCTGGCACGCCTGGCCACGCTGATCGAACGCTATCAACCCCAGTCTTTTTCCGAACACCTGGCCTGGTCCAGCCACGGCCCGGTGTTTCTCAACGACTTGCTGCCCCTGGCCTACGACGCCTGCACCCTG…
hypothetical protein CDS	6328761	6329057	forward	0.0741477	0.84197	ATGACCACCAAACTGTCCGCTGCCACCCTCGTTCTGGCCCTTGGTTCTGCCCTGAGCCTGTCCGCCCTGACCACCACCGCCCACGCGGCCGACGACATGCAGAAATGCTTCGGCGTGGCTGAAGCCGGCAAAAATGACTGCGCCGCGGGCGCCGGCACTTCCTGCGCTGGCACCTCCAAAACCAAAGACCAGGCCAATGCCTGGAAGCTGGTACCCGCCGGCACTTGCACCAAGACCCCAAGCACCACCTCGCCGACCGGTTTTGGCCAGGAAGCGGCCTTCACCGCCAAATCCTGA
Branched-chain amino acid ABC transporter,ATP-binding protein LivF (TC 3.A.1.4.1) CDS	6327802	6328503	forward	-0.758493	3.92263e-07	ATGCTGCAATTCGAAAACGTTTCCACTTTCTACGGCAAGATCCAGGCCCTGCACAGCGTCAATGTGGAAGTGCGCCAGGGTGAGATTGTCACCCTGATCGGCGCCAACGGTGCCGGCAAATCGACCTTGCTGATGACCTTGTGCGGTTCGCCGCAAGCCTACAGTGGCAGCATCCGCTACATGGGTGAAGAACTGGTGGGCAAGCACTCCGCCGAGATCATGCGCAAGAGCATTGCGGTGGTGCCCGAAGGCCGTCGGGTGTTCTCGCGCCTGACCGTGGAAGAGAACCTGGCCATGGGTGGGTTCTTCACCGACAAGGGCGATTACCAGGAGCAGATGGACAAGGTGCTGCACCTGTTCCCCCGCCTCAAGGAACGCTTCAGCCAGCGCGGCGGCACC…
Branched-chain amino acid ABC transporter,ATP-binding protein LivG (TC 3.A.1.4.1) CDS	6327033	6327800	forward	-0.352179	0.0166698	ATGAGCCGCGAGATCCTGAAAGTCGAAAACCTGAGCATGCGCTTCGGCGGTTTGCTGGCGGTCAATGGCGTGGCCCTGACCGTCAAAGAGAAACAAGTGGTAGCGCTGATCGGCCCCAACGGCGCCGGCAAGACCACGGTGTTCAACTGCCTCACCGGTTTCTACAAGCCGAGCGGTGGCAGCATCCTGCTGGACGGCCAACCCATACAGGGCCTGGCCGGCCACGAAATCGCCCGCAAAGGCGTGGTGCGTACCTTCCAGAACGTGCGGTTGTTCAAGGACATGACGGCGGTCGAGAACCTGTTGATCGCCCAGCACCGTCACTTGAACACCAACTTCTTCGCTGGCCTGTTCAAGACCCCGGCGTTCCGCAAGAGCGAACGCGAGGCCATGGAATAC…
Branched-chain amino acid ABC transporter,permease protein LivM (TC 3.A.1.4.1) CDS	6325783	6327036	forward	-0.813949	2.67452e-07	ATGAGCAGATATCTTAAATCGGCGTTTTTCAGCGCCTTGCTGGTGTGGGCCGTGGCCTTCCCGGTACTCGGCCTCAAGCTGAGCATTGTCGGCATCAACCTGGAGGTGCACGGCACCGGGCCTGTGACCCTGACCGTCATCGCCCTGTGTTCGGTGCTGATGTTCCTGCGTGTACTGTTCACCCAGCAGGTCGGTGCCTTGTTCAAGGGCAACCGTGGCCCGTTGGTGTCGCCCAAGGTCAGCCAATTTCTGACCCTGCCGCGCACCCAGCGCTACATCATCATCGGGTTGATCATCGCGGCGCTGATCTGGCCGTTCTTCGGCTCGCGCGGCGCGGTCGACATTGCCACGCTGATCCTGATCTACGTGTTGCTGGGCCTGGGCCTGAACATCGTGGTG…
Branched-chain amino acid ABC transporter,permease protein LivH (TC 3.A.1.4.1) CDS	6324863	6325786	forward	-0.716379	1.25245e-05	ATGCCTGAGATCTATCATTTTTTCCAACAGCTGGTTAATGGCCTGACCATTGGCAGCACCTATGCCTTGATAGCCATTGGCTACACAATGGTTTACGGCATCATTGGAATGATCAACTTCGCCCATGGCGAGGTGTACATGATTGGTTCCTACGTGGCCTTTATCGCCCTTGCCGGGCTGGCCATGATGGGGATCCACTCCCTGCCGCTGTTGATGACCGCTGCGTTCCTGGCATCGATCATCGTGACCAGTGCCTATGGCTACAGCATCGAGCGGGTTGCCTACCGTCCCCTGCGGGGCAGCAACCGTTTGATCCCGCTGATTTCCGCGATCGGCATGTCGATTTTCCTGCAGAACACCGTATTGCTGTCCCAGGACTCCAAGGACAAGTCCATTCCC…
hypothetical protein CDS	6324697	6324852	forward	-0.669069	0.00160711	ATGGGCCATGTCACCCGCGATCCGGGCGCTGGCTCACCTGAAAATCTTAAAACCGTCACCAGCGGTTCGCTGGCAAACGCTTCGTGCAACCTGGTCACAGAACAGGGCACCGAGCCGGAAATGACTCCACCAGTGAAATGCGTATCGGGTTTTTAG
Branched-chain amino acid ABC transporter,substrate-binding protein LivJ (TC 3.A.1.4.1) CDS	6323508	6324635	forward	-0.321764	0.000100975	ATGAATAAGGCTACTAAGCAGATTTCCAAACTGTTTGCCGCTATGGTCCTGGCTGGGGTTGCCGGCCATTCGTTCGCAGCCGACACCATCAAGATCGGCATCGCCGGTCCCAAGACCGGTCCGGTGACGCAATACGGCGACATGCAATTCATGGGTGCCAAGCAAGCCATCAAAGACATCAACGCCAAGGGCGGCGTAGACGGCAAGATGCTTGAGGCCAAGGAATACGACGACGCTTGCGATCCAAAACAAGCCGTGGCCGTTGCCAACAAAGTGGTCAATGATGGCGTCAAGTTCGTCGTCGGCCACCTCTGCTCCAGCTCCACTCAGCCAGCATCGGATATCTATGAAGACGAAGGCGTCATCATGATCACCCCCGCTGCCACCAGCCCTGAAATC…
hypothetical protein CDS	6322864	6323166	reverse	-0.0338204	0.870756	ATGACGCAAGAACCAAGCACCCTCTATGCCAAGCTGCTCGGTGAAACCGCCGAAATTTCCTGGAAGGAGCTTGAACCGTTCTTTGCCAAGGGTGCCCTATTGTGGGTCGATGCCGGCCTGGATTTGATCGAGGCCGCCGAAGGAATGGCCGAAGACAACCGTGACAAAGTCGCCGCCTGGCTGGCTGCAGGCACCCTTGGCGAGGTGTCTGCGACGCGGGCATTGGACCTGGTCGAACGGGATCCAAGCTTATGGGCAGTGGTGGTCTCGCCATGGATCCTGATCCAGGAAAGGGCAGCATAA
Sensory box/GGDEF family protein CDS	6320374	6322635	forward	0.0352734	0.774346	ATGGAATGGCTGGGGCAGCACTTTTTTACCGACCTTCCAGACAGTGGGCATTTATTACTCAATTGCAGTCATAACCCCTTTCTGGTGCTACTGGCGTACCTGGTCGCCTGCGCGGCGGGCTTCGGTACGCTGGACATGGCCGAACGTGTGGGCCATGTCGAAGACCCCACCGCCCGCCGCCATTGGCGCTGGCTGGGCGCGGGTTGCCTGGCAGGCGGAATCTGGTCGACCCATTTCATCAGCATGCTGGCGTTCCAGGCCCCCATCGCCATTCACTACGAATTGATCATGACGTTCGCCTCGCTGCTGATCGCCCTGATCGCGTCGCTGCTCGCGATGCAGACCCTCAGTCATACCCACCTGCGTTTTCATCAGTACCTGGTGGCTTCGGTGTGGATG…
Ferredoxin CDS	6319962	6320234	forward	-0.624908	0.168052	GTGCCCGATGACCTGGTGGTGCAGATCAACCCCAGCCGCGTGGCGATGATCGGCACCGATCAGAAACCTGCACGGTGCTGCAGCCTTGAAGGTGCAGTCGGACAGGCCACCAGCTGCTCTATTTATGAGCAACGCTCCAGCGTATGCCGTGAGTTCGACTCGTCCTGGAGCCAGGGCGTGCAAAATGTCGATTGCGACGCCGCCCGTGCCGCATTCGGCCTGGCGCCGCTGGAAGCCCCACACTTCGAACTCGACTTGCCCATCAGCGCTTAG
hypothetical protein CDS	6319669	6319806	reverse	0.171729	0.757132	GTGCCATCGCCATTGGGAAGAGGGGCACGCACTTATATTTTCGTGGGCAAAATCCGCTGTTGCCTGGGTGAAATCATGTCCTATCAGCTTTACGAATCATTACAGACAATCACTGACAGCCTGACTATGTTGCAGTGA
Uncharacterized MFS-type transporter CDS	6318266	6319612	reverse	0.168789	0.307028	ATGCAGAACTCGACCCAAGCGGCGAATGCCTGGCGCATTCTGTTCCTGCTGTTCCTCGCTAACCTGTTCAACTTTTTTGACCGCACCATTCCCGCGATCATCATTGAGCCCATCCGCATGGAATGGCACCTGAGCGACTTCCAGCTCGGTATCATCGGCACCGCTTTTACCATCGTCTACGCCATTGCCGGGCTGCCGCTCGGGCGCCTGGCCGACACCGGTTCACGCAGCAAGTTGATGGGTTGGGGCCTGTTCGCCTGGAGTGGGCTGACGGCGGTCAACGGCATGGTCGGCAGTTTCTGGACCTTCCTGCTTGTGCGCATGGGCATTGGCATCGGCGAAGCCAGCTATGCACCCGCGGCCAATTCGCTGATTGGCGACCTCTTTCCCGCCCACCGC…
Rhs family protein CDS	6316971	6317783	reverse	-0.400439	0.0101991	TACCACTACCAACTCGACCACCTCGGCACCCCGCAGGAACTGACCAACCCCGAGGGCGAAATCGTCTGGTCCGCCCACTACCGCGCCTACGGCCAGATCGCCCGGCTCGACGTAGGCAACATTGACAACCCGCTGCGCTTTCAAGGGCAGTATTTCGATGCGGAAAGCGGCCTGCACTACAACCGCCATCGCTACTACAATCCGGATATTGGTCGTTACCTGACACCGGACCCGGTGAGGTTGGCGGGTGGGATCAATGGGTACCGGTATGTGCCCAATCCCACGGGGTGGGTGGATCAGCTAGGCTTAAGTACGTGTCCAGGTGCAGATGGATGTACGCCACATCAACGTACTGAAACCTCCCACGGCCAGGCAAAGGTAGATGAGGGGGCTCCCTCG…
hypothetical protein CDS	6316588	6316974	reverse	-0.812944	0.00861563	ATGAAATCGCGTGAAATCACCATCATTAAAAACGGTATACGTGACAGCGCAGTGATCGAATACGAAGGAGGCAAGCCCACCCTTTATCTTTTGCTAAGCAATGGGACAAAAAAAACCTATACAGCAATGGATTTATACGACTGCTTCGGTGTATTGAGAGCGGATATGAAAGACACCGTTTTTCTTTGCAAAGGCGGAAAAATTAACGTTCATACATCAGGTATGTCCTCACATATGTCAAATGGTCTTATTGCTTACGAGCTAACACTGGGGCGGCCAGATGGGGAGGTTGTACATATATTCGCTCACGAGGAAAACGATCTCACCAATGATATACAACAGCAGCATGATTTCTGCCAGCGATGGGCTGAATCGGTGCAGATCTAG
Porphobilinogen synthase (EC 4.2.1.24) CDS	6315562	6316536	forward	-1.55463	3.39504e-35	ATGACCAGCCAGTTCCCCCAAGCCCGCCCACGTCGCCTGCGCCGCTCCCCGGAGCTGCGTGGCCTGTTCCAGGAAAGTGAGTTCACCCTCAACGACCTGGTACTGCCGATTTTTGTCGAAGAAGAAATCGACGACTTCGTGCCCATCACCAGCATGCCGGGTGTGTTGCGCATTCCTGAGAAAAAACTCGCCGGTGAGATCGAGCGTTACGCCCGCGCCGGCATCAAGTCGGTGATGACCTTCGGCGTCTCCCACCACCTCGACGCCAGCGGCAGCGACACATGGAAAGAACGCGGCCTGGTTTCGCGCATGTCCTCGATCATCAAGGACGCCGTGCCGGAAATGATCGTGATGTCCGACACCTGCTTCTGCGAATACACAGACCACGGCCACTGCGGT…
Phenazine biosynthesis protein PhzF like CDS	6314603	6315445	forward	0.393526	0.00037269	ATGCCGACTTTCGATTTTCAACAACTGGACGTATTCAGCAGCGTACCGCTCAAAGGCAACCCCTTGGCCGTGGTGCTGGGGGCCGATAGCTTCACCGACCAGCAGATGGCGGACTTTGCCAATTGGACCAACCTCAGCGAAACCACGTTTTTACTGACGCCGCGCGACCCACGTGCTGACTATCGGGTAAGAATCTTCACCACCCTCAAAGAGCTGCCGTTCGCCGGGCATCCAACCTTGGGCAGTTGCCACGCCTGGTTGCAGGCTGGCGGCGTGCCACGTGGGGAGGAGATTATCCAGGAGTGCGAAATCGGCTTGGTGCGTATTCGTCGCCAGGGTGACCAACTGGCGTTTATCGCGCCGCCATTGTTGCGTGCAGGGCCCGTGGAGGCGCCGTTG…
Glutathione S-transferase (EC 2.5.1.18) CDS	6313901	6314599	forward	0.261698	0.0274166	ATGAACGCACTCGCCGCTTTCCCGATCAACAGCAAATGGCCCGCCCAGCACCCGGAACGCTTGCAGTTGTATTCGTTGCCTACGCCCAATGGCGTCAAGGTGTCGATCATGCTCGAAGAACTGGGCCTGCCTTATGAGGCGCACAAGGTCAGCTTCGACACCCAGGACCAGTTGTCTCCCGAGTTCCTGTCCCTGAACCCCAACAACAAGATCCCTGCGATCATCGACCCCAACGGCCCGAGCGGGCAGCCGTTGGCGTTGTTCGAATCCGGCGCGATCCTCATTTACCTGGCGGAAAAGACTAGCCAGTTGCTCTCCGAAGACCCGGCCACACGCTATGAAACCCTGCAATGGTTGATGTTCCAGATGGGCGGCATTGGCCCGATGTTTGGTCAACTG…
contains type I hydrophobic transmembrane region and ATP/GTP binding motif CDS	6312948	6313649	reverse	-0.224304	0.327653	ATGAAGATCAAGCCTCTGCGCCTTGTGCCACGACTCAAACGTTATTCCTACATGGTATTGCCGCTGCTGCTGGTCAGCGCTGCCATCGTCACCGCCCTGGACGCCCGTGAAAGCCGTGCGCAACCGGTCGATGGCGTACAAACCCTGGTATTCCTGCGCCACGGCGAAAAACCGGCCGGAGGCCTGGGCCAACTCAATTGCCAGGGCCTGAACCGCGCCATGAACCTGGCGACTCTGTTGCCGGAAAAGTTCGGCAAAGCCAACTATGTGTTCGCTGCCAACCCGACGCGTAACGTCGAGGAAGGCGAACTGGATAACTCCTACAGCTACATTCGCCCACTGATCACCATCAGCCCCAGCGCGATCAAGCTCGGCCTGCCGGTGAACATCGAGTTCTCA…
Uncharacterized membrane protein, YraQ family CDS	6311834	6312889	reverse	0.186893	0.28826	ATGTCCAACCTCGCTTCCACCCAGCCCAACCGCGGCTGGGCATTCTGGTGCAAACCTGCGCTGTTTCTCCTGGTGGCCTGCATCGGCCTCTACTATGTGAAGTGGTCGCCCTACTACCTAAAGGCGTTTGTAGCGGCCGACAACCACAGCATTGGCGCCTCGATTCTCAATGACCAGCAAAGCTCGCCTCTGGCGGCGGCGCTGGCCTATGCCCAGGTGTATTTCCTGGCCATCTGGAAAGCCGCCGTACTGGCAGTGATCCTCGGTTCATTGCTGCAGGTATTGATCCCCCGCGACTGGCTGCTGCGCCTGTTTGGCCGCGCCGGGCTGGGCTCGACCCTGCGCGGTGGGCTGTTCGCCCTGCCGGGGATGATGTGCAGTTGCTGCGCGGCCCCGGTG…
Selenophosphate-dependent tRNA 2-selenouridine synthase CDS	6310312	6311415	forward	0.275744	0.0211735	ATGGCGACGGACATCACCGATTACCGCGACATTTTCCTCAACGACCGGCCGATGATGGATACCCGCGCGCCGGTCGAATTCACCAAGGGCGCGTTCCCCGGGGTGATCAACCTGCCGCTGATGACCGACGATGAGCGCCAGCGAGTCGGCACCTGTTACAAGCAGCAAGGCCAGCAAGCGGCGATCGTGCTGGGGCATGAACTGGTGTCGGGGGCAATCAAGGCCGAGCGCATCGAACAGTGGGCGCAGTTTGCCCAGGCTAACCCCAATGGCTATCTGTACTGCTTTCGGGGCGGCCTGCGTTCGCAGATCGTGCAGCAATGGTTGAAAACCGAAGCGGGCATCGAATACCCCCGCGTCGGCGGTGGCTACAAGGCCATGCGTACCTTCCTGCTGGAA…
Selenide,water dikinase (EC 2.7.9.3) CDS	6309278	6310312	forward	-0.115315	0.400274	ATGAACGAGCCGATTCGCCTTACCCAGTACAGCCACGGTGCGGGTTGCGGTTGCAAGATTTCGCCCCAGGTCCTGGAAGTGATCCTTGCGGGCAGCGGTGCACAGAACCTCGACCCCAACCTGTGGGTGGGCAATGCCTCCCGCGACGATGCGGCGGTATACGCCATCGACGACGAGCGCGGCGTGGTGTCCACCACGGACTTTTTCATGCCGATTGTCGACGACCCGTTCGACTTCGGCCGCATCGCCGCCACCAATGCCATCAGCGATATCTACGCCATGGGCGGCGATCCCTTGATGGCCATCGCCATTCTCGGCTGGCCGGTCAATGTGCTCGCGCCGGAGATTGCCCGCGAAGTGATTCGCGGCGGTCGGGCGGTGTGCGACGCAGCTGGCATT…
Integral membrane protein CDS	6308435	6309184	forward	-0.0067836	0.970103	ATGGATTACCTTCTACAACTGGCCGCCAGCCCCACCGCCTGGGTCGCACTGGCGACCTTGATCGTCATGGAAATCGTGCTGGGCATCGATAACCTGATCTTTATCTCGATCCTCACCAACAAACTGCCGGAGAAGCACCGGGCCAAGGCGCGGCGCATTGGTATCAGCATGGCGTTGATATTGCGCCTGGGCCTGTTGAGCACCATCGCATTCATCGTGCAATTGACGACACCGGTGTTCGAAGTTTTCGGCCAGGCGTTCTCGTGGAAGGACATGATCCTGATCGCCGGCGGCCTGTTCCTGGTGTGGAAGGCAACCACCGAGATCCATCACAGCATGGACCCGGAGCCTGAAGAGAAGGCAACCGTCAGTAATACCGTGACCATCGGCTTTGCCGCC…
lipoprotein, putative CDS	6308152	6308403	forward	0.0209277	0.948302	ATGAAACTCAATTCCCTGGGCGCGGCGTCGTTGCTTGCGCTTTCATTGATAGTGGTCAGCGGCTGTGATCAAGTCGAGAAAAGCGCGCAACAGGTGCTGGGCAAAGCCACCGAGTCGGCCAAGCAGGCCATCGACGAGACCCACAAGGCCGCCGAGCAGGCATTGAGTGAAGCAACCCAGGGCTTGATCAGCCCTGAGAAGCAGGAAAAAGACGCCGAAAACGCTGCTGAATCCGACACCAAAGAAACCTAA
Transcriptional regulator, LysR family CDS	6307115	6308017	reverse	-0.27848	0.0644852	ATGCTCAATTATCGACAACTGCATTACTTCTGGGTGGTGGCCAAGACCGGTAGCATCGTGCGCGCCTGTGAGCAATTGAACCTCACGCCGCAGACCATCAGCGGGCAGATCAGCCTGTTGGAGCAGACCTTCGGTATTGCCCTGTTTCAGCGGGTCGGGCGCCAGCTTGAACTGACCGAAGCCGGGCGCCAGGCGCTGCCCTACACCGAGCAGATGTTCCAGACCGGCAATGAACTGGAGGCGATGCTGCGCGCCCAGCCTGACGAGCAGCAGATCCCGTTCCGCGTTGGGGTGGCGGATGTGGTGCCCAAATCCATCGTGTACCGGCTGATCGCGCCGACCATGGAGTTGAGCGAACCGATCCGCATCACCTGCCGTGAAGACAAACTCGAACGTTTA…
Uncharacterized MFS-type transporter CDS	6305956	6307110	forward	0.0450357	0.850174	ATGTTGTTTCCTATCCTGCTGCTGTCAGCCGCCGGTTTTACCGTGCTGACCACAGAATTCGTCATCGTCGGCCTGTTGCCGTCGATTGCTCGGGACCTGAACGTCAGCGTGTCCCAGGCGGGGCTGCTGGTGACGCTGTTCGCGTTCACCGTGGCCGCGTTCGGCCCGTTCCTCACGGCCTACTGCGCGCGCTTTTCGCGCAAGCGCCTGTTTATCAGCATCCTGATCATGTTTGCAGCGGCCAACACCGTGGCGGCTTTGGCGCCGAATATCTGGGTGATGGCCGTGGCCCGTTTGATTCCCGCCTTGGGCTTGCCAGTATTCTGGGCCCTCGCCAGCGAAACGGCGGTAGACATTGTCGGCCCTGAGTTCGCCGGGCGTGCGATTGAAAAAATCGGC…
Serine/threonine:Na+ symporter SstT CDS	6304494	6305714	reverse	0.11297	0.634018	ATGACTGCTGCCCCTTCCCTGCTGCAACGTTTAATGCGCGTCAGCCTGGTCTCCCAAATTGTCATCGGCCTGATTGCCGGGATCGTGCTGGCCCTGCTGTTCCCCGAGGCCGCGCGCGCCACCGGTTTTATCGGCAAGGTGTTTGTCACGGCGCTGAAGGCTGTCGCGCCAATCCTGGTGTTTGTGCTGGTCATGGCCTCGATTGCCAACCATAAGCATGGCCAGGAAACCCATATCCGCCCGATCCTGTTCCTGTATCTGCTCGGCACCTTTGCCGCCGCCGTGGTTGCGGTGGTTGCCAGCATGATGTTTCCGTCGTTCCTGGTATTGGCTACCCATGACGCCACGGTGAGCGCTCCTGGGGGCATTGGCGAAGTGTTGCAAAGCCTGCTGCTCAGT…
hypothetical protein CDS	6303916	6304425	forward	0.118947	0.411458	ATGACTATTTCCCTGTACGCCGCTTCCATCCCGGTCTTCAAGCAAATGCTCAACGCCCTCAGCGATGTGCTGAACAAAGCTGAAGCCCATGCCAGCGCCAAGAACATCGAGCCCAACGCCTTGCTGCAAGCGCGCCTGTTCCCGGACATGTTCCCGTTGGTGCGCCAGGTGCAGATCGCCGTGGACTTCGCCAAAGGTGTGTCGGCACGCCTGGCCGAGATCGAAGTACCGAAGTACGAAGACAGCGAAGTCACCTTTGCCGACCTGCAAGCGTTGATCGCCAAGGTCCTGGCCTTTGTCGACACCATCAAGCCCGAGCAGATCGACGGCAAGGAAGGCATCGAGATCGTCACGCGCCCAGGCACCCCGAAAGAGAAGCGCTTCAGCGGTCAGTCCTAC…
Virulence factor mviM CDS	6303149	6303799	reverse	0.0266914	0.866367	ATGACCGCCGAGCACGACACCGACACCCCTGAGCCGCGCCTGAACAGCACGGAAATCCGCATCCTGGGCTGCCTGATCGAAAAACAGGCGACCAACCCGGAAACCTACCCCCTCACCCTCAACGCCTTGGTGCTGGCCTGCAACCAGAAGACCAGCCGCGAGCCGGTGATGAACCTCAGCCAAGGCCAGGTCGGCCAGAGCCTGCGCGCGCTCGAAGGCCAAGGCTTCACGCGCCTGGTGATGGGCAGCCGCGCCGACCGCTGGGAGCACCGTGTGGACAAGGCCCTGGAACTGGTGCCGGCCCAGGTGATCCTGACCGGGCTGCTGTTCCTGCGGGGGCCGCAGACCGTCAACGAGTTGCTCACCCGCAGCGGGCGCATGCATGACTTTGAGGATGCC…
Shikimate 5-dehydrogenase I gamma (EC 1.1.1.25) CDS	6301726	6302544	forward	-0.0278223	0.846183	ATGCAGATGCACCCCAACAAGGACACCCAACTGTGCATGTCGCTGTCGGCGCGCCCTGGGAACTTTGGCCTGCGTTTTCATAACCACCTGTATGAACAGCTGGGTCTGAATTTTTACTATAAAGCCTTCAGCAGCCAGGACTTACCCGGCGCGATCGGCGGTATCCGAGCCCTGGGTGTGCGGGGTTGCGGGGTGTCCATGCCGTTCAAGGAGGCCGCCATTGCCTTGATGGACGAACTCGACGATTCGGTTCAAGCCATCGACTCCCTGAACACCATCGTCAACACCAACGGCCACCTCAAGGCTTACAACACCGACTACATCGCCATCGAGCAATTGCTGAAAAAACACGCGGTGCCCAAGGACTCCAGCTTCGCCCTGCGCGGCAGCGGCGGTATG…
hypothetical protein CDS	6301195	6301560	reverse	-0.0931244	0.444208	ATGCGTAAACTCCCCAGGATCGCCTTGCTTATCGGCGCACTCGCGATGGCCGGCCAAGCCTCCGCCCACGGTGGTGGTTGGGGTGGCCCGGCCGTGTTCGGTGCGCTTGTCGGCGCAGCGGTAGTCGGCTCTGTGGTTGCCAGCCAGCCGCGTGAGGTGTACGTGCAACAACCGGTGTATGTGCAGCCGCAGCCGGTGTATGCCGCGCCGCCGCCGGTCTACTACGCGCCACCGCCACCGGTGTATGTGCAACAGCAGGTTTACTATCGCCCGGCGCCCGTCTACTACGGCCCACCGCGCGGTTATTATGGGCCGCCTCGCGGCTATTACGGCCCGCCCCACGGCTACTACCGCCATGGTTGGTAA
hypothetical protein CDS	6300767	6300961	reverse	0.143539	0.493208	ATGCCCACACAAAACCCGCACCGCACCGCCGGCCTTTGCACCTCCAGCAAGGTCTACAGCGCCTTGACTGAACTCAAGCACCTTGAAGGCCATCGCAGCGCCAAGTTCCTCGCATTGCTGGCAGAAAACCTGGTGCGCAAGGGCCTGCTCAGTGAGCACGAAGTGGTGAACATGCTCGACCAGGTGGTGGACTAA
FIG00961567: hypothetical protein CDS	6300493	6300675	reverse	-0.390105	0.00216714	ATGCCCACTATTCAAATCATGTCCGTCATCGGCAGCGCCGTCCCCGCCCCTCTGCGCAAACTGGGCTTGCTCGCCTGCTGGTACGTTGTGCGCGATGGCGAGCCGATCAGCGGCCCGCTCACTTCGTTATCCGATGCCGAAACACAGCGCCGAATGGCAACCGACTTCAGGCTCGAGGCCTGA
Uncharacterized UPF0118 membrane protein CDS	6299422	6300489	forward	-0.288377	0.0152674	ATGAATCAAACCAACCTGCAATTCAAAACCCTGTTGCTGCTACTGGCCTTGGTCACCGTGGCTTTTATCTGGATATTGCTGCCGTTCTACGGTGCGGTGTTCTGGGCGGTGATCCTGGGCATTATCTTTGCGCCGATGCAGCGCCGCCTGCAGCAACGTTTTAGCTGGAACCGCAACCTGACCTCCCTGACCACCTTGATGGTGTGCCTGGTGATCGCGATTCTGCCGGTGATCATCACCAGTGCTTTGCTGGTGCAAGAGGGGGCCACGCTCTACAAAAACATCGAGAGCGGCAAACTCGACGTAGCGGGTTATATCGAGCAATTCAAGAACGTTTTACCGCCGTATTTCCAGCAGTTGCTCGACCGTTTTGGCATGGGCAACCTCGAAGGGCTGCGG…
Uncharacterized protease YegQ CDS	6297936	6299249	reverse	-0.0353808	0.896228	ATGCGCCCGATAACTGCCCCCGAACTGCTCGCTCCCGCTGGCACCCTGAAAAACATGCGCTACGCCTTCGCCTACGGTGCCGACGCGGTCTATGCCGGCCAACCGCGCTACAGCCTGCGGGTGCGCAATAACGAGTTCGACCACGCCAACCTGGCCCTCGGCATCCAGGAAGCCCATGACCTGGGCAAGCGCTTCTACGTGGTGGTGAACATTGCGCCGCACAACGCCAAGCTCAAGACCTTCCTCAAGGACCTGGCGCCCGTGATCGCCATGGGCCCGGATGCGCTGATCATGTCCGATCCTGGGCTGATCATGCTGGTGCGCCAGCACTTCCCGCAGATGCCCATCCACCTGTCGGTGCAGGCCAATACGGTGAATTGGGCCAGCGTGGCGTTCTGG…
Methyl-accepting chemotaxis sensor/transducer protein CDS	6296234	6297913	forward	-0.585931	2.11392e-06	ATGCGTCTGAGTTTGAAGGCCAAAGTCCTGGCCCTTGCTGTCGTGCCGGTGTTGTTGTTTGCCGTGGTCATCAGCCTGACCACCGTGTGGATTCTGCAGGGCCAGGCCCGCAACGAGGTGGATGAAACCCGTCAGCGCCTGCTCAACGACGCCAAGGCCACCCTGCAAAGTTATGTCGAGGTGGCCATGACCACCATCAAGCCGCTCTACGACGCGGCACCCCCCGGCGATAGCGCGGCGCGGGCGCAGGTGGTCAAGTTGTTATCCAATACCAGCTACGGCAAAGACGGCTATTTCTTCGGCTACGACTCCGAAACCATCCGCCTGTTCAAGGGCAACAGCCCGGACGGCGTGGGCAAAAGCTTCAAGGACAACCGCGACCCCAACGGCGTCTACGTC…
Histidine permease YuiF CDS	6294726	6296048	forward	-0.330156	0.0592088	ATGATTAACGCAGTCATCGCCGCGGTCGGCACCATGCTGGTACTCAGCCTGTCCCGCGTGCATGTGGTCATCGCCATTATCGTCGGCGCCCTGGTGGGTGGCTTGACCGGTGGTCTAGGCATCGAGGCCACGCTCAAGGCCTTCAACGGCGGGCTGGGCGGCGGCGCAACCGTGGCCTTGTCCTACGCATTGCTCGGTGCTTTCGCCGTGGCGATTGCCAAGTCCGGCCTGGCCCATGCGCTGGCGGACAAAGCCTTGCTGCTGGTGGACCGCCAGGACGCCAGCGGTGGCAACCACGTCAAATGGCTGCTGATCGGCCTGTTGTGGGTGGTGGCGATTGCCTCGCAGAACATCTTGCCGATCCACATTGCGTTTATTCCGCTGCTGGTACCGCCGCTG…
Methyl-accepting chemotaxis sensor/transducer protein CDS	6292352	6294499	reverse	-0.863367	6.60707e-20	ATGTCGCTCAGGCAGCTCTCCATTCAATGGAAAATCACCCTGCTGGCGGGCCTCTGCCTGCTGGGGATCGTGACCCTGCTGGTGGGTCTGTCGCTGTATCGCATGGCGCAGAGCTCGCAGCAGGTCAAGGCGTCCAGCATGCAGATGCTCGACGAAGCTGCCCAGTCGCGCATCGAGGCCCAAGGCGAAGTGCAAGCGCTGGGCATTCGCCAGCAGTTCATGGATGCTTACCAGTACGGCCATGGCTTTTCCCGCCAGGTGTTGTTTTTGCGCGAGCAGGCCGAGAAGCGCTTTCTCGATGCCTTCGACACCCGTGAAGACCTGACGCGCCAGGTCAAGGCCGCCCTGCAGGCCAACCCCGACCTGCTCGGCCTGTCCCTGGTGTTCGAAGCCAATGCG…
hypothetical protein CDS	6291732	6292004	forward	-0.23894	0.00806167	ATGAACAAGGTGGGCAACATGAACAAAGTGACATTTCCCAACGCCTGCCAGCTGATGCGCTGGCATTTTCACCCGATGGGCTTCGAGGGCAGCATGGACGCCCCCGGCAGCATGATCGCCCGCCTGTTCGACCGGGCCAGCGGCGAGACATTGATCGCCATCGCGGGGATCCCGTGCGCTACGGTGATGAACGCGGCTGATGTGGAGCGCATCATCGAGGCCGTGGAGGATGAATTGGAGAGTTTCGTGCCGCCGGTTTCGTTGCGGGCGTGA
Transcriptional regulator, AraC family CDS	6290665	6291474	reverse	0.19026	0.209713	ATGTCCGACATCGCTCCAGACGATGAGTGTCACAATTCCCACGCTACCGGCGCGCTGGTGCTGCGCCATCACCTGTGCTGGCGACATCGCGATCTGGACGGGGTGATGGCTTACTACCACCCCGAGATCCAGTACCACGATTTCTTCCAGAACCGTGTGGTGGGCTATGCCGAGTTGCGCGAGTACTTGCAGGCCAGCATGCCCCGTGAGGCAGATGAAGCGATTGAGCACACTGATCGCATCCGAGCCGATGGCGATACCGCGTTTATCCAGTACCGCATTACCTTGCGTGGCGGCCAGGGCCTGGTGTCGTTTCGTACCAGTGAGGCCATTACGGTGCGCGACGGGTTGATCTGGCGGGTGCATGAATATGCGTCCCTGGTGCACGAGCAACCGACC…
Glycine/D-amino acid oxidases (deaminating) CDS	6289209	6290615	reverse	0.0664768	0.74696	ATGCCGGCATGGCGCAGTATCAGTTTATGGATGGACCAGTTGGACGACCCGCTGGTAGCGCGCCCGTCGCTGGAGCACGACCTGGACGTCAATGTGGCGATTATCGGCGCCGGCTATACCGGCCTGTGGACCGCCTATTACCTGAAGCGCCAGGCCCCTGAGCTGAAAATTGCAATCATCGAGGCGCAAACGGCCGGTTTCGGCGCATCCGGGCGCAATGGTGGCTGGTTGATGGGCAACCTCTTGGGAGAAGACCGTCTGCTGGCTGAGCTTGCCCCCCAGCAGCGTCGCGCTTCGTTTGACCTCTTGCATGGCATTCCTGATGAAGTGGCACAGGTGCTGGTCCGCGAAGGCATTGACTGCGACTACCGCAAAGGCGGCGCCTTGTATTGCGCCGCA…
hypothetical protein CDS	6288841	6289182	reverse	0.0216039	0.953823	ATGAGCATTACGCAATTCAAAGACACGCTGAACACCGCTCTGCCAGATTCATCACCGGTGGCGGTGCCCCTGGGCGCGCCCATCGCCGTGGCCTCGACCCTGAGCGTGGAGCGCAACGACGGGGTCGAGACCGGCATCTGGGCCTGCACCCCGGGGCGCTGGCGTCGGCAGATCAAGTCCCAGGAGTTTTGCCATTTCATCCAAGGGCGCTGCACCTTCACGCCCGACAACGGGGAAACCCTGCATATACAAGCCGGTGACGCACTGATGTTGCCAGCCAATAGCACCGGTATCTGGGATATCCAGGAAACCGTGCGCAAGACCTACGTCCTGATTCTGTAA
ABC transporter, substrate-binding protein(cluster 1, maltose/g3p/polyamine/iron) CDS	6287701	6288780	reverse	0.243303	0.143758	ATGAAAGCCATTGCCCTGTTGCCCTTGATGTTGCTGGCTACTATCAGCCAGGCTGCCGAGACCGTGAAGATCTATAACTGGTCGGACTACATCGCACCGGACACCACCAGGAATTTCCAGAAAGACACCGGCATCGGTTTCACCTATGACCTGTACGACAGCAACGAAACCCTCGACGGCAAGCTGATGACCGGTAAGTCGGGCTACGACGTGGTGTTTCCCTCCAACCATTTCATGGCGCGGCAGATCCAGGGCGGCGCCCTTAAAAAGCTCGACAAGAGCCAGCTGCCCAACTGGAAAAATCTCAACCCCGTGCTACTCAAAGCCGTGGAAAACAATGACCCTGGCAATGCTCACGGCTTTCCGTACCTGTGGGGCAGCACCGGCATTGGCTATAAC…
Transcriptional regulator, LuxR family CDS	6286881	6287666	forward	-0.261226	0.0229354	ATGAGCCTGTTCCGGGAAATCGGTATGCACGCGGGGTTGGGCCGCACCCTGTCACAGATCGGCACCGAGCGGTTCTGGAAGCAACTGGTGCTGTTATTGCATCAGTGCCTGCCCTTCGATAATGCCCTGGCGATTTTCTACCCGCTGGATGGCCCGCCCCAGGCCCTGGAGGAGTACGACGCCCAACCCAGCAGCAAGCCGGCGTCGATGCTGGTGTACCTCAATGGCCTGTACCTGCTCGACCCGTTTTACCAGGCTTGCCGCGAAAACTATGCCAGCGGCGTATACCGCCTGGAGGAAGTGGCGCCGGACCATTTTCGCCAGAGTGAGTACTTCCTCAATTACTTCCACGACAATGTGCTGGAAGACGAAGTGCAAGTGATCCTGCAACTGCCCGGC…
Uncharacterized amino acid permease, GabP family CDS	6285317	6286681	reverse	-0.565944	0.00132693	ATGAGTGCCACCCCCGCGCCCGATGGCGTGCTCAAGCCCACCCTGAGCGTCTTTGATGTCGTGGCGATTACCGTTTCAGCGGTAACGCCGGCCAGTTCCGTCTTCGTGATCGCCCCGTTTGCCATCCAGCAGGCGGGCAGTGGCGTGTTCCTGGCGTTTGTGATGGCGGCGTTGCTCGCGTTGATGTTCGCCTTCTGTTACGCCGAACTCGGCCGCGCCCATAACAGTGCCGGCGGCGAGTATGTGTATGCCAAGCGCGTGTTTGGTGGCATGGCCGGTTACGCCACCTTCCTGACGGTGCTGGTGATGTTGCTGTTTATCCCGCCGGTATTGGCGACCGGTGCGGCGACTTACCTGAATAACGCCCTGGGCACGACATTCGATTCGCAAACCGTCGCC…
D-aminopeptidase (EC 3.4.11.19) CDS	6284204	6285307	reverse	-0.0399929	0.822767	ATGCGTGCACGTCAATTGGGCATTACGTTGGGGTTGGGCATGCCCGGCGAATTGAATGCCATCACCGATGTTCCCGGGGTTCGCGTCGGTCACTCGACGATCAAGGCCTGTGCCGACGGTAAGCAGGTACGCACTGGCGTCACGCTGATCCAGCCGCGGGCCGGGGAGGCCCGGCATCAACCGTGTTTTGCCGGCTATCACGTGCTCAACGGCAATGGCGACGCCACGGGCCTTGAGTGGATCAGCGAGGCGGGGCTGTTGACCACGCCGATGGCCATCACCAACACCCACAGTATCGGGGTGGTGCGCGACAGCCTGATCGCCCTGGAGCGCGAGCGCCTGGCGGACCCTGCGGTGTACTGGTGCATGCCGGTGGTCATGGAAACCTACGATGGCCTG…
Secreted alkaline metalloproteinase (EC 3.4.24.-), PrtA/B/C/G homolog CDS	6282401	6283834	reverse	0.807188	5.94943e-09	ATGTCAAAAGTAAAAGACAAGGCTATTGTATCTGCCGCGCAAGCCAGCACTGCTTACTCGCAAATCGATAGCTTCAGCCATTTGTATGACCGTGGCGGTAATCTCACGGTCAATGGCAAACCGTCCTACACCGTGGACCAGGCAGCGACCCAGTTGCTGCGGGATGGTGCTGCGTACCGGGACTTTGATGGCAACGGCAAGATCGATCTGACCTACACCTTCCTCACCTCGGCTACCCAGAGCACCATGAACAAACATGGCATCTCCGGGTTCAGCCAATTCAACACCCAGCAGAAAGCACAGGCCGCACTGGCCATGCAATCCTGGGCGGATGTTGCCAACGTGACCTTTACCGAAAAGGCTTCCGGCGGTGACGGCCACATGACCTTCGGCAACTAC…
hypothetical protein CDS	6281984	6282352	reverse	0.670864	3.25825e-06	ATGCCACGTTTTTCCCATTTGATCGCCTGTGTTGTGCAGGTGTTGTTCGTGTCGGCAGGAGCCCACGCAATGGCTAGCAGTCTTGTATTACCCACTTCCGCGCAGCTTGCCGGGCAGTGGGAACTGAAGCAGCAGGATCAGGTGTGCGCGCTCAAGTTAGTGGAGCAAGCCAACGTCTTGGAAGGCGATATCGCCTGTGCCGAGCAATGGCTGGGCGACAAGCCGCTGACGTGGTCGCCCACGCCGGATGGTATTTGGCTGTTTAACGCTGAAGGCTCGGGGATCACCCATTTGAATCGCCAGAAAGAGGGCGACTATCAAGCCCGCACTAAAGCTGGCGAAGTTGTAACGCTGCAACGTAAACCTTAA
Type I secretion system ATPase @ ABC-type protease exporter, ATP-binding component PrtD/AprD CDS	6280132	6281883	reverse	0.330003	0.0180577	ATGGCGAAGTCCCATGGGGTGGCGCCCTTATTCAGGGCGCTGGGTGAATACAAGAGTATTTTGATCAGCGTTGGCTGTTTCACGGCATTGATTAACCTGTTAATGCTGGTGCCCTCGATTTACATGCTGCAAGTGTATGACCGTGTGCTGTCCTCCCAGAATGAAACCACGCTGGTGATGTTGACGCTGATGGTCGTGGGCTTCTTTGCGTTTATCGGCCTGCTGGAAGTGGTGCGCAGCTTCATCGTGATCCGCATTGGCAGCCAGTTGGAGCGACGTTTCAACTTGCGCGTGTACAAGGCCGCCTTCGAGCGCAACTTGCAGCGTGGCCAGGGGCATGCCGGGCAATCCTTGGGCGACCTGACCGCTTTGCGCCAATTCATCACGGGGCCTGCGCTG…
Type I secretion membrane fusion protein, HlyD family @ ABC-type protease exporter, membrane fusion protein (MFP) family component PrtE/AprE CDS	6278822	6280135	reverse	0.136537	0.430963	ATGAGCAGCCTTACCGTTGAACCTCAAATCAAAGAACGCGATGCCGGCTTTTTCGTAAAAATGGGCTGGGTGATGACCATTGTCGGTGCCGGTGGGTTTTTCCTCTGGGCCAGCCTTGCACCGTTGGACCAGGGCATCCCGGTACAAGGCACCGTGGTGGTGTCGGGCAAGCGCAAGGCGGTACAAACCTTCAGCCCCGGTGTGGTCAGCCGCATCCTGGTAAAAGAGGGCGAACTGGTCAAGCAAGGCCAGCCGCTGTTCCGTCTTGACCAGACCCAGAACCAGGCCGATGTGCAATCGCTGCAAGCCCAGTACCGCATGGCCTGGGCCAGCGTGGCGCGCTGGCAGAGCGAGCGTGACAACCTGCCCGGTATTACCTTTCCTGCTGAGCTGAGCGCC…
Type I secretion outer membrane protein, TolC family @ ABC-type protease exporter, outer membrane component PrtF/AprF CDS	6277479	6278819	reverse	0.261994	0.15236	ATGAAGCCAGTGTTCATTTCGCTGTTGCTGGTGTGTGGCAGTGCCCAGGCCGCTATGGGGCCCTTCGATGTGTACGAGCAGGCGCTGCGCAACGACCCGGTGTTCCTCGGCGCCATCAAGGAGCGCGACGCCGGCCTGGAAAACCGCACCATTGGCCGCGCCGGCTTGCTCCCGCGGCTGTCCTACAACTACAACAAAGGCCGCAACAACTCCGAAGCGCACCTGCCTGACGGGCGCGGCGGCAGTTACCGCGACGACCGCAACTACAACAGCTATGGCTCCACCTTCAGCCTGCAACAGCCGCTGTTCGACTACGAAGCCTATGCCAACTACCGCAAGGGCGTAGCCCAGGCGCTGTTTGCCGATGAAAGCTTTCGCGACAAGAGCCAGGCGTTGCTG…
Putative serine protease CDS	6274379	6277336	reverse	0.041204	0.851935	ATGATCACCGATTCACCGCGTTTCAAACCCTTCACCGCAGGTTCCTTGCTCTTGCTGTCCGTTGCGGCACAGGCGCAATACACCGAGACCGGCCAGCCGGGTAACCCCGCCAGTTGGCGCTCGGCCGAGTACCAGAGCGACTGGGGCCTGGGCCGCATGAAAGCCGATGAAGCCTACGCCGCCGGGATCAGCGGCCAAGGCGTGAAAATCGGCGCGCTGGACTCAGGGTTCGATGCCAATCACCCCGAAGCCTCCAAAGACCGTTTCCACCCGGTCACCGCCACGGGCACCTATGTCGATGGCAGCGTCTTCAGCACCACGGGCGCGCTCAACCCGAACAATGATTCCCACGGCACCCACGTCACCGGCACCATGGGCGCCGCCCGCGACGGCGTGGGC…
Extracellular serine protease precursor (EC 3.4.21.-) CDS	6271083	6274190	reverse	0.175339	0.308819	GTGAAAAAACGCAAGTCAGGGTTAACTACCGCCATCCACACAGGCCCGGGCTATCCGCTCAAGGCGCTGAGCTGCGTGCCATACGGCGCGTTGCTGTGTTGCCTGGCAAGCCTGGGGACCGCCCAGGCTGCACCCTATGTGGAAACCGGCAAACTGGGCGACGCCGCCAGCTGGCGCAGCAATGAGTTCAAGGCCGACTGGGGCCTGGGCGCCGTGCACGCCGACACCGCCTATGCGGCCGGCTATACCGGCAAAGGCGTCAAGCTGGGGATCTTCGACCAGCCGGTGTATGCGCCACATCCGGAATTCGCCAGCCCCAACAAAGTGGTGACCATTGTCACCGAGGGCATCCGCCAATACACCGACCCGTATATCCCGGTGAAGGCCGGAGATGCTTTC…
Lipase CDS	6269466	6270890	reverse	-0.0134324	0.954612	ATGGGTATCTTTGACTATAAAAACCTCGGTACCGAGGACTCCAAGGCGTTGTTCGCCGATGCCATGGCGATCACGCTGTATTCCTACCACAACCTGGATAACGGCTTTGCCGTCGGCTACCAGAACAATGGCCTCGGGCTGGGGTTACCGGCCACCCTGGTCAGCGCGCTGATTGGCGGCAGCAATGCCCAAGGGGTCATCCCCGGGATCCCCTGGAACCCCGACTCGGAAAAAGCCGCCCTTGAGGCGGTGCAAGCAGCCGGCTGGACGCCCATCAGCGCCAGTACCCTGGGCTATAGCGGCAAGGTCGATGCACGCGGCACCTACTTTGGCGAAAAATTCGGCTACGGCACGGCGCAGGCCGAGGTGCTGGGCAAGTACGATGACGCTGGCAAGCTG…
hypothetical protein CDS	6269121	6269345	forward	-0.529294	0.00021323	ATGAACATGAAGAATTTGGGTCTGCCACTGGTTGCACTCCTTTTTCTGGTATTGGCCGGTTGCTCCACGCAAACCGTGGTGACCTTGCAGAACGGCACGCAGTATTTGACCAAGGACACGCCCAACGCCAAGACCGCCGACGGCTTCTACGAGTTCACCGATATTGCCGGCAAGCGTATTCGTATCAAGGCCGATGATGTGGCCACGGTGCGTAAGGAAAAATGA
Hypothetical protein, restriction endonuclease-like VRR-NUC domain CDS	6267285	6268931	reverse	0.204772	0.122946	ATGGCCAACCCCCTCGAAGACCCCTTGTATTACCTGCATAACTTCCGCCAAGTGCTGGTTTGGTTGGGGCAACGCTACGCCGATTTGCTCAATGCGCACGAACAGCAATTCATTCAGCAATTTGACAGGTTGCCCCAGGCCTCCCAGGCGTTGTTGGTGCGCATGGTGATGCGCAAGGGCGTGCATTTTCGCGCCACTAAACTCCATTACCTGGAAATCGGTTGCCCCCATGCGGCGGCGGGGCCATTGCGTGAGCTGGGATGGGTGGAGGATCAAAGCCCGCTGCCGTTTGCCACCCTGTTCGCGCTGCTGCAAAAGAGTGAATTGCTCGGCGCCTTCAAGCCCTGGATCGATCAACCCAAGGGTAACAAGGCCGATTGGCTTGAACCTTTGGCCGCG…
DinG family ATP-dependent helicase CPE1197CDS	6265033	6267288	reverse	-0.0644424	0.683568	TTGAGTTACAGCTTGGCCGTGCGGGCGTTGTGTGAGTTCACGGCCAAGGTCGGTGACCTCGACCTGCGCTTTACGCCGTCGCCCAGTGCCCAGGAAGGCATCGTCGGCCATCGCACGGTAGCGTCACGGCGCAATGCGCACTACCAGAATGAAGTGGCGCTTGAAGGCGAGTACCAGCAACTCAAAGTACGGGGCAGGGCGGACGGCTATGACCCGGACAGCAACCGCCTCGAAGAGGTGAAGACCTACCGCGGCGACCTCGCTGCCCAGCCCGCCAACCATCGGCAACTGCACTGGGCCCAGGTCAAAGTGTATGGCTGGCTGATGTGCCAGAAGCTCGGGCTCAGTGAGATCGACCTGGCGCTGGTGTACTTCGATATCGTCGGCGAAGGCGAAACC…
hypothetical protein CDS	6264873	6265013	forward	-0.12494	0.771104	ATGCACCTGGATCGGTACCTGTTAATTCTGACAGTAGCCAATGCCCGGATTCAGGCGTTTGATAGCGCCAACAGCACACTTCGTAATTACGTGATTTCGACCAGTTTCACTCGGGCGGGCGCCGTAGACTTGAATGAGTGA
TonB-dependent receptor CDS	6263815	6264777	reverse	-0.0271473	0.891315	ATGCCCAAGATCAAAACACTTGACCCCCTCTTGCCGCCCATCGTTGTTCCGCTGATGGAACCGGCCATTGATGGTGATATCGAAGGGGCGCATGGCGGTATCGGCCTGCGGCATACCGAGGTGCCGTTGGTGGTCTACCTGATCAACCCCAAAGATGGCGTCACTCCGGGCAGTGTTGCCTCACTGTTCTGGGGCAACCGTAATATTCCCGTGGCCTCTACGCCGATTCGCGAAGGCGAGCAAAACCTTGACCTGATCCCGCTGACCGTTCCCGCGCACCATATCGTCCCGTTCTTGGTCTACCCGGTATGTGCCATGCTAAGGCGCAGAAGCGGCAATGAGTCATTCACCGAAGAAATCAAGTTACGGGTCAGCCTGACTCGCCCCGGTGGCGAAGAC…
23S rRNA (guanine(1835)-N(2))-methyltransferase (EC 2.1.1.174) CDS	6262494	6263618	forward	0.301563	0.00709062	ATGCCCCTGCTTGACAGCCCTTTCGCCCAGCTCGACCTGATTCGTCAGCCAGAGCAACACAATGATCCGCTGCAAGCCTTCGATGCCGCCGACGAATACCTGCTCAGCCACCTCGCCGCGCAACAGCCCACTGCCGCCACCCGCGTGCTGGTGCTCAATGACAGCTTCGGCGCCCTGGCAGCCAGCCTTCAAGGCCAGGTGCAAGTGACCTCCAGCGGTGACTCGTTCCTCGCCGCTCAGGGCCTGGAGAAAAACCTGGTGCGCAACGGCAAGCCCTTTGATGCCGTGCCCTTCATACCGGCCAGCCAGCTCGCGACCGGGCCGTTCGATCGCGTGTTGATCCGCGTGCCGAAAACCCTGGCGTTGCTGGAAGAACAACTGATCCGCCTGCAAGGGCAA…
Transcriptional activator protein SolR CDS	6261643	6262353	forward	0.361881	0.0204464	ATGGTCAATTGGCATAATACCCGGCTGCCCAAGCTGGACGGCGAGAGTGAAATCACCAGTGTGTTTGAGATGGTGATAAACCACACTTATGAACTAGGTTTCGAATATTGCTCCTTTACCATGAGTTCCCAATCACAAAGCCCCCAAACAAAACCCATTCTGTTTAATAACTATCCAAATGAATGGCTTAGCATTTATAAACAAGCGCACTTCTTCGATGTAGACCCCGTTGTAACCCACTGTAAAACCTCGGTACTGCCTATTCTCTGGGAACAAAAAACCTTTGCCAACACCCCCAAGCTGTGGGAATTGGCCCAGTCATGCGGGGTGCATTTAGGCTGGACCCAAGCCGTGCATGACTTCCAGGGTGTATTCAGCATGCTGACCCTGGTTCGCAGC…
Ferredoxin--NADP(+) reductase (EC 1.18.1.2) @ Flavodoxin--NADP(+) reductase (EC 1.19.1.1) CDS	6260419	6261195	reverse	-0.306626	0.0017012	ATGACGGCCAGTGCTGAGAAATTTACCCGCCAGACCCTGCTCGATGTGCAGTCGCTGACCCCCAGCCTGTTCACCCTGCGCACCACCCGCGATGCCGGTTTTCGTTTTACCGCCGGCCAGTTCGTGCGCCTGGGCGTTACCAAGGCGGATGGCAGCACCGTCTGGCGTGCCTATTCCATCGTGTCTTCGCCGTTTGACGAGCATCTGGATTTCTTTTCCATCGTGGTCCCCGGTGGTGAGTTCACCAGTGAACTGAGCCGCCTGAAGGTGGGCGATACCTTGCTGGTCGAGCGCCAGGCCACCGGGTTTCTGACCCTCAACCGCTTTGTCGACGGGCGTGACTTGTGGTTGCTGGGAACCGGAACGGGCGTCGCGCCGTTCCTGTCGATCCTGCAGGAC…
Large-conductance mechanosensitive channelCDS	6259961	6260377	forward	-0.49219	7.43171e-05	ATGGGCGTGATCAGTGAGTTCAAGGCCTTCGCGGTCAAAGGTAATGTGGTCGACATGGCCGTCGGTATCATCATCGGTGCTGCCTTCGGCAAGATTGTTTCCTCATTTGTAGGCGACGTGATAATGCCTCCCATCGGCCTGCTGATCGGTGGCGTGGACTTTGCCGATCTGGCCGTCACGCTCAAGGCAGCACAAGGTGATGTACCCGCTGTTGTCCTGGCCTACGGCAAGTTCATCCAGAGCATCATCGACTTTATAATCGTCGCGTTTGCAATCTTCATGGGTGTGAAGGCGATCAACCGTCTGAAGCGCGAAGAAGCCGTGGCCCCAAGCTTGCCGCCCACGCCAAGCAAGGAAGAAGTGCTGCTGGGCGAGATCCGCGATCTGCTCAAGGCACAG…
Catalase KatE (EC 1.11.1.6) CDS	6258132	6259673	reverse	0.103751	0.674892	ATGAATACTCCAATCAGCCGCAGGCCCGTGTCGGCGCGCCACGCGCTGGCACTGGTGACCGCCAGCCTGCTTTCCCTCTCTGTGCAAGCCGCCAACCTGACCCGCGATAACGGGGCCAACGTCGGTGATAACCAGAACTCCCAGACCGCCGGCGCAAATGGCCCGGTGTTGCTGCAGGATGTGCAACTGATCCAGAAGCTGCAGCGCTTCGACCGCGAACGCATCCCGGAGCGCGTGGTGCACGCGCGCGGCACGGGCGCCCATGGCACCTTCACCGTGACCGACAACCTCAGCGACCTGACCAAGGCCAAGGTGTTCGCCGCCGGTGAAACCACGCCGGTGTTCGTGCGCTTCTCGGCGGTGGTGCATGGCAACCACTCCCCGGAAACCCTGCGGGAC…
FOG: Ankyrin repeat CDS	6257535	6258074	reverse	0.214537	0.430149	ATGCGTATCTCTATCGGCTTACTGATGGCCATGCTGGCCTTTACCGCTCATGCCGAGTCCCCCGACCCGGTGGCGCTCAAGGCGCAGTTGCAGGATTACTATTTCGACGCCGCCCGTCGTGGCGACCTCGACATGCTCAACACCTTCATAGAGTCCGGCTACGGCCTCAATGCCCAGGATGACAAGGGCTACACCGCGTTGATCCTGGCTGCTTATCACGGCCAGGGCCCGTATGTGGAGCGTCTGCTCGATGCCGGCGCCGACGCCTGCGTCCAGGATAAACGCGGTAACACGGCGTTGATGGGCGCCATCTTCAAAGGCGAGCTGAAAATCGCCCAGCGCCTGTTGGCCACCGACTGCAACCCTGACCAGCGCAACGGCGCAGGGCAGACCGCCGCC…
DNA repair protein RadA CDS	6256132	6257499	reverse	-0.0440221	0.789465	ATGGCAAAGGCCAAGCGCATGTACGGCTGCACAGAGTGCGGCGCGACCTTTCCCAAATGGGCGGGCCAGTGCTCCGAATGCGGCGCGTGGAACACCCTGACTGAAACCATGATCGAGAGTGGCGGTGCCGCGGCCCCCACCGGCCGTGCCGGCTGGACTGGGCAACAGGCGCAGATCAAGACCCTGGCCGAAGTCAGCGTCGAAGAGATTCCGCGCTTTTCCACCGCCTCCGGCGAACTGGACCGGGTCTTGGGCGGTGGCCTGGTGGACGGCTCGGTGGTGCTGATCGGCGGTGATCCGGGCATCGGCAAGTCCACGATCCTGCTGCAAACCCTGTGCAGCATCGCCAGCCGCATGCCAGCGCTGTATGTCACCGGCGAAGAGTCCCAGCAGCAGGTA…
hypothetical protein CDS	6255634	6256002	forward	-0.219538	0.0587222	ATGACCGAGCATGCGTCCGAACGTCGCCGTTTTCGCCGGATCGCCTTTGATGCCACGGCCGAACTTCGGCAAAGCGGCAGCGAATGGCCGGTAAAACTGGTGGATTTATCACTCAAGGGATTGCTGGTGGAACGGCCTGACAACTGGAAGGGAAATAAAGCGCTGCCCTTTGACGTCGACATACGCCTGGACCAGAAGACGCATATAAAGATGCAAGCGCGGCTGACCCATGAAGAGCAGGGTCAATTGGGCTTAGTGTGCAAACACATTGATCTGGATTCGATCAGCCATTTGCGTAGGTTCGTTGAGTTGAACCTGGGTGATGAGCAAGAACTGGAGCGCGAGCTGGGCGCCCTGCTGGAGATCTGA
Carbon starvation protein A CDS	6253393	6255459	reverse	-0.798021	1.40303e-12	ATGAAAAATAATAATAGCCTGCTACGCCACTTACCCTGGCTGGTGCTGGCAATTGTAGGAGCGTGCGCCCTGGGCGTAGTGGCCTTGCGCCGCGGCGAGGCGATCAACGCCTTGTGGATTGTGGTCGCTGCTGTGGCCATCTACCTGGTTGCGTACCGTTACTACAGTCTGTTCATCGCCAACAACGTGATGCAACTCGATCCCCGGCGGGCAACCCCTGCGGTGGTCAACAACGATGGTCTGGACTACGTACCAACCAACAAACACATTCTTTTCGGTCACCACTTTGCGGCGATTGCCGGTGCAGGCCCGTTGGTCGGCCCGGTGCTGGCGGCGCAAATGGGCTATCTGCCCGGCACCCTCTGGCTGATTGCCGGGGTGGTGCTGGCCGGTGCGGTG…
Uncharacterized proteins YbdD and YjiX CDS	6253181	6253378	reverse	-1.07396	9.90263e-16	ATGTTCAATGACATCAGTCGCCTCGGTAAATACCTCGGTCAGGCCGCCCGCCTGATGGTCGGCATGCCCGACTACGACACCTACGTCGAGCATATGCAAACCAAACACCCGGACAAGCCGGTGATGGACTACAAGGCGTTCTTCCGGGAACGCCAGGAAGCCCGTTACGGCGGCAAGGGTGGGCCCAAGTGCTGCTAA
Metal-binding GTPase YjiA CDS	6252068	6253024	reverse	-0.4433	0.00126669	TTGTCCTCTCCCATCCCCGTCACCATCCTCAGCGGCTTCCTCGGCGCCGGCAAGACCACCTTGCTGCGCCACCTGCTCAAAGCCGAGCACGGCTTGAAAATCGCCGTGATCGAAAACGAATTCAGTGACGCCGGTATCGACACCCAATTGCTGGGCGACGAGCCAGTGCAAGTGATGACCCTGTCCAACGGCTGCGTGTGCTGCACCATCCACACCGACCTGACCAAAGCCCTGTACCTGTTGCTGGAACGCCTGGACAGCGGCGAGATCGCCTTCGACAGGCTGGTGATCGAATGCACCGGCCTGGCCGACCCTGCACCGGTGGCCCAGACCTTCTTCATCGACGAAGAGCTGCGCGAACGCTATATCCTCGACGGCATCATCACCCTGGTGGATGCG…
Serine hydroxymethyltransferase (EC 2.1.2.1) CDS	6250625	6251878	forward	0.249123	0.0263826	ATGTTCAGCCGTGATTTGACTATTGCCAAGTACGACGCCGATCTCTTCGCCGCCATGGAGCAAGAAGCCGTGCGCCAGGAAGAGCACATTGAGCTGATCGCTTCGGAAAACTACACCAGCCCTGCGGTGATGGAGGCTCAAGGTTCGGTTCTGACCAACAAGTACGCCGAAGGCTACCCAGGCAAGCGCTACTACGGTGGTTGCGAGTACGTCGACGTGGTTGAGCAGTTGGCCATCGACCGTGCCAAAGAGCTGTTCGGCGCCGATTACGCCAACGTCCAGCCACACGCCGGTTCCCAAGCCAACAGCGCCGTGTACCTGGCCCTGCTGCAAGGCGGCGACACCATCCTGGGCATGAGCCTGGCCCATGGCGGTCACCTGACCCACGGCGCCACGGTT…
Sensory box/GGDEF domain/EAL domain protein CDS	6246545	6250396	forward	0.164562	0.136622	TTGTCCAACGTCACGCCGCCCACGCCCTTGCGCGCCGCTCATATTGCGCCGGGAGCGCCCCTGCACGGCACCTTGAAAGGCGCGTTGGCGACGCTTGTCCTGCTGTTGCTCGCCTTGTTGTTCTGGCAACTGCTGGACCAATTGCAGCAAAACCAGAAAAACCAACAGCAATACACCATCGACTACAGTGCCGACCTGGCCGAGCAGATCAGCCAGAGCATGGCCCTGAGCGCGCAGATCGCCCTGAACCTGTTGCCGATTGTCGAGCCGCCGCGCAACCCCGAACAGCAGCAGGCCCTGATGCGCACGTTGCAGCGCTCACTGCCGGACCTGCGCAGCTTTGCCCTGCTCGCCCCCAGCGGCGCACTGATCAGCGACACTGCCGAAGGCAGCCAAGAC…
Energy-dependent translational throttle protein EttA CDS	6244595	6246259	reverse	0.663057	2.5071e-15	ATGGCTCAATACGTCTTCACCATGCATCGGCTGGGAAAAGTTGTTCCGCCGAAGCGGGAAATCCTGAAAAACATTTCGCTGTCCTTCTTCCCAGGCGCCAAGATCGGCGTGCTCGGCCTCAACGGTTCGGGTAAGTCCACCCTGCTGAAAATCATGGCGGGTGTCGACACCGAGTTCGAAGGCGAAGCCCGTCCGATGCCGGACCTGAACATCGGCTACCTGCCGCAAGAGCCGATCCTGGACCCGACCAAGACCGTGCGTGAAGTGGTCGAAGAAGCCGTCAGCGTGATCAAGGACGCCCAGGCCCGCCTCGATGAGGTGTACGCCGCCTACGCCGAACCGGATGCCGACTTCGACAAGCTGGCCGCCGAACAGGCCAAGCTCGAAGCGATCCTGCAG…
Transcriptional regulator, LysR family CDS	6243599	6244528	forward	-0.0361051	0.806845	ATGCTTGATCTACGCAAGTTACGTTACTTCCTGACGGTCGCCGAAGAGCTGCACTTCGGCCGCGCGGCCCAGCGCCTGCACCTTGCCCAGCCGCCCCTGACGCGGCAGATTTCGGCCCTGGAAACCGAGCTTGGCTTTCGCCTGTTCGACCGCACCAGTCGTACGGTCACACTGACCGCCCAAGGCCAGCACTTTTTGCCGTATGCCCGCGCAGCGCTGGAACACGCCAGGCTTGCACAAGACATCGCCGCCAAATTGGCTGCCGGCTCGACCGGCCAACTGGTCGTAGGCTATGCCAGCTCGATCGCGTTGTCGGAACTCTTCAGCCAAACCCTGCAAGCCTTCGCCCAGCGTTTTCCCGATGTGCAACTGACCCTGGTGGAGAGCGCTTCCGGCAGC…
hypothetical protein CDS	6242310	6243503	reverse	-0.0093054	0.963963	ATGAACCCGCGCATGCATCACGCCCGCTTCGCCGTGTTCCTGTGTGGCTGTGCGGCGTTTCTGAATCTCTATGCGACACAGAGCATCCTGCCTGCGTTTGCCGAAAGCTTCCAGGTGAGTGCCCGGCAGGCAGGGTGGAGCATTACGGTGACCACGCTGGCGGTGGCGGTGACCGCGCCGTTTGTCGGGCGCCTGACCGGCCGTTTCGAGCAGCGCACGGTGATTGCCGTGGCCGCGTTGCTGCTGGCGCTGCCGACGCTGCTGACGGCCTATGTGGACAGTTTTGCCGAGCTGCTGGTGTGGCGTTTTGTCGAAGGGATGTTGATTCCCGTGGTGTTCGCCACCAGCGTGGCTTATATCGGTGATCGCTGGCGTGCGGCCACGGTCACCGAGATCACC…
hypothetical protein CDS	6241451	6242275	reverse	-0.133049	0.54495	ATGACTAACACCGTGATCAAGCGCAGCCAGTTGTTGAAGCTCATCGAACCGGTATTGAACGACATGCCGGCCGGTGCCTTGCGCCACGCGCTGTTCGAAGCCTTCTGGGCTCAGGAAGACGCACTGGTGGATATCGAAGACGCTTTTGCGCGACTCACCTCGCGTCGGCATTCGCCGGCGGTACTGCGCAAGTTCTTCGCCAGTTGGTCCAAGACCAATAATTCGGCGGCCAGTGTGTCCGGCCTGGCCAACCGCATTACCTTGCTGGCGCGCTCCGATGAAGGCTCCGCCGCCGCCGCGCAGTTGTACCGCGCCTGCGGCAGCCTGCAACGCATCACCGATGAAGATCTGGGCGCGTTGGGTAATACCTTGCACGCGGACCTGTTCTACACCATGGCC…
Uncharacterized MFS-type transporter CDS	6240200	6241417	reverse	-0.22129	0.232681	ATGAACACCCTGAAGCAGACCGCAACGCCATCGTTGTCGCCGCCGGACCCGGTCAGCGTGCGTCGCCGCGCTCTGGTGGCAGGCTGCGGCGCGCATGCCGTGCACGATGGGCTGACCGATGTGATTTATGTGCTGTTGCCGATCTGGCAAGCGCAGTTCGGCCTCAGCTACGCCCAGATCGGCCTGTTGCGTGGTGCTTACGCGGGCATGATGGCCGGTTTTCAGTTACTGGCCAGCCGTGCTGCCGCACGCTGGGGGCGTGAACGCTTGCTGGTAGGTGGCACTGCGTTGGCGGGACTGGCCTACCTGCTGGCCGGCCAGGCTGGCGGGCTGGGCGTGTTGCTGTTGGCGCTGCTGCTGGGCGGGCTCGGCGCGAGTACGCAGCACCCGCTGGCCTCG…
Aspartate aminotransferase (EC 2.6.1.1) CDS	6238931	6240160	reverse	-0.0268734	0.889591	ATGAATAACAGTGAACCCTCTGCCGTGTCATTGCCGTTGTCCCAGCGTGCGCAACGTCTCAGCGCACCCGGCACGTCCAGCATGCGCAGTAAAGCCAATGCCTTGAAAGAAGCCGGCATCAACGTGGTCAACTTTGCCGCGGGCGAATTGTCCTTCGATGCCTGCCCGGTGATGAAAGCCGCCGCGACCGATGCGCTCGCCACCGCCCGCAACCGCTATACGCCGCCCATCGGCCTGCCCCAGCTTCGCCACGCGCTGGCGCAGCAGGTCACTCAGCGCTGCGGGGTGAATTACGCCGCCGATGAAATAGCGGTGACCGCGGGTGCCAAGCAGGCGCTGTACAACGCTGCAATGGTGCTGCTCAATCCGGGGGATGAAGTCATCGTCGCGGTGCCGTAC…
hypothetical protein CDS	6238061	6238906	reverse	-0.290811	0.220022	GTGGAAAATCTGAGCCGTCAATTTATCGGGTACGTGAACCAGGCGCTGGTGGATGTCGAGGACGGACATCTGGCCCAAGCCCTGCTCAGCGGTTTCAACAGTCAAACCGCCGCGCTGGACACGTACTGCGAGACCTATGTCGACATGACCTCCAGTAATTGGAGCGAGTCGTCACTGTGTACGTTCTTCTGTGGCTGGCGTAGCCCGGACGGCGCCGCCCATGCCGTCTCGAGCATCATCGTGCGCATCCTCCAGGAGTCGGCATCGTTGACGGATGACGCCCGGTTGAAAATGCTCGAAGCGGCGGCCCATTGTGGGGAGATCATTGTCGAGGACATCGGGCTGGGTGAAATGCATGGGCATCCGCACCATTCCAAGCTGTATTACCGCATGGCTTCG…
Phosphoenolpyruvate phosphomutase (EC 5.4.2.9) CDS	6237122	6238012	reverse	0.0598866	0.807799	ATGATGGATACCGAAGCGCGCCGACGCCCTCTGTCGGCGCTGTTGGATAGCAACCGTTGCCTGCGTGTACTCGAAGCCCATAGCCCGATATCGGCGTTGCTCGCGCAGCGCGCCAGGCTGGAGATCAGCCCAGGGCATACGGTGGGGTACGATGCCATCTGGTCGAGTTCGCTGACCGACTCGACCCAGCGCGGGTTACCTGACATCGAAATCCTTTCGCCCAGTAACCGGTTGCCGGGGATTCGCGAAATATTCGATGTGTGCTCGCTGCCGCTGATATTCGATGCCGATACCGGCGGCAAGGCCGAACATTTGGCGATTCATATCAAGATGCTGGAGCGTGCGGGCGTCTCGGCGGTGGTGATCGAAGACAAATGCGGCCTGAAGAAGAACTCACTC…
NADP-specific glutamate dehydrogenase (EC 1.4.1.4) CDS	6235438	6236775	reverse	0.294156	0.532073	ATGACCGAATCCGTCGATTCCTTCCTTGCCCGCCTCAAGAAACGCGACCCGGACCAACCGGAATTCCACCAGGCTGTAGAAGAAGTTCTACGCAGCCTGTGGCCCTTTCTTGAAGCCAACCCGCACTATCTGACCTCGGGCATCCTGGAGCGCATCTGCGAGCCGGAACGCGCGATCACGTTCCGAGTGTCGTGGGTGGATGACCATGGCAAGGTCCAGGTCAATCGCGGTTTCCGTATCCAGATGAACAGCGCCATTGGGCCCTACAAAGGCGGTTTGCGCTTTCACCCCTCAGTCAACCTGGGTGTGCTGAAATTCCTCGCCTTCGAACAGACCTTCAAGAACTCTCTGACCTCGCTGCCCATGGGCGGCGGCAAAGGCGGCTCGGACTTCGACCCC…
Transcription elongation factor GreB-related protein CDS	6234944	6235441	forward	-0.492529	2.16935e-06	ATGAGCCGAGCTTTTGTAAATGAAGATAACGCGGCGGCCCAGGCTGATCAGCCGGTGGAGCGTCAGGTCAGCGCGCAACCTAACCGCCTGACCGCGCAAGGGTTGGCGCAATTGCAGACCAAGGTGGCACAGTTGCAAGGGGAGCACAGCGACGAAGCCGCCAAGGGCGAACAGGCTGATAAACAGCGTCAGGCTGACCTTGAGCGGGACCTGCGTTACTTCAACCAGCGGGTGCAAAGCGCTCAGGTAGTCGCGCCGGCCACGTCCACCGAAAAGGTGCAGATCGGCAGTTGGGTCACGTTCGCCAACGAGCAGGACGAACAGCAGCGCATCCAGTTAGTCGGGGAAGACCAGGCCGACGCCAACGCAGGCTTGATCAACTGGGGCTCGCCCCTGGGC…
Oxidoreductase, short-chain dehydrogenase/reductase family CDS	6233807	6234571	forward	0.59605	4.54694e-11	ATGGAGGCCGCAGCGGCCAGTAACGGGCGCGTGGCGTTGGTGACGGGCGCGGCGCGGGGCATTGGCCTCGGGATTGCCGCGTGGCTGATCAGCGAAGGCTGGCAGGTGGTGTTGACCGACCTGGACCGCGAGCGCGGTGCCAAGGTGTCCAAGGTGCTGGGCGACAACGCCTGGTTTATCACCATGGACGTGGCCGACGAGAAGCAAGTGGCCCAGGGTGTCGCCGAGGTGCTGGGGCAGTTCGGGCGCCTGGATGCGTTGGTGTGCAACGCGGCGGTGGCCGACCCGCGCAATATCACCCTGGAAAGCCTCGACCTGGCGTACTGGAATCGGGTGCTGGCGGTCAACCTCAGTGGGCCGATGCTGCTGGCCAAGCACTGCGCGCCTTACCTGCGTGCC…
O-acetylhomoserine sulfhydrylase (EC 2.5.1.49) @ O-succinylhomoserine sulfhydrylase (EC 2.5.1.48) CDS	6232584	6233795	forward	0.687466	6.67852e-11	ATGAGTCAGGAATGGGATGCCGGTCGGTTGGACAGCGACCTCGATGGCGTAGCTTTCGATACCCTGGCTGTGCGCGCCGGCCAGCACCGTACCCCGGAAGGTGAGCACGGCGACCCGATGTTCTTCACCTCCAGCTACGTGTTTCGTACTGCCGCCGACGCCGCTGCGCGGTTTGCTGGCGAAGTGCCGGGCAACGTGTATTCGCGCTACACCAACCCGACCGTGCGTGCGTTCGAAGAGCGCATTGCGGCCCTGGAAGGTGCCGAGCAGGCCGTGGCGACTGCCACCGGCATGGCGGCCATCCTGGCCGTGGTGATGAGCCTGTGCAGCGCCGGCGACCATGTGCTGGTATCGCGCAGCGTGTTCGGCTCGACCATCAGCTTGTTCGAGAAGTACTTC…
Amidophosphoribosyltransferase (EC 2.4.2.14) CDS	6231013	6232518	forward	0.212703	0.0103232	ATGTGTGGCATCGTCGGTATCGTCGGTAAGTCGAACGTCAATCAGGCGCTGTATGACGCGCTAACCGTCCTCCAGCACCGCGGCCAGGACGCTGCCGGTATTGTGACCAGCCACGACGGCCGGTTATTCCTGCGCAAGGACAATGGCCTGGTGCGTGACGTGTTCCATCAGCGTCACATGCAGCGCCTCGTCGGGCACATGGGCATTGGCCATGTGCGCTACCCGACTGCCGGTAGCTCGACCTCGGCCGAAGCTCAACCGTTCTACGTCAACTCGCCTTATGGCATCACCTTGGCGCACAACGGTAACCTGACCAACGTTGAACAACTGGCCAAGGAGATCTACGAATCTGACCTGCGCCACGTCAACACCAGCTCCGATTCGGAAGTGCTGCTCAAC…
Colicin V production protein CDS	6230414	6230971	forward	0.267642	0.00655004	GTGCCATTTACCTGGGTTGATTGGGCGATCGTTGCAATCGTCGCCATCTCCGCTTTGATCAGTCTGAGCCGCGGCTTCGTAAAAGAAGCACTGTCGTTGCTGACTTGGATCATCGCAGGAGTCGTAGCCTGGATGTTCGGTGGTTCACTGTCGGTCTACCTGGCCGGGTACATAGAGACACCTTCGGCTCGCGTCATCGCGGGCTGCGCCATCATGTTCATCGCCACGCTGTTGGTGGGGGCAATGGTCAATTATCTTATTGGCGAGTTGATACGTGTCACCGGCCTCTCCGGGACCGATCGATTTCTCGGCATGGCCTTCGGGGCTGCGCGTGGCGCGTTGCTGGTGGTCGTGGCGGTCGGGCTGTTGAGCCTGGGGCCGGTACAGCAGGATTCGTGG…
hypothetical protein CDS	6230192	6230329	forward	0.112484	0.799732	GTGGGAGCTGGCTTGCCTGCGATGGCGGTGGTTCAATCGACAACGATGTCGAGCGTGCCGCCCTCATCGCAGGCAAGCCAGCTCCCACATTGGTTTGTGCTGGGGTTGAAATGCGATTGGCCCGTCACAATCTATTGA
Septum-associated cell division protein DedD CDS	6229503	6230171	forward	-0.305515	0.000427214	ATGGCATTACTGGATAGCGCATACAAGCAGCGAATGGTCGGGGCCCTGGTGCTGGTGGCGTTGGCGGTAATCTTTTTGCCGATGCTGTTTTCCCGCCAGGACGAACAGCGCCAGGTGGTGGTTGAAGCTCCCGCTGCGCCCCAGGCGCCGGTGGTGCCGCAGGTTCAGGTCGAACCGGTGGTCGTGCCTGAGCCTCAGGTGTTGCCGCAAGAGCCTGTGCCCGTCGAGGAGGAGGTCGTCACACAGCAGGCGCCTTCACAGGCCCCTTCGATGCCGGTGCAGCCAAGTGTGCCGGTGGTCAAGCCAACGCCAGCCCCGGCTGTCGCCGCCAAACCGGCTGCACCGGCGCCAGCGCCCAAGCCGGTAGCGCCGCAGCCTGCAGCGCCTGGCAAGCCGGAT…
Dihydrofolate synthase (EC 6.3.2.12) @ Folylpolyglutamate synthase (EC 6.3.2.17) CDS	6228212	6229519	forward	0.148917	0.114922	ATGACCCAACGTACCCTGGGCGAATGGCTCGCCTACCTTGAGCAGTTGCATCCGTCCGCCATCGACATGGGCCTGGAGCGCTCGCAACAGGTAGCGGCCCGCCTCGGGTTGGGCCAGCCGGCACCGCGTGTGATCACGGTGACCGGCACCAACGGCAAAGGCTCCACCTGTGCCTTTGTCGCCGCGCTGTTGCAGGCCCAGGGCCTCAAAGTCGGCGTGTACAGTTCGCCGCACCTGCTGCGCTACAACGAGCGGGTGCAGCTCAATGGCGTCGAAGCCACTGATGCCCAGCTGTGCGAAGCCTTCGCAGCCCTGGAAGCCGGGCGTGGCGACATTTCCCTGACCTATTTCGAGATGGGCACCCTGGCGGCGTTCTGGCTGTTCGAGCGTGCGCAACTG…
Acetyl-coenzyme A carboxyl transferase beta chain (EC 6.4.1.2) CDS	6227295	6228215	forward	0.274877	0.00131422	ATGAGCAACTGGTTAGTAGACAAACTGATCCCTTCGATCATGCGTTCCGAGGTAAAGAAAAGCTCGGTTCCTGAAGGTCTGTGGCACAAATGCCCATCCTGCGACGCGGTGCTGTATCGCCCGGAGCTGGAAAAGACCCTGGACGTTTGCCCCAAGTGCAACCACCACATGCGTATTGGCGCACGCGCCCGTATCGACATCTTCCTGGATGCCGATGGCCGTAATGAACTGGGTGCCGACCTGGAGCCGGTTGACCGTCTCAAGTTCCGCGACAGCAAGAAGTACAAGGACCGCCTGGTCGGCGCACAGAAGCAGACTGGCGAAAAAGACGCGCTGATTTCGGTCAGCGGCAAGCTGCTGGGCATGCCGGTAGTAGTCTCGGCCTTCGAATTCTCCTTC…
Phosphoribosylanthranilate isomerase (EC 5.3.1.24) CDS	6226417	6227049	forward	0.15676	0.158531	ATGTCAGCCGTTCGCAGCAAGATTTGCGGGATTACCCGCATAGAAGACGCGCTGGCGGCAGTCGAAGCGGGGGCGGATGCCATTGGCCTGGTGTTTTATGCCAAGAGCCCACGGGCGGTGAATGTGCTGCAGGCGCGGGCGATCATCGCTGCATTGCCGCCCTTCGTGACCACCGTGGGGTTGTTCGTCAACGCCAGCCGCTGCGAGCTCAACGAAACCCTGGATGCGGTGCCGCTGGATATGTTGCAGTTCCATGGCGACGAATCGCCAGAGGAATGCGAAAGCTATCAGCGCCCGTACATCAAGGCGTTGCGAGTCAAGGCTGGGGACGATATCGCCGCAGCCTGCGCCGCTTATACCGGCGCTCGCGGGATTCTGTTGGACACTTACGTCGAAGGC…
tRNA pseudouridine(38-40) synthase (EC 5.4.99.12) CDS	6225499	6226353	forward	0.502968	0.000379102	TTGGCAAATATAGATAACGCGGCTGCCGAAATGGCGGCCGCAGGCTTTTACCGCATCGCACTGGGCGTGGAATACAAAGGCTCGCGCTATCGCGGCTGGCAGCGTCAGGCCTCCGGGGTGCTGACGGTGCAGGAAACCCTGGAAAATGCCCTGTCCAAAGTCGCCAACTCGCCGGTGTCGCTGATGTGTGCCGGGCGTACCGATGCCGGCGTACACGCGTGTGGCCAAGTGGTGCACTTCGACACCCAGGCCGAGCGGTCGATGAAGGCGTGGGTGATGGGGGCTAATATCAATTTGCCCCATGACGTCAGCGTCAGCTGGGCCAAGGTCATGCCGGCGCATTTTCACGCCCGTTTCAAGGCCATCGCCCGCCGTTACCGCTACGTGATCTACAACGAT…
Probable type IV pilus assembly FimV-related transmembrane protein CDS	6222766	6225285	forward	-0.107944	0.217543	ATGGTTCAAGTTCGCAAACTGGTGTTAGCAATAGCGGCCGCCTCGGCGCTGTCCTCCGGTATGGCGCAGGCGCTGCAACTTGGGGAGATGACCCTCAAGTCGAAGTTGAACCAGCCGCTGTCGGTGGAAATCGAATTGCGCGATGTGGGCGGCCTCACGGCGTCCGAGATCACCCCCAGCCTGGCTTCGGCCCAGGCCTTCGTGGATGCGGGTGTCGACCGCCAGGCGTTTCTCGATGACCTGACGTTCACGCCGGTGATCAACCCCGAAGGTCGCAGCGTGGTACGTGTGACCTCCAGCAAACCGCTGCCCGATTCCTACGTGCGTTTCCTCATGCAGGTGCAATGGCCCAATGGCCGCTTGATGCGTGACTACAGTGTGCTGCTCGACCCGGCCAAG…
Semialdehyde dehydrogenase, USG-1 protein CDS	6221594	6222604	forward	-0.407557	0.0245102	ATGACCCAGACCTTTGAAATCGCCGTGATCGGCGCTACCGGTACCGTTGGCGAAACCCTGGTGCAGATTCTCGAAGAGCTGGAGTTCCCGGTGGGCACCTTGTACCTGCTGGCGGGCAGCAACTCGGCGGGGGCTTCGGTGCCGTTTCGGGGCAAGAACGTGCGGGTCAAAGAGATCGACACGTTTGATTTCAGCAAGGTGCAGTTGGCGTTCTTCGCTGCAGGCCCCGCGGTGACCCTGAGCTTCGCCCCGCGTGCCACCGCCGCTGGCTGCGCGGTGATCGACTTGTCTGGCGCATTGCCCGCCGAGCAGGCGCCGCAAGTGGTGCCGCAGGCCAACGCCCATGTGCTGGGCGCGTTGAAAAAGCCTTTCCAGCTCGGCAGCCCGAGCCCTTGTGCC…
Aspartate-semialdehyde dehydrogenase (EC 1.2.1.11) CDS	6220232	6221344	forward	-0.190617	0.0364293	ATGAAACGTGTAGGTCTGATCGGTTGGCGCGGTATGGTCGGTTCCGTGCTCATGCAGCGGATGCTGGAAGAGCAGGATTTCGATCTTATTGAGCCGGTGTTTTTCACCACTTCGAACGTAGGTGGCCAAGGGCCGTCCGTGGGCAAGGATATTGCCCCGCTCAAGGATGCCTACAGCATTGAAGAGTTGAAGAGCCTCGACGTGATCCTGACCTGCCAGGGTGGCGACTACACCAGCGAAGTCTTCCCCAAGCTGCGCGAAGCCGGCTGGCAGGGTTACTGGATCGACGCCGCTTCGAGCCTGCGCATGCAGGACGACGCGGTGATCATCCTCGATCCGGTCAACCGCAAGGTCATCGACCAGCAACTGGACGCCGGTACCAAGAACTATGTGGGCGGC…
3-isopropylmalate dehydrogenase (EC 1.1.1.85) CDS	6219085	6220167	forward	-0.037072	0.791338	ATGAGCAAGCAGATTCTGATTCTCCCTGGCGACGGTATTGGGCCGGAAATCATGGCCGAAGCGGTCAAGGTCCTTGAGCTTGCCAACAGCAAGTACAGCCTGGGCTTCGAGCTGAGCCACGACGTGATCGGCGGCGCTGCCATCGACAAGCACGGCGTGCCGCTGGCTGACGAGACCCTCGACCGCGCCCGGGCTGCCGATGCGGTACTGCTCGGTGCCGTGGGTGGGCCGAAATGGGACAAGATCGAGCGTGACATCCGCCCTGAGCGCGGCTTGCTGAAAATTCGTGCGCAACTGGGCCTGTTCGGTAACCTGCGCCCGGCCATCCTCTACCCGCAACTGGCTGACGCGTCGAGCCTCAAGCCGGAAGTGGTGGCGGGCCTGGATATCCTCATCGTG…
SAM-dependent methyltransferase YafE (UbiEparalog) CDS	6218267	6219031	forward	-0.133422	0.375501	ATGACCACCACCGCCCACACCCAAGTCGTGCAAAAACAATTCGGCGAGCAAGCCTCGGCCTACCTGAGCAGCGCCGTACACGCCCAGGGCACCGAATTCGCACTGCTACAGGCCGAACTGGCCGGGCAGGGCGCTGCACGCCTGCTGGACCTGGGCTGCGGTGCCGGTCATGTCAGCTTCCATGTAGCGCCTCTGGTCAAAGAAGTGGTGGCCTACGACTTGTCCCAGCCTATGCTCGACGTGGTGGCCGCCGCCGCCAAAGACCGCAACCTGGACAACATCCGCACCGTGCACGGCGCCGCCGAGCGCCTGCCGTTCGCCGATGGCGAATTCGACTTCGTGTTCAGCCGTTATTCGGCCCATCACTGGAGCGACCTCGGCCTGGCCCTGCGTGAAGTG…
3-isopropylmalate dehydratase small subunit (EC 4.2.1.33) CDS	6217478	6218122	forward	-0.233407	0.121857	ATGAGAGCTTTTACCCAACACACAGGCCTTGTAGCGCCGTTGGACCGTGCCAATGTGGACACCGACCAGATCATCCCAAAGCAGTTCCTGAAGTCGATCAAGCGCACCGGTTTCGGCCCCAACCTGTTCGATGAGTGGCGCTACCTGGACGTGGGCTACGCCTACCAGGACAACTCCAAGCGCCCTCTGAACAAGGACTTTGTGCTCAACGCCGAGCGTTACCAAGGCGCCAGCGTGTTGCTGGCCCGGGAAAACTTCGGCTGCGGCTCCAGCCGCGAGCACGCGCCTTGGGCCCTGGAAGAGTACGGCTTTCGCAGCATCATCGCGCCGAGCTACGCCGATATCTTCTTCAACAACAGCTTCAAGAACGGCCTGTTGCCGATCATCTTGAGCGACGCT…
3-isopropylmalate dehydratase large subunit (EC 4.2.1.33) CDS	6216049	6217467	forward	-0.116987	0.41641	ATGGCCGGCAAAACGCTTTACGACAAGCTTTGGGATTCCCACGAAGTGAAACGTCGCGATGATGGATCGTCGCTGATCTACATCGACCGTCACATCATTCATGAAGTGACCTCGCCCCAAGCGTTCGAAGGCCTGCGACTGGCCGGGCGCAAGCCTTGGCGCGTCGACTCCATCATCGCCACTCCGGACCACAACGTGCCGACCACTCCTGAGCGCAAGGGCGGCATCGAAGCCATTGCCGACCAGGTTTCGCGGTTGCAGGTGCAGACCCTCGACGATTATTGCGACGAATACGGCATCACCGAATTCAAGATGAACGACGTGCGCCAAGGCATCGTCCACGTCATCGGCCCGGAGCAGGGCGCCACCTTGCCGGGCATGACCGTGGTCTGCGGCGAC…
Transcriptional regulator, LysR family CDS	6215018	6215908	reverse	-0.0392579	0.857701	ATGGACCTGGCCAACCTCAACGCCTTTATCGCCATCGCCGAGACCGGCAGCTTCTCTGGCGCCGGCGAACGCCTGCACCTGACCCAGCCGGCCATCAGCAAGCGCATCGCCGGTTTGGAACAACAATTGAAGGTACGGCTGTTCGACCGCCTGGGCCGCGAAGTCGGCTTGACCGAGGCCGGGCGGGCCTTGCTGCCCCGCGCCTATCAAATCCTCAACGTGCTGGACGACACCCGCCGGGCCCTGACCAACCTCACCGGGGAAGTCAGCGGGCGCCTCACTCTGGCCACTAGCCACCATATCGGCCTGCATCGCCTGCCGCCGATCCTGCGCACCTTCACCCGGCAATATCCGAAGGTGGCGTTGGATATTCAGTTTCTGGATTCAGAAGTGGCCTAC…
Sensory box/GGDEF family protein CDS	6211673	6214951	reverse	0.228026	0.0381754	ATGCGCAACCCCCTTGACCCGATTCCACCCCTGCCCCGCATCTACGCCCTGGACCCTCAAGCGGCGGAACAAAGCTGGGACAGTGCCCCGCAGCTGCTGGCGGCCCTCAATGCCGCGCGGCTGGGTGCCTGGTGCTGGGAAATCGACACAGGAAGAATCAGTTGGTCACGGGGCACCCAGGCGCTATTCGGCTTTGACCCGCGCCAGCCTCTGCCCAAGGACCTCGATTACCTAGACCTGCTGGCCCCGCAAGACAGTGCGCGGGTGGTGCGCGGCTTTCATGCGGTGCTCGCCGGAGAGCCCTTCGACCGCGCCATGCACCACCGCATCCAATGGCCCGATGGCAGCCTGCACTGGCTGGAAATCAGCGGCAACCTGGCCCCCGATAAAGCCGGACGG…
hypothetical protein CDS	6211101	6211586	forward	0.280046	0.434919	ATGTACCGATTTGGTCAAAGCCCTACGGACATTTTTCGCTCAGTGAGAAAAGAGCCTGGCGGTTATCACGTGGTCATGCACGACGATTTTCAGCTGAGATTGACCGACTCGGAGTTGGCGCAAGCAGCACAAGGTTCGCGGTTTATAGGTCCCGATAAAGAGATGCTCAAGGATGCGCAGTTTCTTTTTGCCGTCAGCGCCAAGCGCGCGCAAATGGAAGACAACGATGGTACGGCGAGCAGGAGTTTTCATGCTGCCATTCGCAGCCTGAACAATGGGGAGGATGAGTGGGGGCCGGGGGAGGGGTTTCTGCGCCTGGGGTTGAGGAAACACATGAGAACGGTGCCCGTCAGTGCGCTCGCCGGTGGGCAAGTGGGTATGTGCAATCGGGATAAGCAT…
hypothetical protein CDS	6209808	6210566	forward	-0.188212	0.528483	GTGAAGCCGGATGCAAAAGGTCCGAGGGTGCTAATAGATCACGGCGGATTGACGCCGAAACCGGGTAGAAACGATCATCCAGTGAAGCCGTCAGTGCCGATGCCTTCAGTGAATGTCACTAATGATGCTGAAGCAAATGTGCATGTGAACATCAATGTCGCTCACTGTCACTGCCCTGATACAAAGGACGGGCCAACCCCGGACTTAAATCCCAGGCAAGGTCCGAAGCCGGAATCGAACCCCGTGCCACAGCCGGGTCCAAAGCCGGAATCGAACCCCGTGCCCCAGCTGGGTCCGAAGCCGGGATCGAACCCCGTGCCCCAGCCGGGTCCAAAGCCGGAATCGAACCCCGTGCCCCAGCCGGGTCCAAAGCCTGAATCGAACCCCGTGCCCCAGCCC…
hypothetical protein CDS	6208978	6209592	forward	0.308532	0.0934507	ATGTCTCTATCTGTCAATAATTCGCCCTTTGTCAAAGTTGATACATCACCTCTGAGCGGGCAGTTGCCGACCCCGTTGAAAGTCGACATGCAACCTAAACCTCCGACGAGCCATTTCAACCTCAACCCCGCATCTGCACGCAATGAAAACAGTGAGGTCATGGTGAGTGCGACGGCGCTCACCAGAGTATTTGACATGCTCGAGCAGTTCTTCAAATCCATGCGGGAGATGCTTTTGGGAAAAAGTGTTACGCCTGATCTGGAGGCAAAAGACCAGCCCGTGAAGCCAGCTACAACTGATCAAGCGGAGAAGCTGAATGCAAAAGACCTGCCGGTGAAGCCAGGTACGACTGATCAGTCGGTGAAGCCGAATGCAAAAGACCAGCCGGTGAAGCCAGGT…
tRNA-dihydrouridine(16) synthase CDS	6207400	6208365	forward	0.0440744	0.843171	ATGCAAATTGCTTTGGCGCCCATGGAGGGGTTGGTCGACAACATCCTGCGGGACGTGTTGACCCACGTGGGCGGTATCGACTGGTGCGTGACCGAGTTCATCCGGGTCAACGACCGCCTGCTCACACCTGCCTATTTCCACAAGCTCGCCCCGGAACTGCTGCACGGTGCGCACACCGCTGCGGGCGTGCCGTTGCGTGTGCAATTGCTGGGCTCCGACCCGGTTTGCCTGGCGGAGAACGCCGCCTTGGCCTGCGAGCTGGGTTCGCAAGTCATCGACCTGAACTTCGGCTGCCCAGCCAAGACCGTCAACAAGTCCCGCGGCGGTGCGGTGCTGCTCAAGGAGCCGGAGCTGCTCAACCAGATCGTCGAACATGTGCGCCGTGCTGTACCTGCCCAT…
hypothetical protein CDS	6206910	6207344	forward	0.0359773	0.82223	ATGGGCTGGGATTTGGCAACGCCGTTCATCATCGATCTGCAGGTTGCGGCTGAGGACATCGACGGCCTGGGGCACGCCAATAATGCGGTGTACGTCTCATGGCTGGAGCGTTGCGCCTGGCGCCATTCCCAGCGCCTGGGGCTGGACCTCACCGAATACCGACGCCTCGACCGCGCCATGGCCGTGGTGCGCCATGAGATCGACTACTTGGTGGCAGGCTATGAGGGCGATGAGTTACAACTGGCCACCTGGATCGTCGATTGGGACCAGCGCCTGAAAATGACCCGTCGTTTCCAGCTTGTGCGCCCCCGTGACGGCGCGACCCTGCTGCGTGCGCAAACAACCTTCGTATGTATTGAGTTGTCCAGCGGCAAGCCCAAGCGTATGCCCGCCGAGTTT…
Putative hydrolase CDS	6206038	6206871	forward	-0.097791	0.55387	ATGGGCGCATTGACCTGGGTTCGTGGTTTCAATGGCACGGTGGGGCGCCTTGCGCCGCATGCGGTCGCCAGCAAGATGCGTCGCACCTTCATGACCCCGCGCGATCTGCCGCCGCGTGACTGGGAGTTGCCGCTGTTGGCCCATTCGGAGCGCATCACTCTGCGTTTCGGCCTGTCGGCATTGCGTTGGGGGCATGGCCCGGCGGTGCTGCTGATGCATGGCTGGGAAGGCCGCCCGACTCAATTCGCCAGCTTGATCACGGCGTTGGTCGACAACGGCTATTCGGTGATAGCCCTGGACGGTCCCGCTCACGGCCGTTCGCCAGGGCGTGAAGCTCATGTACTGCTGTTTGCCCGCGCCATGCTTGAGGCGGCGGCCGAGCTGCCGCCGCTGTATGCG…
Transcriptional regulator, AcrR family CDS	6205483	6206022	forward	-0.137651	0.453701	ATGAGCGATAAAAAAGCGCAAACCCGCGAACGTATTTTGCAGGCTGCCAGCGCGGCATTGATCCAGCGTGGCCCGGCTGAGCCCAGTGTGGGCGAAGTAATGGGGGCGGCGGGGCTGACAGTCGGCGGCTTCTACGCGCACTTTGAAAGCAAGGACGCGCTGATGCTGGAAGCGTTCAGCCAGTTGCTGGCGCAGCGTCGCGCCTCCATCGATGACTTGGACGAACAACTGACCGGCGAAGAGCGCCGCACGTTGGTCGCAGCGTTTTATCTGTCGCGCAAGCACCGCGACTCCACGACCCAGGCCTGCCCGTTGCCCGCGACGGTGGGGGAGATGGGGCGCTTGCCGGACGCTTTTCGCGAGGTTTTGAACGAGCACGTCGAGTTGATGGCCGCGCAA…
Ferrichrome-iron receptor CDS	6202952	6205045	forward	0.156747	0.453654	ATGCCGTCTCGAAAGTTTATGCCCTTGGCCGGCCTGGCCCTGGGTTTGCTGCTCGACCCTGCCTACGCCGAAGAAAACACCCTGGAACTGGACACCATCAGCGTCACTTCCGACGCCTATGAATCCGCCACCGGCCCGGTCGACGGCTACCGCGCCACCCGCTCTGCCAGTGCGACCAAGACCGACACGGCCTTGCGCGACATCCCGCAATCGATCAGCGTGATTCCTGCCACGGTACTCAAAGACCTGGGCAGTACCAGCGTGGAGCGCGCCCTGGAATTCGCTGGCGGCGTATCCAAGCAAAACAACTTCGGCGGCCTGACCCTCTACGAATACAGCGTGCGCGGCTTCACCACGTCCGAGTTCTACCAGGATGGTTTCAGCGCCAACCGTGGTTAC…
Outer membrane stress sensor protease DegSCDS	6201679	6202839	forward	-0.149574	0.309318	ATGCTCAAGGCACTGCGTTTTTTTGGATGGCCATTGTTGGCTGGCGTGCTGATCGCGATGCTGATTATCCAGCGTTATCCCCAGTGGGTGGGCCTGCCCACACTGGATGTGAACCTGCAACAGGCGCCGCAGACCAACACAGTGGTGCAAGGGCCGGTGACCTATGCCGATGCCGTGGTCATCGCCGCTCCGGCGGTGGTCAACCTGTACACCACCAAGGTCATCAACAAGCCCGCGCATCCGTTGTTTGAAGACCCGCAATTTCGCCGCTACTTCGGTGACAACGGCCCCAAGCAGCGCCGCATGGAATCCAGCCTCGGCTCCGGCGTGATCATGAGCCCCGAGGGCTACATCCTCACCAACAACCACGTGACCACGGGCGCCGACCAGATCGTGGTG…
GTP cyclohydrolase 1 type 2 homolog YbgI CDS	6200819	6201577	reverse	-0.016101	0.917144	ATGGCCGTGCCCCTTACTACCCTCGTCGAGGAAGCCGACCGCTACCTCGGCAGCGCCAAAATTGCCGATTACTGCCCCAATGGCCTGCAGGTCGAGGGCCGGCCCCAAGTGATGCGCATCGTCAGCGGCGTGACCGCCAGCCAAGCCCTGCTGGACGCCGCCATCGAAGCCAAGGCCGACCTGGTGCTGGTGCACCACGGTTACTTCTGGAAGGGCGAAAACCCGTGCATCACCGGCATGAAGCAACGCCGTCTCAAAACCCTGCTCAAGCATGACATCAGCCTGCTGGCCTACCACTTGCCCCTGGACCTGCACGCCGATGTCGGCAACAACGTGCAACTGGCTCGCCACCTGGACATCACCGTCGAAGGCCCGCTGGACCCGGGCAACCCAAAAATC…
Sulfate adenylyltransferase subunit 2 (EC 2.7.7.4) CDS	6199648	6200565	reverse	0.663159	1.45785e-06	ATGGTCGACAAACTGACGCATCTGAAACAGCTGGAGGCGGAAAGCATCCACATCATCCGCGAGGTCGCCGCCGAGTTCGATAACCCGGTGATGCTCTACTCGATCGGTAAAGACTCCGCCGTGATGCTGCACCTGGCACGCAAGGCCTTCTTCCCGGGCAAACTGCCATTTCCGGTGATGCACGTCGACACTCGCTGGAAATTCCAGGAGATGTACAAGTTCCGCGACAAGATGGTCGAGGAGCTGGGCCTGGACCTGATTACCCACATCAACCCCGATGGCGTGGCGCAGAACATCAACCCGTTCACCCACGGCAGTGCCAAGCACACCGATATCATGAAGACCGAGGGCCTCAAGCAGGCGCTGGACAAGCATGGTTTCGACGCAGCATTCGGCGGC…
Sulfate adenylyltransferase subunit 1 (EC 2.7.7.4) / Adenylylsulfate kinase (EC 2.7.1.25) CDS	6197740	6199638	reverse	0.41459	0.00726112	ATGTCGCATCAATCTGATTTGATCAGCGAGGACATCCTCGCCTACCTGGGCCAGCACGAGCGCAAAGAAATGTTGCGCTTCCTGACCTGCGGCAACGTCGACGACGGCAAGAGCACCCTGATCGGGCGCCTGCTGCACGACTCCAAGATGATCTACGAGGATCACCTGGAAGCCATTACCCGCGACTCGAAAAAGTCCGGCACCACCGGTGACGATATCGATCTGGCGTTGCTGGTCGATGGCCTGCAGGCCGAGCGTGAGCAGGGCATCACTATTGATGTTGCCTATCGCTATTTCTCCACCGCCAAGCGCAAATTCATCATCGCCGACACCCCCGGCCATGAGCAGTACACCCGCAACATGGCCACTGGTGCGTCCACCTGTGACCTGGCGATCATC…
Probable acyltransferase PA0834 CDS	6196648	6197547	forward	0.137603	0.439012	ATGCTGGATTTTCTACCTGCCGCCGTGCGCGGGGTGATCGCTTCGCTGTTGCTGGCGCTGAACACGATCCTGCTGTGTTCGTTCCTGTTTATCGTGGCGCTGTTCAAGGCGCTGCCGTTCGCCAAGCGCCTGAGCGAATGGCTGATGAACCACACCCACGAAGCCTGGGTTACCAACAACAAGGGCTGGATGAACCTGGTGCGCCGTACGCGCTGGCACCTGACTGGCCTTGAGGGCCTGGACTACCAGCACTCGTACCTGGTGACCAGCAACCATCAGAGCTGGGTCGACATCATGGTGTTGCAGTACGTGCTCAATCGGCGCATTCGCCCCCTGAAGTTCTTCCTCAAGCAAGAGCTGATCTGGGTCCCGGTGATTGGCCTGGCGTGGTGGGCACTG…
BioD-like N-terminal domain / Phosphate acetyltransferase (EC 2.3.1.8) CDS	6194548	6196647	forward	0.329432	0.00113908	ATGCAGACTTTTTTTATCGCGCCCACCGATTTTGGTGTGGGTCTGACCTCCATCAGCCTTGGGCTGGTGCGCACACTGGAACGGGCCGGCCTGAAAGTCGGCTTTTTCAAACCCATTGCCCAGCCACACCCTGGCGATACCGGGCCGGAACGCTCTACCGAGCTGGTGGCGCGCACCCACGGCCTGAAACCGCCGCAGCCCCTGGGCCTGGCTCACGTAGAGCGCATGCTCGGCGACGGCCAGCTCGATGAGTTGCTCGAAGAGATCATCACCCTTTACCAACAGGCAGCCGTAGGCAAAGACGTGCTGATCGTCGAAGGGATGGTGCCGACCCGCAGCGCCAGCTACGCGGCACGGGTCAACCTGCACCTGGCCAAGAGCCTGGACGCGGAAGTGATC…
hypothetical protein CDS	6194287	6194523	reverse	-0.33783	0.0982253	TTGGGTGGCGCTCCATGGGTGAGTGCCTACCGCGAATCAGGCGCCAAGGTTATCGTTATTCGTGCCCTTGCGCACACCAGCCGCACGCAAAGGCCTGGCCTATTTTTTCAAGGCGTTGCGCGGGGTCGAGCACCCAGGCGCGTGACTGCCAGGGCGGCTGGTGGCGCAGGTGCTGGGTGTGGCCGCAAGACAGCTCGGCCACCCAGTGCCCATCGTCGTCCTGATGAAAACCTGTGA
FKBP-type peptidyl-prolyl cis-trans isomerase SlyD (EC 5.2.1.8) CDS	6193697	6194182	reverse	-0.501349	0.00134965	ATGACGATCGCCGCTAACAAGGCTGTCTCCATCGACTATACCCTGACCAACGACGCTGGTGAGGTCATCGACAGCTCCGCCGGCGGCGCGCCGCTGGTTTACCTGCAAGGCGCAGGTAACATCATCCCGGGCCTGGAAAAGGCTCTGGAAGGCAAGAACGTCGGTGACGAACTGACTGTCGCCGTAGAACCTGAAGATGCCTACGGCGAATACTCCGCCGAACTGGTCAGCACCTTGAGCCGCAGCATGTTCGAAGGTGTCGATGAGCTGGAAGTGGGCATGCAGTTCCACGCTTCCGCGCCGGACGGCCAAATGCAGATCGTCACCATCCGCGACCTGGACGGCGACGACGTTACCGTTGACGGCAACCACCCTCTGGCTGGCCAGCGCCTGAACTTC…
SSU ribosomal protein S20p CDS	6193139	6193417	forward	0.0024227	0.993997	GTGGCCAACACACCTTCCGCCAAAAAACGTGCAAAACAGGCTGAGAAGCGTCGCAGCCACAACGCCAGCCTGCGTTCCATGGTTCGCACCTACATCAAGAATGTAGTCAAAGCCATCGACACCAAAGACGCTGAAAAAGCTCAAGCAGCTTACGTTCTGGCTGTGCCTGTTATCGACCGTATGGCCGATAAAGGCATCATCCACAAGAACAAGGCCGCTCGCCATAAGAGCCGCCTGAATGGCCACATCAAGGCTCTGAGCGTTCCTGCTGCAGCCTAA
hypothetical protein CDS	6192885	6193007	forward	0.586023	0.111682	TTGAAAGAGTTTGCGCCTATAGATAAAGAGCAGGCGAACTACGCGCCCACTTATGCGATACTGCGCGCCTGCAACAGCACAGAGCCAAAGCTCGCGAGTTTACAGGTCAAGCGCCGGAAATAA
Peptidoglycan lipid II flippase MurJ CDS	6191347	6192885	reverse	0.117439	0.402707	ATGAATCTGCTCAAATCGTTGGCTGCCGTCAGCTCTATCACGATGATTTCCCGGGTATTGGGGTTCGTGCGCGACACCCTGCTGGCCCGCATCTTTGGCGCCAGCATGGCCACGGATGCGTTCTTTATTGCCTTTAAACTGCCCAACCTGTTGCGGCGGATCTTTGCCGAAGGCGCGTTTTCCCAGGCGTTCGTGCCGATTCTGGCCGAATACAAGACCCAGCATGGCGAGGAGGCGACTCGTACGTTCATCGCCTACGTCTCGGGTTTGCTGACGCTGGTGCTGATGCTGGTAACCATCGTCGGGATGCTCGCCGCTCCCTGGGTGATCTGGGCCACGGCGCCCGGTTTTGCCAACACGCCGGAAAAGTTCGCGCTGACCACTGATCTGCTGCGGGTG…
FMN adenylyltransferase (EC 2.7.7.2) / Riboflavin kinase (EC 2.7.1.26) CDS	6190289	6191227	reverse	0.419245	6.86143e-06	ATGCAGCTGGTTCGAGGTCTCCACAACCTGCGCCCCGAGCATCGGGGCTGCGTCGCCACTATTGGCAACTTTGACGGTGTTCACCGTGGCCACCAGGCTATCCTGGCTCGGCTGCGCGAGCGTGCGGTCGAGTTGGGCGTGCCCAGCTGCGTGGTGATTTTTGAGCCACAACCGCGGGAGTTCTTTACCCCGGAAACGGCGCCGGCACGCTTGGCGCGCTTGCGGGACAAGTTGCAGCTGTTGGCGGAGGAGGGCGTGGACCGTGTCCTCTGCCTGGCATTCAACCAGCGTTTGCGCAGCCTCAGCGCCGCCGAGTTCGTCGACCGCATCCTGGTGGACGGCTTGGGTGTGCAGCACCTGGAGGTCGGCGACGACTTCCATTTCGGTTGTGACCGGGTC…
Isoleucyl-tRNA synthetase (EC 6.1.1.5) CDS	6187443	6190274	reverse	0.490233	1.802e-07	ATGACCGACTATAAAGCCACGCTAAACCTTCCGGACACCGCCTTCCCAATGAAGGCCGGCCTGCCACAGCGCGAACCGCAGATCCTGCAGCGCTGGGACAGTATTGGCCTGTACGGAAAGTTGCGCGAAATTGGCAAGGATCGTCCGAAGTTCGTCCTGCACGACGGCCCTCCTTATGCCAACGGCACGATTCACATCGGTCACGCGCTGAACAAGATTCTCAAGGACATGATCCTGCGCTCCAAGACCCTGTCGGGCTTCGACGCGCCGTATGTCCCGGGTTGGGACTGCCACGGCCTGCCGATCGAGCACAAAGTCGAAGTGACTTATGGCAAGAACCTGGGCGCGGACAAGACCCGCGAACTGTGCCGTGCCTACGCCGCCGAGCAGATCGAAGGG…
Lipoprotein signal peptidase (EC 3.4.23.36) CDS	6186938	6187450	reverse	0.314616	0.0107272	ATGCCTAATGCAGCCAGTCGTTTCGGACGTCTGGGCTGGCTCGTACTGAGCCTGCTGGTGCTGGTTATTGACCAGGTCAGCAAGGCTCACTTCGAGGGCTCCCTGGAAATGTTCCAGCAAATCGTGGTGATTCCGGATTACTTCAGCTGGACCCTGGCCTACAACACTGGCGCCGCCTTCAGCTTCCTCGCTGACGGCGGCGGCTGGCAGCGCTGGCTGTTCGCGGTGATCGCCGTGGTGGTCAGTGCCGTGCTGGTGGTGTGGCTAAAGCGCCTGGGTCGCGACGACACCTGGCTGGCTATCGCGCTGGCCCTGGTGTTGGGCGGCGCGCTGGGTAACCTGTATGACCGCATCGCCCTGGGCCATGTGATCGACTTCATCCTGGTGCACTGGCAGAAC…
FKBP-type peptidyl-prolyl cis-trans isomerase SlpA (EC 5.2.1.8) CDS	6186493	6186945	reverse	0.284032	0.0120911	ATGACTGATCAGGTATTGGCTGAGCAACGCATCGGCCAGAACACGGAAGTCACTTTGCATTTCGCATTGCGCCTGGAGAATGGCGACACGGTAGACAGCACCTTCGACAAAGCCCCGGCGACCTTCAAGGTTGGTGACGGTAACCTGCTGCCTGGTTTTGAAGCGGCATTGTTCGGGTTCAAGGCGGGCGACAAGCGCAACCTGCAGATCCTGCCGGAAAACGCCTTCGGCCAACCCAACCCGCAAAACGTGCAGATCATCCCGCGTTCGCAGTTCGAGGGTATGGACCTGTCGGAAGGTTTGCTGGTGATCTTCAATGATGCGGCGAATACTGAACTGCCCGGCGTGGTAAAAGCTTTCGATGACACGCAAGTGACCATCGACTTCAACCATCCGTTG…
4-hydroxy-3-methylbut-2-enyl diphosphate reductase (EC 1.17.7.4) CDS	6185364	6186311	reverse	0.0127354	0.924132	ATGCAAATCAAACTCGCCAACCCCCGTGGCTTCTGCGCTGGCGTGGACCGGGCGATCGAAATCGTCAACCGCGCCCTGGAAGTCTTCGGGCCGCCGATTTATGTGCGCCACGAAGTCGTGCATAACAAGTTCGTGGTCGAAGACCTGCGCGCACGCGGTGCGATCTTTGTCGAAGAACTCGACCAGGTACCCGACGACGTTATCGTCATCTTCAGTGCCCATGGCGTGTCCCAGGCCGTACGTACCGAAGCGGCCGGCCGTGGCCTAAAAGTGTTCGATGCCACTTGCCCGCTGGTAACCAAGGTGCACATCGAAGTGGCGCGTTATAGCCGCGACGGTCGCGAATGCATCCTGATCGGCCATGCCGGTCACCCGGAAGTCGAAGGCACCATGGGCCAG…
hypothetical protein CDS	6184829	6185410	forward	0.136477	0.315079	ATGAAACAACAAGGTTTCACCCTGATTGAGATGTTGCTGGGGCTGATCGTCACCAGTTTTCTCGCGCAACTGGCCGTACCCGGTTTCAAGGGTTTGCTTGAATCGCAGCAACGACAAAGCGCGGCCCAAGCACTTGCCTCCGGGCTGCGCTACGCACGCACCGAGGCCATCGCGCGTAACCGGGCGGTGGTCATTCATGCAAAGGACGAGGACTGGAGCCTGGGATGGCGCGTGATACTGGATGTGAGTGGGCGCGGCCACCTGGATGACGACAATCCGGTATTGCTGGAGCGCGAGAGCAATGGGCGCGTGCCGGTCGCCGGTAATGGCCCGGTTACGAGCCAGGTGCGCTTCAGCGGCCTGGGGGAGCCAGTGTTCGCCGGCGGGGGATTTCGTGCC…
Type IV fimbrial biogenesis protein PilV CDS	6184149	6184631	reverse	0.35739	0.26497	ATGCCAGCCTGCCAGAACCGATTCCTGCGCGTTGCGCACTCGCGCCAATCCGGCATGACGCTGGTCGAGGTGCTGGTAGCGCTGTTGATTTTGGCGATCGGCCTGATGGGCGCTGCGGTGCTGCAACTCAACGCGCTCAAGTACACCAACAGCGCCAGGATGACCAGCCAAGCCAGTTTTATTGCCTATGACATGCTCGACCGCATTCGCACCAATGCTGGCGCCGATTACACATGGGGCAGGGCGGAGCTGGCGCCGCCCAACACTGCCACCGCCAGCGTGCGTGACCTCGACCTGCACGATTTCGAGGCCAATATCACGGGTTTTGCCGGCGAGGATGCCAAAGGTTCAGTGGTGGTGAACGGGCAAGAGGTCACCATCAGCATCAGTTGGGCGGAT…
hypothetical protein CDS	6183445	6184152	reverse	0.229865	0.398474	ATGAAGCGTCTTGGGCGAGGTTTCAGTCTGGTGGAAGTGTTGCTGGCGCTTGCCATCGGGTTGATCTTGATACTGGGGGCGAGCCAGATACTGATCAGTTCGCGGTTGACCCATGCCAGCCAGCAGGCCGCCATGCTGCTGCAGGATGATGCGCGGTTTGTGCTGAGCAAGATCACCCAGGATATTCGCCAGGCAGGCATGCTGGGGTGTTTGGCCGTGGCCGCTATCGACAATGCTCCGGCTGCCTTTGATCGGCCGATAAGCTGGGAAGCTGCGGGGAGTGCGAAGTCACTGACGCTGGTGACCGCGAATGTCGGCGATGGCGTCGGCAAGACTGACTGGACAGTGTTGTCCGACTGCAAGGAGGCGGCCAGGGCTTATGCAGGCACACCACCCGGA…
Type IV fimbrial biogenesis protein PilX CDS	6182909	6183433	reverse	0.378817	0.199901	ATGCAGGGCGGTATCCAAATGCGGCAGGCCGGGACGGTGCTGCTGATCAGTCTGGTGTTCCTGTTGGTGCTGTCGCAGGTGGGGCTGTCCTCGATACAGGCTGCGGTCTCCCAGCAAAAAGTCGCGAGCAGCCTCTGGCATCGCAATCAATCGTTTCAATCTGCCGAAAGCGGCCTGAGGTTGGGGGAATCGGCCGTGCAAAAGGTTGGCCAGGCGATGCCTGTCTGCCACTCGATCACCCGTTGTGCGCCGCCTGCTGAAGCGTTTTCCTTGACGGCGGCCGGGACGAACCCTGTCTCGGCGATCACCTGGCTTGCCTTGAAGAATGGGTTTTATGGCATTCAATCCCTCGGCGAGGGTGAAGGGCTGGCTCATTTGCCGTCCCATTCCCTGGCCACG…
Type IV pilus biogenesis protein PilE CDS	6182493	6182897	reverse	-0.305185	0.195317	ATGGGCAAGGAGAGCCAGGGTTTTACCCTGATTGAGTTACTGATCGTCGTGGCGATCATCGCGTTGCTGGCCGGGATTGCGTATCCCGGGTACCTCAGCCAGGTGAAGAAGGCGTATCGGGCGCAGATCGTCGCGTTGTTGAGCGAACAGGCCCAGCAACTGGAGCGTTCTTATACGAGGAATGGCACTTTTATTGATGCAGGCGACGTCAGCGCGGGCAATGATCATTATAGAATCAGTGCCGTCCTCAACCCTCAGGATTTTGACCTGCTCGCCACACCCGCTGCGGACTCGGTCATGGCGAACGACGCGTGCGCAGCATTCAGCTTGACCAGCACCGGTATGCGCGGCAACCCGGGAGCAGGGCCTGAAATGTCGCCCAAGGTCTGCTGGGGGCAA…
Glycine oxidase ThiO (EC 1.4.3.19) CDS	6181324	6182433	reverse	0.047437	0.796536	ATGGCTAAGCAACAGCAAGTGGTGATTGTCGGCGGCGGAGTAATCGGGCTGTTGACGGCGTACAACCTCGCCAGTGAGGGCCAGGCGGTCACGCTGCTGGAGCGCGGTGGGCTTGGGCAAGAGGCTTCCTGGGCGGGCGGTGGGATTGTCTCGCCGTTGTACCCGTGGCGCTATAGCCAGGCGGTCACTGCCTTGGCCCATTGGTCCCAGGATTTTTACCCTCAACTGGCGCAACGGCTATTTGCTGCTACCGGCGTCGATCCGGAGGTACATACCACGGGTTTGTATTGGCTCGACCTGGATGACGAAGCGCAAGCACTGGCCTGGGCTGCCCGTGAAGGGCGACCGTTGAGCAAGGTGGATGTATCGGCGGCCCATGACGCGGTGCCGGTGCTGGGG…
hypothetical protein CDS	6181104	6181337	forward	-0.23413	0.114601	ATGCTTCGTCTACTGTTCTGGATTGCCGTCATTGCTGCCGCGGTATGGTTCTGGCGCAAATTCAAAAACCCTGCCTCCCGTCAGCAACGGCCTGCCGAGCCGGATGCAGCCCTGATGGTGCGTTGCGCTCACTGTGGCGTGCACCTGCCGCAGGATCGCGCACTGAGCTCACCTCAGGAATGGTACTGCACCCAGGCGCACCTGGAACAAGGGCCAAAGTCTATCCAGCGTTGA
Outer membrane beta-barrel assembly protein BamD CDS	6179951	6180976	forward	0.187224	0.15105	ATGCAAGTGAAACACCTGCTGCTGATCGCCATCCTCGCCATGACTGCTGCTTGCTCGTCAACAAAGGACGTCGTCGACGAAAACCTGAGCGAAGTCGAGCTGTACCAGCAAGCTCAGACAGACTTGGACAATAATAGCTTCACCAGCGCCACAGCGAAGCTGAAGGCATTGGAGTCGCGTTACCCGTTCGGCCGCTATGCCGACCAGGCCCAGCTTGAGCTGATCTACGCCAACTACAAGAACGCCGAGCCGGAAGCTGCCAAGTCCGCTGCCGAGCGTTTCATCCGCCTGCACCCGCAGCACCCGAACGTGGATTACGCCTACTACATGAAGGGCCTGACCTCGTTCGACCAGGATGTTGGCCTGCTGGCGCGCTTCCTGCCGCTGGACATGACCAAG…
LSU rRNA pseudouridine(1911/1915/1917) synthase (EC 5.4.99.23) CDS	6178839	6179801	reverse	0.461643	1.10754e-05	ATGTCCGATAAAATTGAACTTCGCGCAGAGGTGCCGTCCGAATTGGGCGGCCAACGCCTCGATCAAGTCGCCGCACAATTATTCGCTGAGCACTCGCGCTCGCGCCTTTCCGCCTGGATCAAAGACGGCCGCCTGACTGTGGATGGAGCGGTTATCCGCCCGCGAGACATAGTCCATGGCGGTGCGATTCTTGAGCTGACTGCCGAGCAGGAAGCCCAGGGAGAATGGGTTGCCCAGGACATCGAGCTGGATATCGTCTATGAAGACGACGACATCCTGGTCATCAACAAACCCGCGGGCCTGGTGGTTCACCCGGCCGCCGGGCACGCTGATGGCACCTTGCTCAATGCCCTGTTGCACCACGTGCCGGACATCATCAATGTGCCGCGCTGCGGCATC…
FIG00003370: Multicopper polyphenol oxidase CDS	6178117	6178842	reverse	0.447513	0.000247159	ATGAATGACTGGCTGATACCTGACTGGCCCGCGCCGGCCCGGGTAAAAGCCTGCGTCACCACCCGTGCGGGCGGCGTCAGCCTGGCGCCGTTCGACAGCCTCAACCTGGGCGATCATGTCGAGGACAGCCTTGAGGCCGTCCTTGAAAATCGTCGTCGCCTGAGTGACGCCTTCGATATCCAGCCTGCCTGGTTGCGTCAAGTCCATGGCACTCAGGTGGTTGAGGCCGATCCGGGCCGTACTGTCGAGGCAGACGGCAGTTGGACCAGCACCGCTGGCATCGCCTGCACATCCATGACCGCCGATTGCCTGCCTGCGCTGTTCTGTAATCGAGCGGGCACCCGCGTTGCTGCAGCCCATGCCGGTTGGCGTGGCTTGGCCGCTGGGGTGCTGGAGGCC…
Chaperone protein ClpB (ATP-dependent unfoldase) CDS	6175417	6177981	reverse	0.148432	0.232048	ATGCGTATTGATCGTTTAACCAGCAAATTACAGTTGGCCTTGTCCGACTCTCAATCCTTGGCGGTGGGCCTCGACCACCCGGCCATTGAACCTGCGCACTTGATGCAGGCACTCCTGGAACAGCAGGGTGGTTCTATCAAACCCTTGCTGATGCAGGTGGGCTTTGACGTTAACAGCCTGCGCAAGGAGTTGAGCAAAGAGCTCGACCAACTGCCGAAAATCCAGAATCCCACCGGTGACGTGAATATGTCCCAGGATCTGGCGCGCCTGCTCAACCAGGCCGACCGCCTGGCCCAGCAGAAAGGTGACCAGTTCATCTCCAGCGAACTGGTGCTGCTCGCCGCCATGGACGACAACAGCAAGCTCGGCAAATTGTTGCTGGGCCAGGGCGTGAGCAAG…
hypothetical protein CDS	6174253	6174843	forward	-0.236659	0.552512	ATGATCAGCATCCTACAGAACGAAGTAGAACGCCTTCGGCCGGCATCGAACGAGCTGGCCGCCCAGGTCGCTGAGTTTGTGGCGGCCGGCGGTGAGATAGAGGAAATAAAGCCGCCGCCACCACCGAAACCGGTCGTCTACGTACCTCAAGAGCCTCCAGCGCCCAAGCCGTTCGTTCGGCGCCGGGTTGAAGCAGCTCCCCTGCCACTGGACAGGGAAGATGTTCGGGAGCAGGCCAGGCTAAAGCTGGTGGAGCACATGCGCCAACTGAGCGCCACGCACACCCAAACAGAGGCCGCCGCCGCTCTTGGCATCAGTCGCCGCAACGTCTACAAGCACGCCACCATGAACGACATCACGTTCAAGAAGCCGGAACGAGGCGGTGCGAACAACAACTAC…
DNA, complete sequence CDS	6173390	6174256	forward	0.263915	0.306275	ATGTTCAAGAAAGCCGAACGCAAGCAGGCCAAGCTACGGCTGGCACTTGCCGGGCCATCTGGATCAGGCAAAACCTACTCCGCTCTTCTGCTCGCCCAAGGGCTTGGCGGGCGTATCGCGGTGCTAGACACCGAACACGGCAGCGCATCGCTGTACGCGGACCTGGTCGACTTCGACGCAATGGAGTTGCACGCGCCGTACTCCCCAGAGCGTTACATCGAAGTCATCGCCGCCGCCGAGCAGGCCGGGTACGAAACCCTCGTCATCGACAGCTACTCGCACGAATGGACGGGTTCCGGAGGGTGCCTTGAGATCAACGAATCCGTTGCCCACCAGAAGTTCCGGGGCAACACCTGGGCGGCCTGGAACGAGACCACGCCGCGCCACCGGAAGCTGACG…
hypothetical protein CDS	6173233	6173379	forward	0.451548	0.353881	ATGAGCACATCGCCAAAACTAGCCGCCCAATTCGACTGGATGATGGTCGGTGCCTTCTCGCCTGACCGATTCGCCGGCGAGCAGCGCAAAGAGTACGAAGACGAAGCCCGCCGCATCCAGCGGCAATGGGACAACCAACCAAGCTGA
hypothetical protein CDS	6172976	6173236	forward	-0.0700647	0.897407	ATGAAAAGTTATCACCAGCGTGCGATCGACATGATCCAGCACCAGATTACGCAGGTCTGCAAGTCTATGCGCCCTGATGAAGATTTCTGCGAAGGGCTGATCCAGGCCAACGTCGGCCAAGGACACATCAGCACCGAGGAATCGGTTGAGCTGATGCAGGAACTGGTCAATGCCGTGTCGGCCCGGCGCCGCGAACTGCAACGGGAAAGCTCTGCACAGCGGCTGGCCGCATACGAGCGCCAGTATGCGAGGGCTTCATGA
hypothetical protein CDS	6172749	6172979	forward	0.634184	0.162928	ATGCCAACCAGCTATGCGGATAGCGCCCAGGCCAGGGAATCAGACAGGCGCTGGGACTTGCCCAATTTCGGGAAGAAGCCGCACGTCGAGCTGTTCCATGAATACACGGCAGACGACCTTGCCGAGCGCGAGGCGCGCCGGATCAAAGAGCGCGCCAGCCTAAAGCTGCGTATTGGTGCGGCAATGGCGCAGATGGAATTGATCTGTCCACCAGCGGGAGGTACTGAATGA
hypothetical protein CDS	6172505	6172771	forward	0.334792	0.496084	ATGCACCCTGACATCCAAATGCGCCGCGACATCGTCGACGGCCTGCATCAGCGTTCCCGTCTCGCCACCATTGAGCTGTACCGGCTGATCGGCCGTCCTGAGCCAGTGGTCGCCTTCCGGATGGTGGTCAAGCCTGCCGGGCGTGACTTCTTCCATGTGGTGGACAGCCAGACTGACAAGGTCATGGGCTTCCGCCGCCACCACAACGAAGCCTGCGCCCTCGCTCGCAGCCTGGAGACTCGCCATGCCAACCAGCTATGCGGATAG
hypothetical protein CDS	6172150	6172482	forward	-0.0685195	0.883453	ATGAGCGATTCAGATCGCGAGATGACAGAGCTGGCTGCAAAGGCGATTGGCGAAGAAGTTGAATGGCTTCCAAGCCAGAAGGTTTTCTACAGAAAGTCGTGCGACTGGCCGCAAGAAAAAGGGTTTTTCGCCCCGCTTCATAACGACGGCGAGGCTTTAGGTCTGGTGATGAAACTGGATATGACCGTGCGCTGTAACCGCGACGAACTGACGGTAATCGTCCAGACGTGGCGGCCGAAGCTGCTCAAGGCTGTGCGTAGCAACAACTGTGACGCCGACGTGCGTAGGACGATTGTTGAGGTCGCAGCAATGAACGGAAGGCTAATCAAATAA
hypothetical protein CDS	6171784	6172128	forward	-0.419856	0.292848	ATGGAAACGAAGCACACGCCGGGCCCGTGGTTCGGCAAGAAGGATGGCAAGTACAGCATGGAGTGTCCCTGGTCGATTGACCATGACGACGGCCATAACGCCAGCTGGTTGCCAATCACTACTGAACAGCGACGAACAATAGCACTGGCTGTAAATGACGATACAAAGCGGCCGATGGACTTCCACGATGCAGAAATGCAGGCCAACGCAAAGCTGATCGCCGCAGCGCCTGACCTGCTTGCAGAGCTTGAAGAAACCCACGCCGCTCTGTGCTTCACCGATGGCTACATTGGCAGCAATCGCCACAAGCGCAACGCCGCCGCCATCGCCAAAGCTACCGCCTAA
hypothetical protein CDS	6171537	6171746	forward	0.181321	0.745756	ATGAGAGCCAAGGAAATAACCTTTACCGCATCCAGCATTTTGTCGGAACCCACCAGCAGTAGCTGGCTTCGCGTTACCGCCGACGCTGATCCCTCAGATGTTCTCCAGTGCTTCGAGCTGGGCGAGGTGATTGAAGAGTTTGGCGCCGACGACCTGCTTGAGCATATGGGCATCGCCAAGGTGCGCGAATGGATTGAAGCGAACGAATAG
hypothetical protein CDS	6170845	6171303	forward	0.556981	0.0949441	ATGAACTTCGAGCGGAAAGTGGTAATCACGCTGGCCGCACACGAAACGTGCCTACAGCAGATCAAGCGCCTGACTCGCATCATCGGGGTGTGCATTGGGAAGTGCCAGAACGGTTACGACCAGATCGGCCCAAGGCCTGCCAGTGCGCATGACGACATCATCGGGATTTTGCCGTGGCCGAATGGCGAGCATCACGAAATCCTGCACGATGAGCAGCACCGCCGCAAAACTCACATCTGGGAAGCGTTCCAGCACCGCGAGCCGTCCAGCTGCGGCTATGGAATGGTCTGGCTGCAGATCGATGAGATTGCAGACTTCCTCGCCGATCAGGAGTGCGTGCATTGCACCAGGGCCTGGCACTTCATCCTTGAGCGCAAGAGGGTCAAGAAGGACCTCGGA…
hypothetical protein CDS	6169854	6170429	forward	0.423128	0.000368348	ATGAAATCAGCACTTACACTCATTCTATTTTCTGCTCTGGCGATCTCGCCTGCTTTTGCCGCTAAGAAGCCGGCGGCGCAAACCTGGACCAAGGAGCCTGATAGCTTCATGGGTCTACGCTTCGATCAAAAGATTGAAGCTGCGCTCCCGCTATGCCCTCGGGGCACAGTTATAAGCAAGCAGATGTGCCACGACGCACCCTATACGAATCTCTACTCTGTACGTGGTGGGCCAGAGATTGGGTTCGGATACACGCTTTCGGTCTTTTCTGGCGGGCCTGGAGTTGAGTCTTTCTACCTGACCACCAACAGCGACAACTTCTCAAAACTCGCAGATCTTTTCACCAGCAAGTACGGCGCGCCGATGGATTCCTCAAGCGAGACCGTGAAAACAAAGGCA…
Phage cI repressor (ACLAME 5) CDS	6169023	6169772	forward	-0.0386493	0.769749	ATGGAACTCAAAGAACGACTCAAATACGCACGCAAGAAAGCTGGCCTCACTCAGGTCGAATTGGCCGAGCGCGCAGGTATCAAGCAGGCATCTATTTCAGAGATAGAGCGAGGACTGACAAGGTCAAGCGGCCATCTTGTGAAGCTTGCCCAGATTTGTGGCGTAGATCCCGTATGGCTGTCCGAGGGGACGCGGTTTCCTGATAGCCAATGGGGTGCCGTGATGTCTGAGCCTCAGCCGATGCTGGAGCCTCCAGAGCTACTTTCTAACGCAACAATGATTGGGCCTATTGACGTCTGGGATGACGATACGCCTTTGGACGATGACGAGGTGGAGCTGCCCTTCCTCAAGGAAGTTGAGCTTTCGGCCGGATCTGGTCGGACCGCCGTTCAAAAGTCC…
Phage repressor CDS	6168722	6168931	reverse	0.239481	0.598852	ATGAACAATTCCTTTAACAAGCTGGTCGAGCATTTCGGCTCGCAGAACGCCACCGCAGCAGCTCTCGGTGTGAAGCAGGGCACCGTAAGCGGATGGGTTCGAGGTCTTCACGGGTGCGCCGCCGAAGTGGCCATGCGTGCAGAGATCGTAACCAAAGGCGCCATCAAGGCGCGTGATCTCCGCCCAAGCATTCCTCAGCAAGCTGCATAA
hypothetical protein CDS	6168498	6168692	reverse	0.958779	0.0164628	ATGGCATACGACGACACACGCCACCTGAAAGACCGGGAGATCAAATCCCGCTATGACGATGAAACCTACGAAGCGTTAAAGGCCGTGGCCCGCTTGCACAAGCTGCAGCTGGCCGTGTTCGTGCGCATGTGCGTCGAGGAGAAGTTGGAAAGCATCGTTGAACCGAATGCTACCGGTAAACACATGCAGGCCTGA
hypothetical protein CDS	6167334	6168146	reverse	0.350872	0.0438198	ATGCACACCTCTAATATCGATGTACAGGCCCTGAATAATCCCGCGCCACGTTTTTCTATATCTGAAAACGTGGCGCGGCAAATCTCAATGAGCAGTTTGGAGATTTCTGACCTGACTGGAAAGCAGCATAAGGATGTCATTCGTGATGTTCGTGTGATGATTTCGGCCTTGAAAACAGATGGCGCAGATTTGCGCCATGTCCGTGAGGAGAAGGATGCGCGGGGCTATACCTCTTGCTTCCACCTGAATAAGGAGCTTACCGAGACTCTCTTGACCGGATACAGCATTCCTCTTCGCCATCGCGTGATCGTGCGCCTTTCCGAATTGGAGCAGGCCGCAGCGAAACCGGTGTTCGACGTAGCCAGCCTCAGCGACCCAAAGGTACTGTTGGCCCTGCTG…
hypothetical protein CDS	6167032	6167337	reverse	0.743408	0.000699594	ATGAGCCAGCAGTCGATCAAGCCAACCCTTATTGACGAAGCCTACATGGAGCAGTTCAGCAATGACCAGCTCGCCTTTATGGCCTGGGACAAAAGCGAATTCTCCCTGAGCGTCTATCTGGACCCTGAAGAGTCGAAGTGCGAAGGCTGCACTGGCGATGCTCTATTCGAGCTGATAACAGCCGTGCTGGCATCCAAGGTGCTTATCCGCCGACTTGCCGGTGTGGACCCTCAGTCTATCCGCGAGTCCGCTATCAACAAGATCCTCCAGGGTAGCCGCTTCCCGCAATGGGAGACCCTGCAATGA
Primosomal protein I CDS	6166277	6167035	reverse	0.363514	0.0308659	ATGACCAAGCCCGTCAACGTGCAAAAGGCCACGCCTACCATCCTGTACGCCAAACAGGCGCCATACAGCTCAGTCAGCAACGACGTTGTGGCGATGATCGTCAATCCCGACGCTCTCGCCATCTGGATCTACCTGCAGACCCGCTCAAGCGATTGGAAGGTGATCGCCTCATACCTGCAAGATCGGTTCTCCATTGGCCGTGACCGCTATTGGAAGGCGATGAGCGCACTCAAGGTTTTGGGCTTGCTGAGTCACGAGATAACCCGCGAGGAAAACACCGGCAAGATGCTGGGCAAGCGGATCATCGTCCATTACGAACCGAACCTACAGGTTTCCGAACATTCGGTGGACCGTATAGACGGTGGACCGTCTAGTCGGGAAACCGACCACTACTTAATA…
Origin specific replication binding factor#replication protein P CDS	6165528	6166280	reverse	0.0644428	0.878265	ATGAAGAACGTCACTCAGATGATCCCAGGTGCAGCGCGAGCCCTGGCCACCGCCGCCCCTTATCAGGCCCCGGTGCAGCCAGGAACCCAACTGGGCGTAGTGGATGACGCCACAGGCGAAGTGGTCGAGCGCCTGTTTCGGCAGTTGCAGGCCATCTTTCCGGCGCACAAGCAAGCTTGGCCGGACGACAAGGCCAAGGCCGCAGCGATGCGCAACTGGACAATGGGCTTCATGGCCGCCGGCATCCGCTCGCTGGAGCAGATCCGCTATGGAATAGAGCAATGCCGGAAAAGCGGCTCACCGTTCGCCCCAAGCGTCGGCCAGTTCATAGGCTGGTGCACGCCTGGCCCTGAGGCGTTCGGTCTGCCAGCAAGCGCTGACGCATGGGTGGAGGCATTG…
hypothetical protein CDS	6165220	6165528	reverse	0.666902	0.140118	ATGAAGGATCACATCGACAAAGCGGGTATTCGATGCGCTGTTGCAGGGCTCGCAATGCTGGTTTTCTGTTTCGTGATTTGGGGGCCGCTGAACACTATCTGGATTGGCCCATGGATCTACGAGGGAACAACCATTGGCACCTTCGAGTGGCGCAAGGCCTGGATTTACAACGGCTGGATTCTGTTCGCGCCCATCGCCATCTGCCTCGGCTACTGCATCTTCACGATGGTTCGGGCCGTCCGCAAAGACGAATCGGAGCGCGTGGAGCGCATGGCATTGATCGCAGAAGCAGCGGAGCAACGGACATGA
hypothetical protein CDS	6164930	6165223	reverse	-0.372058	0.353251	ATGACCGACAAGATGCGTGAAGAGTTCATTGAGGCGTTCGTTCAGCAGTTTGGCTTCGGCCGTATGGCGGCCTCAAGTAATCCAGACGCTGCCGGGATGCTGGTTTGCGCTGAGTGGGCTTGGTTCGCCTCCCGCAGTGCGGTGGTGGTGGAGCTTCCGCCAATGCCGGACGCCCCAGAAGAGCCAGAAGAAGCCATCGACGACAGCCACATGGACGCGTACCACTCAGCCATTGGCATGCGCCACGCGTGCGCAAAGTTCGTTGAAGCCGCAGGACTGAAGGTGAAGCCATGA
hypothetical protein CDS	6164523	6164933	reverse	-0.278627	0.348393	ATGAGCGAATTCGTGGAAGTGAAAACGGCTGAGCTGACTGGCGCGGCGCTGGATTGGGCCGTGGCTGTGGCGGCTGAATACGGCCCTCCATTCCTGGTGGTGGCGCATACCGACAAGGGCGAGGCCTGCTATTCCGTTGGTCTGCCGACCATGAGCGTCCGCCGAGACCATACCAAATGGTCGCCATCCACCGACTGGAGCCAATGCGGCCCCCTGATCGAGGAGCATTTTGTCTTTGTAGGCCCACCAAACTATGACTGCAAGGATTATGTGGCATCAATTCCAGATCCTCATGACGACGAAGGCTGTCTTGTTGTTTTCGGCCAAACCCACCTCATCGCCGCCTGCCGCGCCATCGTTGCCTCGATCCTTGGCGAAACCGTAAGCGTGCCAAAGGAG…
hypothetical protein CDS	6164431	6164526	reverse	-0.0977259	0.87341	ATGACTACCAAACTCCAAATTGGGGCCGCTTGCACCTGCGCAGGCTTTGGCATTGGCGTCTTCTGCGTCCTGATCACAATGGCGGTGACGGTATGA
hypothetical protein CDS	6164003	6164146	reverse	0.425355	0.373797	GTGAAGGTCGGGAAGCTGACGCTGGATGCCGTCCTGGATATCAGAACAAAGCGCATGTCTCAGCGCCAATTTGCAGCGCTGTATGGCGTTGTGCAGACCGCAGTTCAGCAGGTACAGACCAGAAGGACTTGGGATCATGTGTGA
hypothetical protein CDS	6163639	6164010	reverse	-0.295065	0.508895	ATGTGTGAAGAATGCAAGAAACAAATCGCGGCCCTGATCGCCGAGAACGAGCGGCTGACCAATTCGCTACATGAGGCGAGGGAGGACCGAAACAAGCTCGGAGACCGTTATGACGCGGTCAACGCCGAAGTCGCCGGCCTCAAGACCGGCTACGAAGCCTACGAGCGGGTGAAGGCTGAGCTGAAGGCTGAGAACGAGGCGCTGCGAAAGGATGCTGAGCAGTGGCGGGCCCTTGTTAGGCGAGCGGAGAGCCCTGTGATTGGCTACACAGGCTGCGTGACTTGCGGCGTGTACACGGATCATGGCGGCCTGTCATGCCCGAAAATGCGAGCAACTGCCGACGCCGCCCTGGGCCAGGGAGAGCAGTCATGA
hypothetical protein CDS	6163451	6163642	reverse	0.127523	0.826458	ATGATTGATCCCCGTCGAATTTTCTTCATTGAGATCGCCCTATCCATGCTTGAGCAGTGGTACTCGACATGGGAAGGATTCAAAGAACACCGCGACGGAACCATTCGCCGCCTTGCTTTGCACTCCAAGGCGCGAGGCCTGGTTTATCACGACCGGTGCCTGCTGAAGGCGGAGGGCGCACTCAATGACTAG
NinB protein CDS	6163042	6163458	reverse	-0.0824586	0.853973	ATGACTAGCCTCCAGATCCGCAACGAATCAGACCGAAACAAGGCCATGGACTACATCGCCGGCCTAGACCTGGCCAAGCCAAAGAAGCTGGCTATCACCGAAGTTGACCGCAGCGGGGAGCAGAACAAGGCCCTGCACGCGGCGCTGGCCGATATCGCGGCCCAGGTCGAGCACGCCGGGAAGAAGTGGGATGTCCTGATCTGGAAGCGCCTATTGACGGCCGCCTGGCTGCGCGAGTCGGGCGATCAGCCGCAGATGATCCCTGCGGTAGACGGCCACGGCTTCGACGTCATCTACGAGCGCACCAGCAAGCTCACCGTGAAGCAGTGCGGCGAGTTGATCGAGTGGGTTATGGCCTTTGGCGCCGAGCACCAGGTGCGGTGGACGCAGAAGGACAAC…
hypothetical protein CDS	6162887	6163042	reverse	-0.0337644	0.954903	ATGGATTACGCAGACATTTACGGAGTCCTGATCGCCTTGGCTCTGGTCATTGGGACGGTACTCGATCACCGCCGCAAGCGCTCGGCAGAAGACTTCGAGCGAAAACGCCGCGACCGGAAAGCGGAAGTAGAACGGGCAGCGAGGAAAGCGCTATGA
hypothetical protein CDS	6162606	6162890	reverse	-0.162325	0.456308	ATGAGCCATAACTTCAAGCCGGGCGACCTGGCGCTGGTTATTTCAGGCGGGTATCTGGGCGAGACCGCAGAACTGGTGCGATTTGTAATGCCTGGCGAACTAATCGTGTCGCCCACCACCGGCAAGGTTTACGAGTTCAGGCCGGCTGCCGGGGTTGGTGGATGGTTGTGCAAATTCAGATGCATGCACGCGGTAAAGCACGAAAAGAACCTGATGCCTCTGCGCGGTGACTTCACCCCCGAGCAGCAGAAAGCCAAGGAGGTGGATCATGTGCATTTGGTTTGA
hypothetical protein CDS	6162380	6162622	reverse	-0.485551	0.0372059	ATGTGCATTTGGTTTGAAGTGACCCCGCTCCACGACAACCCTGCCGAGGTCCATAACGCGGAGGGTCTTGCTGATGCAGTCGGCTGCTCAGTTCTGGACCTGCCCACGCTCAGCGATACCTCCATGGAGCCACGCGAATGTCTGTGCGATCTGGACATAGAGGCATTTGAGTCGAAGTTCGGCTACCGGTATGAGGTCGGTGAAACCTCCTTCGACAATCGTCTGGTCGAGGTTTCAGCATGA
Phage NinG rap recombination CDS	6161766	6162383	reverse	0.0490081	0.904973	ATGAAGCGCACTCCACTGCAACGCAAGACCCCGCTAACGTCCGGCGGACCTCGGCGCAAGCGCTGCCCAGAGTGCAGGGTGATGTTCACGCCCTCCAGAGACTCGCAGGCGGTGTGCGGAGAGATCGAGTGCGCCATCGCTCACGGGAAGTCGGAGAAAGGCCAGGAAAGCGCGCGCAAGGCTATTGCCGATGTAGGTAGGAAGGAGCTGCAGGCCGCCAAGGAGCGAGTTAAACCGAAGGGCCAGTACATGCGTGTGGCTCAGGCCACTTTTAACGCTTGGGTGCGATTGCGTGACGCCGCCCTTGGCTGTGTGAGCTGCAACAAGCCTGCGACCTGGGCCGGTCAGTGGCACGCATCCCACTTCCGTAGCGTCGGCTCATCGCCAGAGCACCGGTTT…
FIG00954451: hypothetical protein CDS	6161224	6161769	reverse	-0.301843	0.242231	ATGACCTATCGCAACGTGGTATCCGCAGTTGTCCGGGCGCTCGCCGCCGAAACCATCAACTCCGCCGGCGGCTGCGACTTTGAGCCAAAGGTACAGTGCGCCAAGCAGAAGGGGGAGATTGTCGGCAAGGAGGCTGCATTCCTGACTGACTGCTGGGTGTTCGGGCGACTGCACAAGGCGTTGTCTGCCGAGCACTGGCGCGCCCTGGTGGCGAAGTTCTCCACGCACACAGAGCGCAAGCACGTGGCAATAGCAGAGCTGACCCGCGTGATGCGGTCCCCGGCGCCCGAGCGCTTCCTGCACTGTGCCGTGGTGACCTGGGCCTTGCCTCGACTGCCGGGTGTGGACGGCAAACGATCCACCAACGTGCTGCCGGCCGGCTGGTACGAGATGGACAAC…
hypothetical protein CDS	6160924	6161088	reverse	-0.260653	0.463249	GTGAAGCTGAAAGCCAAAAGCAATCTGCTGGAGCGCGCCAGAACGGCATGGGAGGCGGTCGCACGCCAAGTTGGCGAGACCGACTTCTCGCGCCATCCACGCACCGGCGAGTATTTGCATCCCGGTGTCGCCATGGGTTGGCGGATCCACAAAAAGAATCTGTAG
Phage holin/antiholin component S CDS	6160275	6160598	reverse	0.720787	0.106111	ATGCCAAACATGCCTGACAAGCCAGACACATGGGCCAAGCTCTGGCTGGCGTTGAGCAATCCGCTAATGGCGGGCGTCATCATGGCCATCACCGTTTGCTTGCTTCGCGTCATCTACGACGGAAAAGAAACCAGCGTGCGCCGGATCATTTTCGAGGCGCTGATTTGCGGATCGCTGAGTCTCGTAGCGTCCAGCGTTATTGAGTGGATGGCCTGGCCTTCAAGCTTATCGATCGCTGCCGGTGGCACGATCGGCTTCCTCGGCGTGACAGCCATTCGCGAGCTGGTGACCCGATTCCTCGGTCGCAAGGCGGATGCCGCATGA
hypothetical protein CDS	6159892	6160278	reverse	0.387445	0.169288	ATGAAGGCCTTCGCTGCTGCAGCCATCATTGCCCTGGTAGCGATCCTGCTCGTTGGGATTCAGCAGTACCGGGTTATCGCCCTGCGCGCCGACGTGAAGTTCGAAGCCGGTGAGAGGCAGAAGGCGGTCGACGCCAACCTCGAAAGCCAGGCCACGATCACCACCCTGCGCGCCGAAGCCCAGCGCAACGCCGATTACCAGAAAGACCTGAACAAGCGGTTACAGGCCAGTCAGGCCAAAGCCAAAAAGGCGGAGAAGAACTTTGAAGAACTCAAACGCAACAGCAAGCCTGTTCGTGATTGGGCTGCTCAGCCTCTGCCTGACGGCCTGCGCGGGAAAGCCGGCGGTGGTAACAAAGACAGCGGCGGTAAGAGTCGAACCCCCTGA
hypothetical protein CDS	6159466	6159672	forward	-0.0943065	0.677033	ATGGCAGGCGCAATTGATTCAATCGTGAACAACGCAATCGGCGGACGATCTGCAGAGGTTAAACGCGCTACCGCAGTAGCTGCGGCACTCGAGGTCATCATCTCTAAATGCGCTAACTCTCCCGGACACCATGGTCAGGTAGAGCAAGAGATGGAAAACCTATCCAAGTATGCGGATCAGATCGAGGCCGCTCTCATCCGAGGCTGA
FIG00961435: hypothetical protein CDS	6158956	6159387	reverse	0.102562	0.816883	ATGACGACCATCACCTACAAAGACGGCGTGATTGCCTACGACTCTCGCCAAACCAGGTCAGGGGCGATCGTCTCAGATGATTGCTCGAAGTGCGCGACCGTTGAGGGAGTCAGTTTCTTCCTGACTGGAGCGGTATGTGACGAGAAGGCTTTGATTGCCGCCTACTTCGGAACCCCCTCAATCGTTCCCGTTGAGTGCTCAGGCTATGTCGTCGACGGCGGCAAGCTGATGATGGTCGGCCACGACGACAAGACAGGCATTTGGAAACAAGAGCTCGACCAATCCAACCCTGACGCCATTGGCAGCGGCTCCGCCTATGCCTTGGCAGCGATGGATATGGGCGCAAGCGCTGTGGACGCGGTTCGCGCCGCCATGAAGCGTGACATCTACACCGGCGGC…
FIG00947692: hypothetical protein CDS	6158426	6158947	reverse	-0.313406	0.498635	ATGACAACCAAGCAACCCGACTGGGAGGCGATCGAACGAGCCTACCGGGCTGGGTCGCTTTCAGTTCGAGCAATCGCCGAAGAGAGCAACATCTCTCACGTAGCGATTGCCAAGCGAGCGAAGAAGGAAGGCTGGGTGCGCGACCTGACGGATAAGGTCAGAGCCGCAGCCAAACGAAAGGTTACCAACGCGGTTACCACGGAAAGTTACCAAGACCCACTGGTAACCGAAGAACAGATCATTGAGGAGGCTTCCGACAAGGTTGCCTCTGTAGTGCTCGCGCACCGGGTTGATCTGGCTCAGTGGCGAGGCATTGCGAACAAGCTCAGTGCCGCGCTTCAGGCCATGACAGTCAACGAGGCGAACATCGGCGACTTCTCCCGATCGCTCAACGCGGGC…
terminase large subunit CDS	6156937	6158424	reverse	-0.0917872	0.825574	ATGAAGCCCGAGCACATGAAGCTGCTCCGGGATAAGCGTTGGCGGTTGAACAATCTCTACTTCATCACCGACAAGCAGGGCAAGAAAGTCCGCTTCCGGATGACGGACGAGCAGATTGAATACTTCGATGGGATGCATACCCGCAACATCATCCTGAAGGCTCGGCAGCTCGGCTTCACTACTGAGTGCTGCATCATCCAGCTCGACGCCGCTCTATTCGAGTCGGCGAAGTGCGCGCTGATCGCTCACACCCTGAACGACGCCAAGCGCCTGTTCCGGGAGAAGGTCAAATATGCCTACGACAACCTGCCTAAAGAGATACGCGCCGCCAATCCTGCTTCTAACGATGCTGCTGGTGAGCTTGTGTTCAGCAAAGGCGGATCGCTCTACGTGTCCACG…
62kDa structural protein CDS	6155483	6156937	reverse	-0.490476	0.169563	ATGGCAGACGTCACCTACACCCGCCCGGAGTACGACGCGGCACAGTCCCGTTGGCGGCTGGTGCGCGACGTGTGCAAGGGCTCCGAGACGGTAAAGGCTCGCGGGGATCACTACCTGCCTCGGCCAAACCCTCACGATGAGAGCGACGAGAACAAGGCGCGCTTCGCCACTTATCTGATGCGGGCTGTGTTCTACAACGCCACTGGGCGCACGAAGAACAGTCTGGTTGGTGCGGTGTTCCGCACTTGGCCAACGCTCACCGTGCCAGCAGCGCTCGAATACGTCGCCAAGGATGTTGACGGGCAGGGCATCAGCATTTACCAGCAGTCGCAGTCGGTCATCGGGCACATTCTCGAAGTTGGGCGTCACGGGCTGCTGGTTGACTATCCAAGCGTTGAG…
hypothetical protein CDS	6154441	6155508	reverse	0.0840109	0.859913	ATGGCGGCAAACCAAGCGATCCTTGATGCCACCATTCGGCACGCTGTGTTTCTCGAGCGACTGAAGGCGGGGGAGGTGAAGAAGTTCGCCCCCTTCCTCAAGGAGATCGACCGATCGCTGCGTGAGCGCCTGACCAAGTCCGACTTGACCGGGTACACGCGCAAGCGGCTGGAGAAGCTGTTGGACGAGGTGGATAGCCTGCTGCTGGGTATCTTCAGCCGCTTCACCGATCAACTCACGCTGGACCTGATCGAACTGGCTTTTTACGAAGCGCAGTTCGAGGCCACCAGTCTGACCAGGGCGGTTCTCGCGGGCATCAGCTTCGAGGCTGCGATCCCATCGGTTGCGGCAATCCGCGCGGCAGTGTTGAGCAACCCGCTCAGCATCCGAGATGGCGGC…
TolA protein CDS	6153675	6154400	reverse	-0.101577	0.857394	ATGAAATACCTGATCGACAAAGCAGCATATGACGCGCTCGAACCATCGTTGCAGGCGTTTTACAAGGCGAAGGGCGAGGACTACGTGCTGGCAGTAGAAGGCTTGCCGGCTCCTCAGAATGAGGACGTGACCGGCTTGAAGGCCAAGGTCGCGGAACTGCTCAACGAGAAGAAGGACGAGAAGCTGCGCCGGGAGCAGGCTGAAGAAGCCGCCCGGATTGCTGCCGAGGAAACCGCCCGCAAGTCTGGCGACACCGAAGCACTCGACCGCAGCTGGAACGAGAAACATGCCAAGGCAATCGGCGAGAAAGACGCCACGCTGGCCGGTCTGCAAGCGCAAGTGCACGCCCTGACCGTCGGCGCTACTGCTGCCCGATTGGCTGGCGAGCTGGCGGTGCAA…
Phage major capsid protein of CaudoviralesCDS	6152631	6153668	reverse	-0.102698	0.722717	ATGGCAATCACCACCATTGGCAACATCATCACCGGCAACATCCCGGTGCTGACGTCCTATCAGGTTCAGGACCCGGTTGAGAAAACCGCGTTCTTCCAGGCTGGCATCCTGACCCCGACCCCGTACGCTGGCGAGATCGCGCGCGGCCCATCGAACATCGCGAACATTCCGTACTGGAAGTCGATCGATGCGTCCATCGAGCCGAACTACTCGAACGACGTGTACGAAGACATCGCCACCCCTCGCAACATCGAGACCGGCGACATGATGGCTCGCGTTGCTTACCTCAACGAAGGCTTTGGCCAGGCCGACCTCACCGTCGAGCTGACCAGCAAAAACCCACTGCAATCGGTTGCCGCGCGTCTCGACAATTTCTGGCAGCGCCAGGCTCAGCGCCGC…
hypothetical protein CDS	6152422	6152589	reverse	-0.540399	0.208504	ATGGCTGACAACTACGTACAGAAACGCCAGTACACTGGCTTGAAAGAAAAGGGCGGTCAGGTCGAACTGACCACTGAGCCAGTAGATGAAAGCGAGCTGGTCACGTCCAAAACCGACGAGAAAGAAGCTCGCAAAAATGGCGGCGGCGCCGGCAAGACCAAGGAGTAA
phage-related conserved hypothetical protein CDS	6151915	6152418	reverse	-0.169112	0.464389	ATGGCACTCATCATCGAGGACGGCACCGGCAAGCCGGACGCAGACAGCTACTCGACCGCAGCGGAACTGGTCAGCTATGCCGCAAGGTACGGCGTGACCATTCCAGCGGGCGAGCCAGCACAGGAAGCGCTGCTGCGCCGGGCCGCCTTGGCGATGGATGGCATGAACTGGAAGGGATGCCGAGCCAAAGGCGACCAGGCGCTGGCCTGGCCTCGCCGTGGCGTGAACATCGACGGCGAGAACAAGCCGTCCGACTACATTCCTGCTCGTATCCAATACGGGCAGATGGCCCTCGCGGGCGAGATCCACACTGACGATATCGACCCTATCGAGACACGCAAAGGCGCGGTTATCCGCGAGCGCGTCGAGGGGGCGGTCGATACCCAGTACGCAACGATC…
phage-related conserved hypothetical protein CDS	6151546	6151911	reverse	0.0637988	0.912711	ATGAGTGAGTTCTACTACCGCATGGCTGCTACCGCTCTGCGGTTGATTACTCAGTACGGCCAGCCAGTCACCTTGCGCGAAACCACAACCCCAGAGTACGACCCGGACAATCCGGATGGCGGCGACGTGGTCATTGAGCAAACCGCTCAAGGCATCCTGCTCGACTTCACCGGCCTTGAATTCCAGAACGACACGCTGATCGTGCGCGGCGACAAGAAGCTGAAGGTTGCGGCGCTGGGCATGGCATGGGCGCCTAAGCCGCTAATTGCCGCAGAGGTGCAGGGCAAAGCCTGGACTGTGATCAACGTCAAAGAGATCAACCCGGCCGGCACTCCACTGCTGTACGAACTTCAGGTGCGCTCATGA
FIG00953886: hypothetical protein CDS	6150896	6151549	reverse	0.120538	0.813766	ATGAACAAGTACTCAGGCAAGCAGGGCAGCTTCTCACTTCAGCTAGCTGAGTTCGCGGAGCAGACCATGGGCGCGGTCGATGCGACTCTTCGAGAGGTCGTCATCAAGATCGGAAATTCGCTGATCCTTATGTCGCCTGTTGGGAACCAAGAGCTCTGGGCGGCAAACGTTGCTCACCGAGCAAGCAACGCCAGAGCCGCTGACGACTATGACTTCAAGGTCGCTATCCGGAACACTGTGATCAATTTGACGGAAAGCAACTTCACCAAAGCGGGGAAGCTGAAGCGTGGCGTCAAATACGCGAAGCCATTAACCAAGGCTGAGCGCGAGCAAAATTTCAATGTGAACGGACTTGTCGCGGGCAAGGATTACGTCGGCGGGCGGTTCCGAGGCAACTGG…
FIG00961192: hypothetical protein CDS	6150483	6150899	reverse	0.299067	0.43943	ATGAGCCACAACATCATTGCTGCGGCCTTCGAGTCGCGCCTGCTGACTTGGGCCAAGGCTCGCGCCAAGCCGATCAAGGTTGTGGCCGAGAACGAAACCTACACGCCGGCGACGGGCGAGACGTACCTGCGCGCTTTCACGCTGCCGGCTGACACTGCCAGCAACACGCTGGGAGGCGATCACCGACTGTACACCGGCGTGTTCCAGGTCAACATCGTGGCACCCTCCGGCAAGTACCGGACCGAAGCGAGCACCATCGTCGACGAACTGGCCGCGCTGTTCCAGCTCAATCTGCGTATTCCCCGCGCTGGACTTGTGGCGCTGGTCATGACGCCAGTTGCGCCGGGTCCCGGGATACCAGACGGCAACACTTTCACGGTGCCGGCCTCGTTCCAATAC…
probable phage protein YPO2116 CDS	6149757	6150410	reverse	0.191778	0.505455	ATGGGCTTTCGACTCCCCAACGGCGCCACGCTTGAAATCGCTTCGACCTACGGCGTTGCCATTCCGGTGACGGCGCTGAGCAACGCAAACCCGGCGGTAGCCACAGCCGCTGCGCACGGCCTGGCCGACGGCGACATCATCGCTTTGACTTCGGGCTGGACTCGCCTTAACGACCGCGCCGCCAGGGTATCTGATAGCGATGCCGGCACCTTCGCGCTGGAAAACATCAACACCACCAACGTGCAGCCGTATCCCGTAGGTTCTGGTATCGGCTCCGTACGCGAGGTGACCGGATTCATCGAGATCCCGCAGATCACTGATCTGACCTCCAACGGTGGTGATCAGCAGTTCCTCACGTTCGGGTTCTTGGCTGACGATGACGATCGCCAACTGCCAACC…
hypothetical protein CDS	6149364	6149753	reverse	-0.183819	0.682261	ATGGCCAAATTCAAGATCGCCCAAAACCCGACGTTCAAGGCTGTCGTCGACATTCCGCGCGTCGGCGGCACCGTGATTCAGGTCCCGTTTGAATTCAAATACCGCGACCGTAAAGAGCTCGCGAAGCTGTTCGCAGGCTGGCAGGAAAGCGTGAAGGAGGACCAAGAACGCTTCAAGGCCAAGGGCGATGAGCTCACCTTGATCGAGATCACCGACTCGCACGTCGAGCGACAGATCGAGCAGGTGACACAGCTGGTCACCGGCTGGGGCTTCGATGACAAATTCAGCGCCGAATCGATTCGCGCCCTGGTAGAAACCTCGGCCGGTGCCGGTGACGCGATTGTCGATGCTTACCAAAAAGCTTTCTCGGCGGCCCGCCTGGGAAACTGA
FIG00955845: hypothetical protein CDS	6149053	6149346	reverse	0.0811173	0.877734	ATGTACGAGCCCGGTCCGTCTGAGGCGGATCTGGCGGCGTTCGGCTTGTCCATCTCTGACATCCCCGAGGAAGAGTGCGAGGTGCTGGCCGAAAACTGGCCTGCCTTCGTTCTCTTCAACGCCATGTCCACCCAGTGGCGCAGCGGTATGGGCGGGGCTACCGGCCTTGATTACACGGCACTCCGCGACGTTTCGGAGTTTGTCGGAACCAGCAAAAAACAACTCAGAGAGATTTTCCCCGACCTTCAGGTGATGGAGGTCGAGGCCTTGCTCGTCATGAGCGAATCGAAGTAA
Phage tail, tail length tape-measure protein H CDS	6145554	6149042	reverse	-0.0944444	0.654238	ATGTCGGGAACAATCGCGCAATTAGGCATCGAGGTAAATTCGGGCGATGCAGTCCAGGCCGCAACAGATCTGGATCGCCTGACTCAGGCTGGCGCCAAGGCCGAAAAAGCCGCTGATGGTGTGGCGGCAAGTTTTGACAAAGCGGCAACCGCATCCACCGGTCTCGCCACCGCCGAGGGCAAACTGGTCGAGTCCACCGACGATGCGATGAAACGTCTAACGGCGATGGCGAAAGCCTCGTTGGAGTCGAGCGAGTACTATCAGCGGCTGACTACCAGCGTCGGTTCTAGTGCATCGGCAATGGATGCGTCGGGTTCATCGGTCAGCAGTCTCGCGGCACTCAAGCGGCGCTTGCAGGCGGAATCGGACGCACTGGTCGGTTCGACGGATAAAGAGGCT…
Phage minor tail protein CDS	6145216	6145554	reverse	-0.00390564	0.996275	ATGGCCATCGAGACATTCACCTGGCCGACTCAGCACGGTGACTCGCCCGAGATTTCCTATCGGGTGCGCACTTCGCAGTTTGGTGGCGGCTACAAGCAGGAAGTCGGCGATGGGCCGAACAACAAGGAAGACGCGTACCCGATCACCTACAGCGGCTCCCAAGCCAAGGTGCAGGAGATCATGGCGTTCCTCGATCGTCACGCCGGCGCGAAAGCCTTCCTCTGGACGACACCTCTTGGCCAGCTCGGCCTGTTCACCTGCAAGAACCCAACCCCTACGCCCATGGGCGGGGGCGTATTCAAAGTGACGGCGACGTTCGAGCGCGCCTTCCACCCGTAA
Phage tail tip, assembly protein L CDS	6144456	6145205	reverse	-0.416915	0.320055	ATGTCGCTGATCAACGCTATCCAGACTCTTGAGCCTGGCAACGAAGTCATGCTGTTTGAGCTGGACGGCAGCGATTACGGCGCCGATGTTCTGCGCTTTCATGGTCATGCGATACCGCACACACCTGCAGAACTGATCGCCGCCGGCGGCAACGCTGACCAGCTGCCAGCGAAGTCGATCTGGTGGAAGGGCGAAGAGTACGGTGCCTGGCCGATGCAATACGAGGGCAGCGAGGCGAATGGTGACGGTACGGCTGTGCGGCCCAAGTTGTCTGTCGGCAACGTCAACGGGCGAATCACCGCCCTTTGCCTGGCCTTCGAGGATCTGCTCGAGTTCAAGCTGACCATTCGCAATACGCTGGCCGAGTTTCTCGACGCCGTGAACTTCGAGGGCGGCAAC…
Phage tail tip, assembly protein K CDS	6143697	6144452	reverse	-0.385562	0.243271	ATGCGCAAACACATCATTGCGGCCATACAGGCGCATGCGGCGGCCGAGTACCCGAAAGAGTGCTGCGGGCTGGTATTGGCCGTGGGCAGGGCGCAGAAATACTTCCCGTGCCGGAACATCGCCACCGATCCAAACGAAGAGTTCCGGCTTGAGCCGGAGGACTACGCCGCAGCGGAAGATGAGGGCCAGGTGATCGGCATCGTGCACTCGCATCCGGACGCAACCAGTCGCCCGTCGTCGCGAGACCTGGCGATGTGTGAGGCCACGGCCTTGCCCTGGCACATTCTGTCCTGGCCCGAGGGCGACCTGCGCACGATCACGCCGACCGGCAGCACGCCGCTGCTCAAGCGCCCGTTCGTACATGGCGCCTGGGACTGCTGGCAGGTCTGCGCTGATTGG…
hypothetical protein CDS	6143122	6143700	reverse	0.291877	0.330961	ATGAGCGCCATTGTTTATTCGCCGATGACCACCATCAAACTCTCGGGCTCGCTGGCCCAGAAGTTCGGCAGGATGCATCGGCGCCAGGTTGCTTCGGGCGATACCTGGGAGGTGTTCAGGGCGTTGAAGGCCACAATCGACGGGTTCGAGGCTGAGATCCGCCGCCTTGATCGACTGGGCCTGCGCTTCGCCATCTTCCGCAACAGGAAAAACGTCGGTCCTGATGAGTTCGGCATGGGCGGCGCCAGGGAGATACGCATCGTTCCGGTCGTAGAGGGCAGCAAGCGCGGGGGCATCCTGCAAATTGTGCTGGGCGTCGTGCTCATCGCAGCCAGCTACTTCGGTGCGCCGACGGCGCCCGCCGGTATCGCGCTGCTGGCGGGAGGCGTGATCCAGATG…
Phage tail tip, host specificity protein JCDS	6141079	6143064	reverse	-0.0935055	0.635984	ATGGGCGCAGCACAGAAGCTGGATATTCACGGTGCCAAAGGTGGCGAGAGCAAGCCAAAGGCACCTGTAGAGGCGCCCGACAGCCTGCGCTCCACCAACGTGGCCAAGATTCTGATCGCCGTTGGCGAGGGTGAATTCGATGGCACGCCAACTGCGCGCGACATCTTCCTCGACAACACTCCCATTCAGGATGCCAGCGGTAATTTCAACTTTACCAACGTCAAGTGGGACTGGCGGCCTGGCTCTGTTGAGCAAACTTATATCCCGGGCATTCCGTCTGTCGACAACGAGACCTCCCTGAACATCGAACTGCGCAGCGGCACGCCTTGGGTTCAATCGCTGACTAATCTACAGCTGTCTGCGGCGCGCATCCGCCTGGCCACTCCACGACTGGCGAGC…
Adenylosuccinate synthetase (EC 6.3.4.4) CDS	6140468	6140941	forward	0.212616	0.391954	ATGGAGACTCGGCAGATCGTAGTGATCAGTGGAAAAACTTGTAGCGGTAAAAGTGAGTTGGCTCACTTGCTGGAAAAGGAGTTCAACTTCGTTGTGGTTAGCGACCGCCGGGCCTCCCAAGATGTAGCGTGGAATCTCAGCATGGATCAGCCCGCCTTGATCGATCGCCGAAGAGATTTAGACGATAACCAGCGTGCGCAGTGGATGCTCGTTGAAACAAAGGAAATATGCGCAGATCAGAAAGATGATCGACCATTGGTCGTAGATCATCTAGATACCCTGAAACAGGTTTTGCAGTTTCGAGAGACTTTTGGTGCAAACCTTGTGCATGTTCACCTCTACGCAAGTGACAAGACCCTTCATGAGCGTTACGAGAAAAGAGTTGAAGGCAGAACCAAT…
hypothetical protein CDS	6139293	6139526	forward	-0.57439	3.76679e-05	ATGTCAAAAGCAGATTCAACAACGCTCTTCACCGTCGCCCCCAACGCCAGCAACGAAACCCTCATCACCAACACCTACGAAACCTTCACCAGCGTCAGCACCCTGCTGCTCGACCTGTCCGAAGACCTCAACGGCAAACACCGCGACATCGCCCTGGCCATCCACCAACTGAGTGAACTGGGCGTACTCCTCACAGCCAGACTTCTTGACCGCGAAGTGCCCTGCCCTGGGTGA
Acetyltransferase, GNAT family CDS	6138406	6138855	reverse	-0.10665	0.589897	ATGGATGAACGATATGAGGTTCAACGGATCACCCACCTTCCGCGCCAGATACAAGCGCTGGAAAAGGAAGCCGTTGGCGAGGGTTTCAGGTTCCTCACGCGTCTGATTAACGAATGGCACTCTGGAGCAAACCGCTTTGATGCACCCGGCGAGTGTCTGATGGCGGCCTATTTGAATCAGCAACTGATCGGCATCGGCGGTCTTTCAGTTGATCCCTATGCTGACAATAACGTGGCCAGACTGCGGCGGGTTTACGTCGCAGCTTCGGCAAGGGGGCAACACGTCGGGCAGGCGCTGGTAAAGGCGCTTGTTGAACGCGCCGCTCTCAGGTTTCAGGTCGTGCGTCTTTTCACGGTTACGGCTGAAGGAAGCGCCTTTTATGAGCGCTGTGGCTTCAAG…
Glucose-methanol-choline (GMC) oxidoreductase:NAD binding site CDS	6136039	6138276	forward	0.0179911	0.933977	ATGAGCACTCTAAACACCCAGAACATCGAAACCGCCGACGTGATCGTCGTGGGCGCCGGCATGGCCGGCAGCGTCATGGCCTACCAGCTGGGCCTGGCCGGCTTGAAAGTGCTGGTGCTCGAGTCGGGCCCGGCGATACCGCCTAACCGCAGCGAGTACCTGGAGCGTTTCTACACCGCCGTGCTCAAAGCGCCCGAGTCGCCCTACCCACCGGAGCAGAGCAAGCAGACCCCGGCCAAACAGTTCGCCCCGCGAGCGACTATCCAGGACTTGATCACCGCCGGCAGCGACGACAAGGACAAGGTGCAGAAGAGCTACCTGGTACAGAACGGGCCGCAACTGTTCGCCAGCACCTACGAGCGGGTAGGCGGCGGCACTATGTGGCACTGGATGGGCACG…
hypothetical protein CDS	6135551	6136042	forward	0.0622682	0.900849	ATGAACGACCCGAACCTGCAAGACTTCATCGACCTGTCTGCCGAGCTCACTGGCCTGTCAGCCAAGCTGCTGGCGCCTGCCGTCGACCCGATCAACCTGCCTCCGGTGTTCTTCGACACCGCCCAGCAAGGCATGGGCACCGAAGCGTTCAGCAAACTGCTGAACCTGTACGTCCCTATCAAAGGCCAACCCCATGAGCAGATCGCCAGCGCCATACTCGGCAGTTCGGACCCGCAGATCGCCAAAGGCGCCCGCTCGATCATGAAGCTGTGGCTGCTTGGTAGCTGGTACCAGCCTTATGACCAGGGCACCGCCAAAGAGCATGACATCCGCGTAGTCTCCGACCAGGCTTACAAGGAAAGCTGGGCGTGGAAAATCGCCCAATCCCACCCCATGGGC…
Cytochrome c CDS	6134206	6135546	forward	0.052904	0.735636	ATGAAAATAACCTTGAAACGGTTGGCGTGCCTGGGTGCAAGCTTCACCAGCGTGCTCGCCATGGCCGATGCGGCCAGCCCGCCGCCGCTGTCACCTGCGATTCCCTTCGACGTCACCGCCAATGCCCCCTTCACCCTGGACAACCTGCAACACGATTTCGACGTGCTGTCGTGGCAGACCTTCGTCGCGCTGAACTGGCCCGCCAACGCCGACGGCAGCGCCAATACCTCGGCGCAGATCGGCGCGCCGGGGCAGACGGTGTGGGAGTCGTGGAAGGAGAGCTACGAGATTTTCCTGCCCCAAGGCCAGAAGCCTGTCGCCTGGAACCAGAAGTCGCCGCTACCCCCGGCCTGCCAAGGCAAGGGTGACCTGCCCGTGCTGCAGCAGATGGGTAAGGTT…
hypothetical protein CDS	6133043	6134032	forward	0.381842	0.00541401	ATGTTCCCAGGGCGGGTGACTACTTTCAGTCCCTATTCAGTTAGTTACGGTAGGAAGCAAACGATACAGAGCGCTTTACACAGTCTCGACCAGCACAAGACGCTCATTAGCACTCAAGGCAAAATATCGATTTGTGTCGTTTCAAGGAAGGCAAGAGTGTCCATCATTAAAATGAAATCACGGGCCGATTGTCGGCTCATCTCCATGCTGCTGTTATTGGCAGGTTCAGTGCCCCTCTCTGGTTGCCATCGGTTGACACCCGAGCAGCGAGTGAATGCCTGGGTTGATAGCGGTGGTAAGTCCGCTCCAACTTATCTCACCTCAGAAGAAATCAAGCGCATAGAAGAGAGGCGTTATGGCAGGGTTTTAGGCACTACCTTGGCTCAAAATGTGTTCTGG…
hypothetical protein CDS	6132185	6132304	reverse	-0.0892374	0.781499	GTGCGAACGTTTGGTTCGCTCGGCTGGGCTCTGTTTTACTCGCGCTACGCGCTTGTGCCTGCCGAGGAAGCGCTGCGTTCTATCAAGTGGTGCCAGGAGCTGCCGGCAACCGCACGGTAA
hypothetical protein CDS	6131530	6131967	forward	-0.296931	0.198608	ATGACCCAATCCACCCATGAAAAAATCGTACGTGTCGGCGCTGCATACGACATTCTCGCGATGGCTCCCTTCGCCTTGCCGATCGTGTCCGTCTGGGCCTATGCACTGATCCAATGGGTTGATTTGCAACTGGGCTTCGACAGCCACTTCTCGGCGCTCGACCCCACGGCTATTTTCCTGCTCAACATCGGCGCCTGGGCATACCTTGTGTGGGGCGTTGTACGTTGGCGAGCCCCTACCCGCGAACATGCCCGTCTCAGCGCCCTACTACGCGTGATCGTAGTGGTAGTGCAGGTAGTGGCCGTCAGCAGTGGCGCTTCACCTTTCCTGCTGGTGCTGGGTGCCGTTCAATTGTTGCTGGCGGTGCTGGAGTTTTCGCATAGGTTATTCGAGCGCAGC…
alcohol dehydrogenase CDS	6130782	6131549	forward	0.299506	0.0444239	ATGGCTAGCATATTGATCACCGGTGTGAGCACCGGTATCGGCAACGCTCTGGCACGTTACCACTTGGCCAGGGGCGACGAGGTGCTCGCGGTATCACGCAATCCTGCGGCCAATATCCCGTCACAGGAGCGCTTTCACTTCCTCAGGTGCGATTTGACCGATATTGACCGCGCCCCGGCAATCTTGCAGGCGTTGCTGTCGCGCTCCTCCGCCCCGGTAGACACCGTCTACCTGAATGCGGGTCGGTTCGGCAGCCCTCCACAACTGGCCACGCAAACCTCGATGCAGGAGTTCAACAGCGTCCTGGCACTTAACCTGGGCGCGGTGAAAATGGTCCTGGATATCCTGTTGAGTGCGACGCAGCCTCCCAGCACCGTGGTGTTTTCATCATCGATTTCG…
Oxidoreductase, short-chain dehydrogenase/reductase family CDS	6130003	6130773	forward	0.325473	0.0438666	ATGGAATTTCAAGACAAGAACATCGTCATTACCGGCGGTGCCAGCGGCATCGGCCTGGCGGTGGCAAAACAACTGGCCAAAGCGGGCGCACGCCTGTTCCTGATGAGCAGGAACCAGCAAAAGGCCGACGCCGCTCTAGAGATACTGGGGGCTTCGGCGCAGTTCATCTTTTGCGATGTGGCGTCGCACACCTCGGTAGCCGAGGCATTCGCGACGGTGGATGGCGAGGTGGATCAGTTGCACTTTGCAATTAACAACGCCGGCATTACCGCCCCCTACGCACCGATCGCGACCAGCGCACCGCAGGATTGGGACAGGGTCATCCACACCAACCTGAACGGCCCCTTTTACTGCCTGCAAAAAGAACTGGAACTGATCAGCCGGTACCCCGATGGAGCG…
hypothetical protein CDS	6128856	6130001	forward	-0.0749255	0.682246	ATGAGCTATGAGTTATCACAACGCCCACTGATGATCGGTCAGGGCGTTTCGCTGAAAAACCGCGTGTACTTCGCGCCGATGGGCATCGACCTGGCCACCTCGGACGGTTCTCTGTCCGAGGAAATGCTCAGTTTCTATCACCATGTGATCGACGGTGGCTGCGCCATGGTGGTGCTGGGCAACTCCTCCATAGCGCCCTCCACGCGCCTGCATGCGCGTGGCCTGTGCCTGCACAGCCATGCCAACGTGGAAAAGCTCGCGCCGCTGGTGGAGTACGGTCGCCAGCGGGACTGTCCAGTGGTGGTGCAGCTTCAGCATTACGGCGCCCAAGGTGGCACTCAGATCAGCGGCCAACCGCTGCTTTGCCCGAGCCGCAGTGCGTTATCCGGCAGCCGCGGC…
hypothetical protein CDS	6127643	6128842	forward	0.0873516	0.702078	ATGAACAGCGCAGACTCAATTGACCCTCATCTGTTGCACAAAGACACACCCAGGGATGTATTGATCGGTCGACCCAGGCTGATTCTGCCCAGCTTTCTCAGTGCTTCGATCGGTGCCGACATACTGGCTGGCAACCCCCAGGATCAGGACCTCTTCAAACAGCTGTACCGTGCCCAAGACGGCCGGTATGTGCTGCGCCATCTGCCCCTGACCCTCAGTGCGGAACAGGCCGGCACACTCTCCACCTTCGAGATCCGCCTGGCTGACTTCTATACCGAGTGCGACGACCACTTCATCCTCACGGCTGAATTCATCCCCCACCAGGCCCAACGCTACCTGGCCCAGCATTTTCAAGGCGGTGATGCCCACATACCGCCCGACCAGGTAATGCGCATGATC…
hypothetical protein CDS	6127116	6127646	forward	-0.14273	0.681135	ATGAAGACGTCAAATAACCAGATCCCACCGTGCGCCAGCCTGGTGGCCGCGCGCAACGAGCTGGGTTTTCTGCACTCTGCCAGCGCACTCATCGACACCCAAGCCACGCCACTGGAACTGTACTGCCAGATGACTGCCGCGACGCCCGCCTGGCTCAAAGGCGCGTTCAGGTTGCGCGACAGCATCTCACAGCACTTTCACGTCGAGCGGATCGGCGGGTTCTCGGGTGTCACACCCCAGTGCGCCCCGGTGGTCGGCGAAAAGCTCGACTTCTTCACCATCGAAGCCATCAGCGCACAGAAGCTGGTACTGACCTCACGCGATACCCACCTGGCGGTCATGGTCTCGATCGATACACCTCTCACGCAACCGCGCTGCCTGCATATCACCACCTCCGTC…
NAD(P)H oxidoreductase YRKL (EC 1.6.99.-) @ Putative NADPH-quinone reductase (modulator of drug activity B) @ Flavodoxin 2 CDS	6126509	6127102	forward	-0.292148	0.102156	ATGAAAAAAGTCATTGTCATTTCTGGCCATCCTGATCTTTCGGTTTCCCGCGTCAATACCGCGATCATGGGCAAGATCAGCCAGCGTGGCGTCAAGGTCCATAGTCTGGCCAGCGCGGTGACGCCCACCGGGTTCGATATGGGTGCAGAGCAGGCATTGCTCAATGCCCATGACCGCATCGTGTTGCTGTTTCCGTTGTACTGGTATTCCTGCCCGGCAATCATGAAACAGTGGATCGATGAAGTCTTCACCCCCGGCTATGCCTACGCACGCGGCGGCGACAAGCTCAAAGACAAGGAATTCATGATCATCACCACGGTGGGTGCGCCCTCCACCGGCTACCGCGCTGGCGGGTTCAACCGTTACACCCTGGATGAATTGCTCAGGCCGTTGCAGCAG…
N-acyl-L-homoserine lactone synthetase RhlL CDS	6125668	6126369	forward	0.04278	0.847458	ATGCCGCTCAGTGTGAACAACAACAATAATACGCGCACCCTCACGACACACCTGCCCAAAAGAGCAGTACCTAAGTGTTCGATTATTCTGCCGAATGGCCCCTCGTTTTTTTGCCGAGGGTTCCTCATGTATATAACCACGGGTACGCGCCTGACATTACCGACCGAACTGTGGCAGGCCCTGTTGCTGTATCGCTATCGCGTATTTGTCGAAAAACTTGGGTGGCATCTGGACTGTGCGGTCGGTGAGGAACTGGACCAATTTGACCGCGACGACACGGTGTACGTAATCGCCCGTCAAGGCCCGCACATCGTCGGTGTGGCGCGGCTGCTGCCCACGCACAAGCCCTATCTGCTCAAGGAAGTGTTCCCCCAGGTGCTGGGTGGCCAGGCACTCCCT…
Acyl-homoserine lactone-binding transcriptional activator, LuxR family CDS	6124924	6125634	forward	0.0804116	0.720983	GTGAAGTGGATGGATGATGTGCTGGACACGATCGACAATGCCCGAACCGAAGCTGAATTGTTGGCTCGGATCGTCAGCACGGCAAAACACCTGGGGTTCGACTATTGCGCCTATGGAATCCGAATCCCTATCCCCGTCACCCGCCCTAAAATCGTGATGAGCAATAATTTTTTGCCTTCATGGCGACAACGCTACGCCCACTGCAAATACATCGCCGTGGACCCGACGGTACAGCACTGCACAAAATCGACGATACCGATTGTCTGGGACGAGCAAATGACCCGGCAAAACCCGCAGATGTGGGAAGAAGCCCGTGGCGCCGGGCTGGCCCATGGTTGGGCGCAATCCTGCCTGGACGGCCGCGGCAGCGGCGGCATGCTGACACTGGCGCGCTCCAAT…
hypothetical protein CDS	6123894	6124457	reverse	-0.199336	0.138218	ATGACATTGACGGTCGACACCCTGCTCGAATTGGCCATGGCCAACCCTATCAATGCGCAACTCACCGCGCGCTTGCCGGATCTGGGTGTGCAGCAGTGCATGCTCACGGCGGGCTGTTTGTTCCAGGCGGTGTGGAACCATCAGGCGAATCTGCCGGCGGCTCAGGGCGTGAAGGATTACGACGTTTTTTACTTTGACGAGGACCTGTCCTACGAGGCGGAAGACGCGGTAATTCGTGCGGCGCAGGGGCTGTTCCAAGACCTGGGGGTGAATGTGGAGGTCAGGAATCAGGCGCGGGTGCACCTTTGGTATGGTCAGCGGTTTGGCCGACCTTACCCGCAGTTGCATTCGGCTCGGCAGGGGGTTGACCGTTACCTGGTGGCGGGTACGTGCATTGCG…
Chromate transport protein ChrA CDS	6122595	6123788	forward	0.004352	0.981697	TTGCCCCAGCTTGCCGATCACCGCAGCCGCCCCTGGTCAGTGTTCCTGATCTTCCTGCGCCTGGGCCTTACCTCCTTCGGCGGGCCGATTGCGCACCTGGGTTATTTTCGCCAAGAGTTCGTCACCCGCCGCCGCTGGCTCAGCGAGCGCAGCTATGCCGAACTGGTCGCGCTGTGCCAGTTCCTCCCAGGCCCGGCCAGCAGCCAGGTCGGTATCGCGTTGGGCCTGTCCCGCGCAGGTTACCGGGGCGCGGCGGCAGCCTGGGCCGGGTTCACCTTGCCGTCGGCCATCGCCCTGATCCTGTTTGCCCTGGGGCTGGCCCACTACGGCAGCGCCCTGCCCCCTGGCGCGCTGCACGGCCTTAAGGTGGTCGCCGTAGCCGTGGTGGCCCAGGCCGTG…
tryptophan-rich sensory protein CDS	6121990	6122430	reverse	0.171494	0.209675	ATGATCTTTTTCATCTTCCTGCTCGCCTGCGGCGCCGCCGCCAGCACTGGCGTGATCTTCAAACCCGGCGCCTGGTACGAATCCCTGGTCAAGCCCAGCTTCACCCCGCCTAATTGGCTGTTCCCGGTGGCATGGACGATCATCTACCTGCTGTTGGCCTGGGCCGGTTACCGCTTGACCCTGATCCCCGGCAGCGAAATGGTGTTGGCCCTGTGGGCGGCGCAGATTGCGTTGAATACCCTGTGGACGCCGGTGTTCTTTGGTGCCCATCGTTTGTTCGCCGGGATGGTGATTATCGTGCTCTTGTGGCTCACCGTGGCAGCGATGGTGGTGCTGGCCGTTCGCCTGGATTTGATCACCGGCCTGATCCTGTTCCCGTACCTGGCGTGGCTGTGCGTG…
Esterase/lipase CDS	6121061	6121990	reverse	-0.0726322	0.680679	ATGGCCTACCAGCATTGGCCCGCCAGCGAGCCCGAACTGGCCCAGATGCGCCGCTTCAATCGCAAACTGGCGTGGATGCCGCGCTTCAAGGTCCGCAACCGCGTGATGCCGCGCCTGATCCAGGCGCTGCTGCGTGCCAGCCAGACCTTCAAGAAGGCGCCCCTGGCGGAACGCAAAATGCTCGGGGCGATCCCCTTGCGCATCCTGCGGCCCGCTGGCCCGCCCAGAGGCGTGGTGCTGGATATCCATGGCGGTGGCTGGGTGATCGGTAATGCGCAAATGGATGACGACCTTAACCTTGGCATGGTCAACGCGTGCGATGTGGCGGTGGTGTCGGTGGATTATCGGCTGGCGGTGGATACGCCGATCGAAGGGCTGCTGGATGACTGCCTGACGGCT…
acetyltransferase, GNAT family CDS	6120580	6121071	reverse	-0.0470648	0.807168	ATGAGCGTTAGTATCGAGGCGGTGCAGGCCGCTGACATTCCCGAGGTGCTGAGCTTTGCTTTGCAGGCGCGTGATGAACTGTTTCCCACGCTCAGTGCCACCGGTGTCCCCCACGATCTGGCGCAGTTTGAAGCCATCTACCTTGAGGGCGGCGGGCGGTTTTTGATTGCTCGTGCCGAAGGCCGGATCGTTGCCTCGGTGGCTTATCGGCCCTACGACGGCCGCTTCCCGCAGTTGAACTACCACGGGCGAAAGACGGTGGAAGTGGTGCGCCTGTATGTGCTCCCGGCTGTGCGACGCTTGGGCCTGGCGGGCCGGTTATACCGCTCGCTGCAAGCGCTGGCGCGGGCCGATGGCGTAGAGGTGATGTACCTGCACACCCATCCGTTTCTGCCCGGT…
Cobalt ABC transporter, ATP-binding protein CbtL CDS	6119717	6120481	forward	-0.0311056	0.902665	ATGAGCGTACTCAGTTGCCGCGGCCTGGGCTTCAAAGTGCGTGACGCGCAGTTGCTGCGTGACATTGACCTGGACGTGCAGTTGGGTGAAACCCTTGGCATCGTCGGGCCCAATGGTTCAGGCAAATCCACCCTGCTCAAATTGCTGGCCGGCTTGCGTGTGCCGGCCAGCGGCGAAGTTCGCCTGGGTGGCAAGCGGCTCGGTGAGTTGTCGCGCCGCACCATCGCGCAGCAATTGGCAGTTGTGGAGCAACAGGCCGACACCGACGACGCCATCCGCGTGTTCGACGCCGTGGCCCTGGGTCGCACGCCGTGGCTGTCTGCATTGAGCCCGTGGTCACGCGAGGACGACGCCATCGTGCACCAGGCCCTACATGACGTAGACGCCACCCACCTGAGC…
Cobalt ABC transporter, permease protein CbtK CDS	6118716	6119720	forward	0.380462	0.0780666	ATGATGCGCACCCTACTCGCCCTGGCGTTGCTGCTGCTCGCCCTGCTCGCTGGCGTCGCCATCGGTGAAACCGCCATAGAACCGCAGGTGGTGCTGCAGGTGCTCGCCAATAAACTCTGGGGCGCCAGCTATGCACTGGACCCCATCGACGAAGGCGTGGTGTGGAACTACCGCCTCACCCGTGCCTTGGTGGCCGCAGCTTGCGGCGCAGGGTTGGCAACGTGCGGGGTGATCCTGCAATCGCTGCTGCGTAACCCGCTGGCCGACCCGTACCTGCTGGGCATCAGCGCCGGCGCGTCAACCGGCGCGGTGCTCGTGGCCTTGATTGGCGTGGGCGGTGGCCTGGTGTCGTTGTCGGCGGGCGCGTTTGTGGGGGCGATGGCGGCCTTTGCGCTGGTG…
Cobalt ABC transporter, substrate-binding protein CbtJ CDS	6117709	6118719	forward	-0.0979472	0.603957	ATGCTGCCACGCGTTACCGCCCTGATCGCAGGCTTGGGTATGTGTGCCCTGGCGCAAGCCGCGCCCACTCAGTACCCGCTGACCCTGCAAAACTGCGGCAGCACCCTGACCTTCCAGCACGCCCCCGCCCGCAGCGTTACCATCGGCCAGGCCGCCACCGAGATGCTGTATGCCCTGGGCGTGGGCGACAAGGTGGTCGGCACTTCGCTGTGGTTCAACAACGTGGCAGCGCAGTACAAGGCCCAGGACGACCGCATCGAGCGCCTGGCCAACAACGAGCCCAGCTTCGAAGCCGTACTCGCCAAGCGCCCGCAACTGGTGGCCGCCGAGCTGGAATGGGTGGTGGGCCCCCAAGGCGTGGTCGGTACCCGTGAGCAGTTTCATGAACTGAAGATCCCC…
DNA/RNA non-specific endonuclease CDS	6116352	6117281	forward	0.082511	0.628179	ATGCCCGCCCGCGCAGCCAACATCGACCTTTCCCACCGCCCAAGGCTTGCCGACCTGCGCCCATTGGTCGCGGCCAGCCCCACCCTGCTGGAAGCCAGAGCCGCGACGCCGCGCGTCACCGCGGCCAAGGACCTCAAAAACCGCGCTGGCTATGCCGACGACTTCCTCAGCGACTTCGTGGTGCCATGGCCCACGGTTGACCAGCCACTGGCGGGCGATGTGCAACCCAAGCGCCTGGACTACACGCATTTCTCCATCACCATGTCGCACGCTCGACGACTGGCGCTGTACGTGGGGGTGAATATCGATGGCGCCAAGCATGTGGACATCACGCGCAGCAACGACACCTGGGCCTACGATGGTCGCCTGCCCCTGGAGGCGCAGGTAGGTGAAGACCTT…
putative metalloprotease CDS	6115154	6116215	reverse	0.159938	0.219147	ATGTGTGTTCGCCAACCGCGCAACCCGATTTTTTGCCTGATCCCGCCGTACATGCTCGACCAGATCGCCCGCCACGGCGACAAAGCCCAACGGGAAGTCGCATTACGCACGCGTGCCAAGGACAGCACGTTCCGCTCGTTGCGCATGGTCGCGGTACCCGCCAAGGGCCCGGCCCGCATGGCACTGGCCGTGGGCGCCGAGAAGCAACGCTCGATCTACAGCGCCGAAAACACCGACAGCCTGCCCGGCAAGCTGATTCGCGGTGAAGGGCAGCCCGCCAGTGGCGATGCCGCAGTAGACGAAGCCTATGACGGCCTGGGCGCAACCTTCGATTTTTTTGACCAGGTATTCGATCGCAATTCCATCGACGATGCGGGCATGGCGCTGGACGCCACGGTG…
hypothetical protein CDS	6114819	6115124	reverse	-0.156365	0.17209	ATGCGAATTTCAATCAAGGAAAGCGGCGGACCGGCGTTTTTTCCGGGGTTGGCCAAGCCGCGCACGGTAGAGTTGGACGCGTTGCCCGAGCCCGACCAGCAGGAGTTGCGGCAACTGATTGAAGCGTGCGATTTTTTCCAGTTGCCGCAAAGCACCGATCCCGAGCCTGGCAACCCAGGCCGAGTGCATTACACCCTGACAGTAGCGGAGGGCGAGCGCGAGCACACAGTCTGTGTACTCGCGCCGGTGAATCCCCCGGCACTGGACGGGTTGGTTCAGTGCGTGCGACGGCATATTAATTGTTGA
Succinate-semialdehyde dehydrogenase [NAD](EC 1.2.1.24); Succinate-semialdehyde dehydrogenase[NADP+] (EC 1.2.1.79) CDS	6113406	6114800	forward	0.120575	0.327653	ATGAACAATGTTATCTCCCACCAGACCCACGCCCTGTCGATCAACCCCGCCAACGGCGAAACAGTCGGCAGCTACCCCTACGAAAGCGCAGAACAACTGAACGCCGCCCTCGCCCGCTCGACCACTGCCTTCCGCACCTGGCGCCGCACGCCTGTGAGCCAGCGCGCCGAATACCTGCTGGCCCTGGCTGCCGCCCTGCGTGAGCAAGCTGAAGAGATGGCGCAAATGATCACCCTGGAAATGGGCAAACCCATCGCCCAGGCCCGCGCCGAAATCGAAAAATGCGCGCAACTGAGCGAATGGTACGCCGCCCACGGGCCGGCCATGCTCGCCCCGGAGCCCACCCTGGTGGACAACGGCAGCGCCCGGATCGAATACCGCCCACTGGGCCCGATCCTC…
LysR family transcriptional regulator YneJCDS	6112275	6113168	reverse	-0.234891	0.162199	TTGGATCTGGTGCAGCTGGAAATCTTCAAGGCCGTTGCCGAGCAAGGCAGCATCAGCGCTGCCGCCCAGTTGATTCATCGGGTGCCGTCGAACCTCACCACGCGCATCAAGCAACTGGAGCAGGATTTGGGCGTGGAGTTATTCATCCGAGAGAAGAGTCGCTTGCGTTTGTCTCCGGCGGGGTGGAATTTCCTCGGCTACACGCGGCGTATTCTCGACCTGGTACAGGAAGCCCGCGCCACGGTGGCGGGGGAGGAGCCCCAGGGCGCCTTTGCCCTGGGCTCGCTGGAGAGCACGGCGGCGGTGCGTATCCCGGCATTATTGGCGGCGTATAACCAGCAATACACCAAGGTCGAGCTGGACCTGAGCACTGGCCCCTCGGGCACCATGATCGAAGGC…
FIG00964172: hypothetical protein CDS	6111988	6112197	forward	-0.177943	0.318298	ATGAGAAACGACGACCTGGATCTGCGCGCCGACCGCGACGAACTGCACGACTACGCCCCACGCGCACCGCAAGCCAAGCGGCAGAAGAGCTTGGTGCTGCAGGTAGCGCTGGGAGTATTCCTCGGTGGGTTGGCGTTATGGCTGGTACAACTGGGCGCCACGGCAATCATGGCCAAACTAGCCATGGGCACCCTGCAATTTGGTGGCTGA
Biosynthetic Aromatic amino acid aminotransferase alpha (EC 2.6.1.57) @ Aromatic-amino-acid aminotransferase (EC 2.6.1.57) CDS	6110691	6111887	forward	0.234301	0.0474173	ATGAGCCTGTTCTCCGCTGTCGAAATGGCACCACGCGATCCAATCCTGGGCCTCAACGAAGCATTCAACGCCGACACACGAACCACCAAGGTGAACCTTGGCGTGGGCGTTTACTGCAACGAGGAGGGGAAGATTCCACTCTTGCGTGCCGTTGCCGAAGCGGAAGCCATTCGTGTGGCGCAACATGCCGCTCGAGGCTACTTGCCAATCGACGGCATCGTGGCCTACGACCAGGCCGTGCAAAAGCTGCTGTTTGGCGCTGAGTCGCCACTGTTGAGCGCAGGCCGTGTGATTACCGCACAGGCCGTGGGCGGCACTGGCGCGCTGAAAATCGGCGCCGACTTCCTCAAGCAACTGCTGCCCAACGCCGTCGTCGCCATCAGCGACCCAAGCTGGGAA…
Excinuclease ABC subunit B CDS	6108332	6110347	reverse	0.198604	0.08175	ATGTCGGATTTCCAGCTCGTTACCCGTTTTGAACCCGCCGGCGATCAACCGGAAGCCATTCGTCAGATGGTCGAAGGCATCGAGGCCGGCCTGGCGCACCAGACGCTGCTTGGGGTGACCGGTTCTGGCAAGACCTTCAGCATCGCCAATGTGATCGCCCAGACCAACCGCCCGACCCTGGTGCTGGCGCCAAACAAAACCCTGGCGGCGCAGCTCTACGGCGAGTTCAAGGCGTTCTTCCCCAACAACGCGGTGGAGTACTTCGTTTCCTACTACGACTACTACCAGCCCGAAGCCTATGTGCCATCCTCCGATACCTTCATCGAGAAGGATGCGTCGATCAACGACCACATCGAGCAGATGCGGCTGTCGGCCACCAAGGCACTGCTGGAGCGCAAA…
Glutamyl-tRNA synthetase (EC 6.1.1.17) CDS	6106664	6108145	reverse	0.437172	6.26822e-06	ATGACCACCGTCCGCACGCGCATTGCGCCATCGCCTACTGGGGATCCCCACGTCGGTACTGCTTACATCGCCCTGTTCAACTACTGCTTTGCCAAGCAGCATGGTGGTGAATTCATCCTGCGGATCGAAGATACCGATCAACTGCGTTCCACCCGTGAGTCGGAACAGCAGATTTTCGATGCCTTGCGCTGGTTGGGCATTACCTGGGCTGAAGGCCCGGATGTCGGCGGCCCGCATGGCCCGTATCGCCAGAGCGAGCGCAGCGACATCTACAAGCAATACACCCAGCAACTGGTTGACATGGGCCATGCCTTCCCGTGCTTCTGCACCGCCGAAGAACTGGACCAGATGCGCGCCGAGCAGCAGGCCCGTGGCGAGACCCCGCGTTACGATGGTCGT…
hypothetical protein CDS	6104752	6106131	reverse	-0.0979525	0.408155	ATGACACTCCTCACAGCGCTGTCAGGCCAGCCGGCCTCTCTCACCGACTCGGCCCAGGGCCGCCATCAACGGGTCTACCAACAGCTGCATGGCGAAACCCAAGACGCCACCGAACTGGCGCGTGAATACCTGCACGATCAATTGGCCCTGGTAGAGGCCACCGACTGCGACTTGCCTGAGGCGCCCGAACAGCTGATGGCCTGGGTCGAGCAACGCTGCGCCGAGGTGGCCCAGGCCTATGCCGACTACCTTGAGCAGCGCCAGCAAGGGGGGCCACGACGGTATTTCCAGAACAAGGCCCATGCGTTGTATTTCCTGCAGTGTGTGGCGCCGACCAAACAGGTCGACGGCGCCTGGCTATACGGCTTGCTGCGCTATTGGCAAGACCAGCGCTTCGAC…
HemK family modification methylase PA2179 CDS	6103796	6104740	reverse	-0.191495	0.102575	ATGTCTGCGCAACAACTGGCTGATCGTGCCTTGTTGAATTTGGGCCGGGGGTTGAAGGAGGGTGGTTATCGCTTTATCACGCCAACGCCCTTGACCCATGAGCGTGTCTATCGGCGGCTGGCGACGCCCCTGGCAATGACGCTGCGCGATGTGTTCGGTTGGTCGATGCCGTTCGATCAAGGCTTGTTGCCCGAGGCCCTGCGTGAAGAATTGCAGCAAGCGGATGTGATCGAAAAGCACGGCGCGTTATGGCGCAGCGCAGTGCGATGGTCGAGCCTCGACGGGCTGCTGTTCGCCCATTCGCCTTATCCCACCGACCAGGCGGACGCGGTGTTTTTCGGCCCCGACAGCTACCGCTTTGCCCACGTGATCGAAGCCTATCTGCAACAGCGTTTCGAG…
hypothetical protein CDS	6102670	6103788	reverse	-0.372376	2.82596e-05	ATGCTCACCTTTGGCATTGAAGAGGAATACTTCATCACCGACCTGCACAGCCGCCAGATGGTCGGCGAGCCCACGGCGGCAGTGCTGGCGGCCTGTCGCGAAGCGATTGGCGCGGGCTTCTCGTTTGAGATGTTCCAGGGCCAGATCGAGGCGGCCTCTCCGGTGTTCACTTCCAGCGCCGAAGCAGCGGACTACTTCCGGGCAGTGCGCGGCAACCTGGCGCAATCCCTGGCTGAGTTCGGCCTCGGTGTGGTGTGCGCCGGCAGCCACCCCCTGGCCGATTGGCGTGGGCAGCGGCCAACCGATCAGGCGCATTTCCGGCACCTGTTCGACGATATTCAATATGTAGCGCGGCGCAGTGTGTTGTGCGGGCTGCATGTGCATGTGCAGGTGCCGCAC…
Uncharacterized zinc-type alcohol dehydrogenase-like protein YbdR CDS	6101341	6102585	reverse	0.0697322	0.680284	ATGCGAGCGATGACTTACCAGGGCGCACACAAGGTGCAGGTGGATACCGTGCCCGATCCGATCATTGAACAACCCGACGACATCATTCTGCGGGTCACCGCCACCGCGATCTGTGGCTCGGACCTGCACCTGTACCGGGGCAAGATCCCGACCGTGGAGCACGGCGATATCTTCGGCCATGAGTTCATGGGCATCGTCGAAGAAACCGGCCCGGCCGTCACCGCCGTGCAACGCGGCGACCGTGTGGTGATTCCGTTCGTGATTGCCTGTGGCGATTGCTTTTTCTGCCAGCTCCAGCAATTCGCCGCCTGCGAAACCACCAACGATGGGCGCGGCGCGATCCTGAATAAAAAAGCCATCCCACCGGGTGCCGCGCTGTTTGGCTACAGCCGCCTGTAT…
FIG00958024: hypothetical protein CDS	6100703	6101134	forward	0.348871	0.00235167	TTGAACACTGACGAAAAAATGACCGGGGACCTGTTCGAGGTTGATAAGCGCCTGTCACTCAAGCCCGTGGTGGACTTCAACGCCTACCTGCGCAGCGCCTTCGGCGACGGCCCTTGCACCTGCGTGCGCTGCACGGCCAACGGCGGCGATGAAAGCGGCTATGAGTTCCAACACACCTTCACCTTCGAGGGTAAGCCGGTGCACCGTCGCTTCGCTTCGACGGCGGGCAGTGATGTATTGATGGCGTTGAAGAAGGCATGGTTGTCGTACACCAAGGCCGAGCTGCCGCTCAGTGGTACGTTGGCGCTGGATACAATCAAAGAGTTTGTCGAGCCACAGTTGCACAAACGCCTGGCGCCGCTGTTTGTCGCCAGTGGGTTGGTCAAGGATGTCGAGGGC…
Transcriptional regulator, AraC family CDS	6099823	6100611	forward	-0.00854886	0.96995	ATGCCGCCTAAAGGACATGAAAAAGCCGTGCGCCGCAGTGTACCTGGGCTTTCCAGCCTGCCGAGGCCGGTGTACGGGCGTACTGAATCCTTGCCCAACCGGGCGCTGACACGACGCCACAGCCACCCGTGGGTGCAGTTGTCCTACGCGATTTCCGGGGTGCTGGAGATCCAGACCAGCGTCGGTCGTTTCGTCGCGCCACCGCAGCGCGCCGTATGGATTCCGGCCGGCATGCCCCATCGTGTGTTCAGTTCGCCCCATACGGAGATGCGCAGCTTGTACCTCGATTGCAGCGTCACCGCGTGGGCCGCCGAGCGTTGCCAGGTGCTGGAGGTGAGCAGTTTGTTACGCGAGCTGATCCGCAACTTCAGCCAATTACCGGTGGAATATACCGAGGAC…
Sodium/bile acid symporter family CDS	6098739	6099737	reverse	0.583027	0.000967985	ATGACCCGGCCCCGGTTTCTCCCCGACAACTTCACCCTCACCCTGATCGCCACCGTGATCCTCGCCTCACTGCTGCCCGCCAGCGGCCAGACCGCCGTGGCGTTCGGCTGGGTCACCAACCTGGCCATCGCGCTGCTGTTTTTCCTCCACGGCGCCAAGCTGTCGCGCAAGGCTATCGTCGCCGGTGCCGGCCACTGGCGTTTGCATTTGCTGGTGTTCAGCCTGACCTTCGTACTGTTTCCGTTGCTGGGCCTGGCGCTCAAGCCAGTGCTGTCGCCGTTGATCGGCAACGAGCTGTACATGGGCATGCTCTACCTCTGCGCCTTGCCGGCCACCGTGCAATCGGCGATTGCCTTTACCTCCCTGGCGCGCGGCAATATTCCGGCGGCCATCTGCAGC…
hypothetical protein CDS	6098289	6098651	reverse	-1.42479	6.71588e-22	ATGAACGTTCGTCGTGTTGCGGTAATGACTGGCCTCCTGGGCCTGTGGGCAAGTACCTGCGGCGCCGCCCAGACCGTGGGGCAGGGCACCATCAGGTTCAGCGGCGCGATTGTCGAGTCAGGGTGTGCGACAAATGCGCGCAGCGGCTCGGTAATGGAACTGCGCGGTTGCGCCCAATCCAGTCGTGGCAGCCGAATCGAGGTGCGCAGTGTCGCGCCGGTGGTCAGCGTCGACGCACCCCATGTGCGGCTGGTAGCGGACACCGGCGAGGGGCGCCATTACGATCAGCGTTACGTGCTGGTAGACCGCGCCGGCAAGCTGATTCAGTCGGGCAATTACGTGATTACCATGACCTCGCCATAA
Probable sugar efflux transporter CDS	6096989	6098176	reverse	-0.0518097	0.79653	ATGAGCCTTTCAGCCGCAACCCCCCAAGCCAATTGGCAACCGGTCATCGCCCTCGCGCTGGCCGCGTTTGTGTTCAATACCACCGAATTCGTCCCCGTCGGGCTGCTCAGCGCCATCGGCGCCAGCTTTGACATGCCCGTGGCCAGCGTCGGCCTGATGCTCACCATTTATGCGTGGATCGTGTCGCTGACCTCGCTGCCGGTGATGCTGCTGACCCGCAACGTCGAACGGCGAAAATTGTTGATTGTGCTGTTCGGTCTGTTTATCGCCAGCCATATTCTCTCCAGCGTGGCCACCAGCTTCGGCTTGCTGATGGTCAGTCGGGTCGGCATCGCCCTGGCCCATGCGTTGTTCTGGTCGATCACGGCTTCGCTGGCTGTACGCCTGGCGCCAGAGGGC…
hypothetical protein CDS	6096406	6096966	reverse	0.429984	0.0251285	ATGAAGTACTTGATCGTTGCATGTGTTCTGTTAGGGCTCAGTGGTTGCGTTACCAACCAGTTGCACTTCGCGGCGTACTCGACGGAGGCCGAGTTGGCGGCAATCAAAAGTAGTGTTGTACAGGCCGACATCGTGCAAGTGACTGGCGCTGAAAAGTGTACGCGCTGCAAGGAGTCGAGCAAGCTTGTTTGGCATGCTGCTAATTACAATGTCGGCCTTTACGAGGGGTTCGCCAACGTTCCTGTTGACGACTGGACCGACTTCACCAAGCGTGCGGTGGGCGTTTCTCCCTCTTCGACACTCAAAACCAGCGTCGAGATCGACAGAGTCTTCGTCAAGACTTGGAACTCTCCTGACTATTACGCCTGTGAGGTTAGCCTGACGGTGGATATCGCCGGC…
hypothetical protein CDS	6096153	6096341	forward	-0.380915	0.0171893	TTGCATGACGCAGCAGTTTTTCGTATTCGGGCAGTCACTCAAGTTCTGGAAAACCTGGCACTTCGCGATGAAATCAGCAGCGATACCGTGGTGCTGCAGGACTTCGCGTCGCTGTTGAGTATTCCATTGCGGGACGGCTGCGATTTACTGGATGTGATCGGGCGTAGGCTAAGGGCAAGGATGTCGTAA
NADH dehydrogenase (EC 1.6.99.3) CDS	6094520	6095719	forward	0.311218	0.0171893	ATGAAACAACACATTCTGATCATTGGCGCCGGGTTCGGTGGCGTGTGGAGCGCCTTGAGCGCGGTTCGGCTACTGGATAAACACGACCGCAACGATGTGCGCATCAGCCTGCTCGCCCCCCAAGCGGAGCTGCGTATCCGCCCGCGGTTCTACGAGCCCGATGTACATACCATGCTGGCCCCGCTTGATGCGCTGTTCGACGCTGTGGGCGTGACCTTTGTGCAAGGCGCCGCCGACAGCATCGACGCCACTAATAAGCAAGTGACCTACCGCAACGCGGCCGGCATCCCGGCCACCCTCGCCTACGATCGCCTGGTAGTGGCCGCCGGCAGCCGCTTGAACCGCCCCGGCATGGACGGCATCGAGCATGTGTTCGATGTGGATCAGATCGAAGACGCG…
Transcriptional regulator, AraC family CDS	6093413	6094408	forward	-0.13548	0.19412	ATGACTGCACTCTCTCCTTTGGCCCAACCACGCACGTTGGTGTTCCTGACCTACCCGCACATGGGCTTGCTCGACCTGACTGGCGCCCAGACGGTGTTCTGGGCCGCGACCAAGGCCATGGCCGAGCGCGGTTTGCAAGGTTATGTGTTGCACAACGCCAGCCTGGCGGGCGGGCTGATGCCGACCGCCGAGGGCTTGAGCGTCGACACCGTCGCCTTGGCACAGTTTGACCCCGCTGCCATCGACACCCTGGTGGTACCCGGCGCGCCGGCCATTGAGCAAGCCATGCTGGAAAATACCGCGCTGGTGGACTGGTTGCGCAACGCCTCCGGTCAGGCGCGACGGACCGCCTCGGTGTGCAGCGGCACGTTTTTGCTGGCGCTGGCGGGCTTGCTGGAG…
Transaldolase (EC 2.2.1.2) CDS	6093192	6093416	forward	-0.0996403	0.63315	ATGACGTCCAAACTTGAACAACTCAAGCCATTCACCACTGTGGTCTGCGACACCGGCAATCTGGAAGCCATCAGCCGCCTGCGGCCCGTGGGCGCCACCACCAACCCGTCGCTGCTGCTCAAGGCCTGCGCCATCCCGGAATACGCTGAGCGATTGCGTGCCGAAGGGATCCGACAGTTTGCGCGGGATCAGGAAAAACTGGAAAAGCTGCTGGCCTGCGCATGA
Polyketide synthase modules and related proteins CDS	6079951	6092862	reverse	1.95477	1.00692e-52	ATGCAGTTCAGCGACTTACTGGCAGCGATCTCCACCCATGCGATCCGTCTGCAGACCGAAGAGGGCGACCTGATCGTCCTGGGCGATGACGAAGCGTTGGACGACGCGCTCTGGGATCAATTGATCGCGCACAAACCCCAACTGTTGCAGTTGGTCGCCGAACATGGCGGTGACTGGCTGAGCCCGGCCTACCGCATCACACCGGACATGCTGGCCCTGGTCAACCTCGACCAGCCGGCCATCGACCGCATCGTCGCGGCGGTCCCAGGCGGCGCGGCGAATGTGCAGGATATCTACCCCCTGGCGCCGCTCCAGGAAGGCATGCTTTATCACCATCTTTCGGCGCAGAAGGGTGACCCTTACGTGCTGCACGCGCAGTTCGTGTTCGACAGCCGCGCA…
Siderophore biosynthesis non-ribosomal peptide synthetase modules CDS	6068627	6079954	reverse	1.9883	1.36432e-87	GTGAACATCCTCGAGCTGCTGGCAACCCTGAAAACCAAGGATGTGCAACTGGCGCTCAAGGGCGAGCAGTTGTCGGTGAACGGCAACAAGCAAGCCTTGAGCGACCCGTCGATCTTGGCCGCCTTGCGTGAACACAAGCCGGCGCTGATCGAGCTGATCAAGGCCGGTGAATACACCGCGACCAAGGCCGGTGAGGTGCAGGTGCCGGCCAATGGCATCCCGGCCAATGCCGAGCGCATCACCCCCGACATGCTGACCCTGTCGACCCTGAGCCAGGACGAGATCGAGCGTATTGTCGCCACGGTGCAGGGCGGCGTGGCGAATATTCAGGACATCTACCCGTTGGCGCCGTTGCAGGAAGGCATCCTGTTCCACCATGTCAGTGCCGAGCAGGGTGAC…
Protein-methionine-sulfoxide reductase heme-binding subunit MsrQ CDS	6067679	6068299	forward	-0.371394	0.020548	ATGCGCTATCCCATCTGGCGCATCGGCGTGTTTGTAGCCGCAGCAGTGTGGCCATTGCTCTGGTTGTATGAAGCGTGGAGTTCTGCGCTGGGGCCTGATCCAGGCAAGGTGCTCGTTGATCGCCTGGGTTTGGGGACGCTCATTTTATTGCTGATCACGCTTGCTATGACGCCGCTGCAGAAGTTGAGCGGTTGGGCGGGGTGGATAGCAGTGCGACGACAGTTGGGGCTGTGGTGCTTTGCTTATGTTGTGCTGCACCTGGCGGCCTATTGTGTGTTTGTCCTGGGGCTGGATTGGTCGCAGCTCGGCGTAGAGTTGAGCAAGCGGCCCTACATCATTGTGGGGGCGCTGGGGTTTGTTGCTCTCCTTATGTTGGCCGTTACGTCGAACCGCTATAGC…
Protein-methionine-sulfoxide reductase catalytic subunit MsrP CDS	6066666	6067679	forward	-0.432252	0.000963221	ATGTTAATCAAATTACCCAAAGCGTCCGATTGTCACGAATCGGATGTCACGCCTGAATCTTTCTATCTCTCTCGCCGCAGCCTGCTCGGTGGTGCGCTTGCCGGTGTTGCCGCCAGCAGCTTGCCGCGTTGGGCCAGTGCCGGCGATGCTTCGCGGTATGCCGACGTCGAGCCGGGCAGTGCGCCCAACTGGTTTACGGAAAAACTTCCGAATGCGAAGTGGCAGTCGGTGACGGTCAAAGATGAGGCCATCACGCCATTCAAGGACGCAACTCACTACAACAACTTCTATGAGTTCGGGACAGGCAAGGGCGACCCGGCAACGAATGCGGGCTCGCTCAAGACGCAGCCCTGGAGTGTGGTGATTGATGGTGAAGTCGCAAAACCTGGGCGCTATGCC…
CDP-diacylglycerol--serine O-phosphatidyltransferase (EC 2.7.8.8) CDS	6065745	6066602	forward	-0.48073	1.46907e-09	ATGAGCGAACGTCCCGAAGAGCCAAACCAGGCTTCCGACGCCGAAAGCATGCTGCCGATTGATGAACATGTCGAAGAAGGGCATGACGCCGAAGGCCGCAAGGTCCGGCATCGTGGCATCTATCTGCTGCCCAACCTGTTCACCACGGCGAATCTGTTCGCCGGCTTCTACTCCATCATCAACTCCATGAGTGCCCAGAGCGCGCTGGCGGCGGGTGATGCGGCGAGTGCCAGCAAATACTTTGGCTTTGCTGCTATCGCAATTTTCGTGGCCATGGTGCTCGACGGCCTGGATGGTCGCGTGGCGCGTATGACCAATACTCAAAGTGCTTTTGGCGCCGAGTACGACTCGTTGTCGGACATGGTTGCCTTTGGTGTTGCCCCCGCACTGCTGGCGTTT…
Ketol-acid reductoisomerase (NADP(+)) (EC 1.1.1.86) CDS	6064585	6065601	forward	0.690613	9.83292e-17	ATGAAAGTTTATTACGATAAAGATTGTGACCTGTCGATCATCCAGGGCAAGAAAGTCGCCATCATCGGCTACGGTTCCCAGGGTCACGCTCAAGCGTGCAACCTGAAAGATTCTGGCGTTGACGTGACCGTTGGCCTGCGTAAAGGCTCGGCCACTGTCGCCAAGGCTGAAGCCCATGGCCTGAAAGTGACCGACGTTGCTTCTGCTGTTGCGGCTGCCGACCTGGTCATGATCCTGACCCCGGACGAGTTCCAGTCCTCGCTGTACAAGAACGAAATCGAGCCGAACATCAAGAAGGGCGCTACCCTGGCCTTCTCCCACGGCTTCGCGATTCACTACAACCAGGTCGTGCCGCGCGCTGACCTCGACGTGATCATGATCGCGCCGAAAGCACCGGGC…
Acetolactate synthase small subunit (EC 2.2.1.6) CDS	6064047	6064538	forward	0.659751	1.83878e-07	ATGCGGCATATTATCTCCCTGCTTCTGGAGAACGAACCCGGCGCCTTGTCCCGTGTTGTCGGCCTGTTTTCGCAACGCAACTACAACATTGAAAGCCTGACCGTGGCCCCGACCGAAGACCCGACCCTGTCGCGCCTGACGTTGACCACCGTAGGCCACGATGAGGTGATCGAGCAGATCACCAAGAACCTCAACAAGCTGATCGAAGTGGTCAAGCTGGTCGACCTGTCGGAAAGCGCTCACATCGAGCGCGAACTGATGCTGGTCAAGGTCAAGGCCACGGGTGCCCAGCGCGCCGAGATCAAACGCACTACCGATATTTATCGCGGGCAGATCGTCGATGTGAGCGCCAGCGTTTATACCGTTCAACTGACCGGTACCAGCGACAAACTGGACAGC…
Acetolactate synthase large subunit (EC 2.2.1.6) CDS	6062320	6064044	forward	0.669732	1.65713e-11	GTGGAGCTTTTATCTGGCGGTGAGATGCTCGTCCGCTTTTTGCGTGACGAAGGCGTCGACTATATCTACGGGTACCCAGGTGGTGCTCTGCTGCATGTCTACGACGCACTGTTCAAGGAACCGGCTGTTACCCACATCCTGGTTCGCCACGAACAGGCCGCGACCCATATGGCTGACGGTTACGCCCGTGCCACCGGTAAAGCCGGCGTGGTACTGGTAACCTCCGGCCCAGGCGCAACCAATGCCATCACCGGCATCGCGACTGCGTATATGGACTCCATCCCGATGGTGATCATCTCTGGCCAGGTGCCTAGCACCATGGTCGGCACCGACGCTTTCCAGGAAACCGACATGATCGGTATTTCCCGCCCGATTGTGAAACACAGCTTCATGATCAAG…
Uncharacterized protein YqcC CDS	6061558	6061887	forward	-0.0472611	0.833242	ATGGATGCGCGTTTTCCCGCGATTGCCGAGCAGTTATTGTTGATCGAGCGCGAACTGCGCGTGCAGGGCTGGTGGGATGAAGTATCCCCTGGTGTTGAAGCCCTCAGCAGTGTCGAACCCTTTTCCGTCGATACTCTGGACTTCCACCAATGGCTGCAGTGGATCTTCCTCGCGCGTATGAAGCAAATCCTGGAACAGGACCTGCCCTTGCCGAATGCGTCGGGGATCCTGGAAATGGCCGAGATGGTCTACGCCGACCGGCCGCGGGAGAGCCTCGGCTTGCGTAACGCGCTGAAAAAGTTCGATCAATTGATCGCCGACGCTCGTTAA
FIG140336: TPR domain protein CDS	6060824	6061558	forward	0.0945144	0.505139	GTGAACAAGTTGTGGATTCCAGCAATTACGGCTCTGGTTTTGCTCGGCGGTTGCTCCAGCGTGCAGCGCGGCTCTATCCCTGTGGTGGACTCAAGCACGTCCGTTTCCAATAACGACCGCATTTCGGCCAATGGCGGCTTCCGTCAGACCGTGGTCAAACGGCCTGCCCAAGCTGCAACCCAGGCAATTCCCCAGGATTCCGGCGTCGTAGTGATGGTGCCCGGCAGTGGGGCTGCAACCTCGGCGCCTATCAGTGCCGAGCCATGGACCCCAGGCCCAAGCACTTCCGGGCCGGTGAACTCCACGCCGATTCAAACCGCGCCGGTCAATCAGGGCACCTACAACATGCCTTCGACGCCGAGCGGTATTCCGTCATCGTCCAGTGCGGGCGGGTTGTCG…
Multimodular transpeptidase-transglycosylase (EC 2.4.1.129) (EC 3.4.-.-) CDS	6058483	6060807	forward	0.328814	0.00505647	ATGACTCGAACCCGATCTCCCCGTTCCCGTAAAAAACCTCCTTCCCGCGGCCCGCGCCCTTGGCTGGGCTGGGTGATCAAGCTTGGCCTTGTGGGCCTTGTGGCGGTCGCCGGCCTTGCGGTGTACCTCGATGCCGTGGTGCAGGAAAAATTCTCCGGCAAGCGCTGGACGATTCCGGCCAAGGTGTATGCACGCCCGCTGGAGCTGTTCTCTGGTCAGAAGCTGAGCAAGGAAGACTTCCTTACCGAGCTCGATGCGCTGGGCTACCGCCGCGAACCCGTGAGCAATGGCCCTGGCGCTGCGGCGGTCAGCGGTAATACCGTCGACCTGAACACCCGTGGCTTCCAGTTCTACGAAGGCCTGGAAAAAGCCCAGCCGGTGCGCGTGCGTTTCTCTGGC…
hypothetical protein CDS	6056808	6058364	reverse	0.0969526	0.431736	GTGAGCCAGACCCTGATCGCTGCCCTGCAAAACCCGGCCTTGTACCCTCATCCGGTTGACGCGTTTCAAGTCATCGAGACCCATATTTCCTGGGTGATACTGACGGGCCCCTATGCATATAAGCTGAAGAAACCGATGAACTTCGGCTTCCTGGACTTCACCAATCTGGACGACCGCGGGCATTTCTGCCACGAGGAACTGCGCCTCAACCAGCGCCTGACCGAAGATTTGTATCTTGAAGTGTTGCCGCTTACCGGCACTGCCGAGGCGCCGCAACTGGGTGGCGATGGCCCGGCCATCGAGTACGCGCTGAAAATGCGCCAGTTCCCGCAAAGCCAGATGCTCAGCACCCTGCAAGCCAACGGCGAACTGACCAGCGCGCACATCGATGAGATGGCC…
Pentapeptide repeat family protein CDS	6056371	6056715	reverse	0.174631	0.374949	ATGAGTCAGCCAAAGCTTCTTGATACCCCGCTCTACGCCTTCCTGCACAAGGACGACATCCGCGGCTTCAACCAGGAGCGCCCTGAAAATGGCCCCATCGACATGCGCGGTGGCGACTTTCGAGGGCTGGACCTGCGCGACCTGAACGCCACCGGTATTGACTTCACCGACGCCTATTTTCGCTCTGCCGACCTGCGCGGCCTGGACTTGCGTGGCTGCTCACTGGAAGGCGCCAGCCTGGCCCATGCGCAGATTTCGGGTGCTTATTTCCCGCCCGAACTCACGGCTGACGAAATACTCATGTCGGTCAATTTCGGCACTCGCCTGCGCTACCGCACCAAGTAA
Regulator of competence-specific genes CDS	6055894	6056166	reverse	-0.0651167	0.725455	ATGAACGATGAGCTGCAACACCTGAAAAACCTTGGCAAGACGTCAGCGCAGTGGCTGCATGCGGTGGGCATCCACAGCGCGTCCGACTTGCGTCGGCTAGGGGCGGTCGATGCCTACCGAGCCGTGCGCACGCGCGGGTTTCGAGCTTCGAAGGTTCTGCTGTATGCCATTGAAGGGGCATTGATGGATGTGCACTGGAACGACATACCCACGGAGCGCAAGGAGGCCTTGAACCGTCAGTTGGAAGCGATTTCAGTGCATCAGAAGAACTAG
Heme ABC transporter, ATPase component HmuV CDS	6054883	6055650	forward	-0.268214	0.094023	ATGTTGCGGGTAGAAGCGTTGCAGATCCGGCGCGGTGGTAAGACCGTGCTGGCCGATGTCACCTTGGACCTATTGCCGGGCGAAGTGCTGGGCGTGCTGGGCCCCAATGGCGCCGGTAAAAGTACCTTGCTTGGGGCGCTGTGCGGGGAGCTGCAGCCGGATCAGGGCAAGGTGTGGCTGGATCAGCAGGCGCTCAAGCACATGACAGGTGTGCAACGTGCTCAGCGCCTGGCGGTGCTGCCACAATCCTCCACCCTGGACTTTGCCTTTCGTGTCGAAGAGGTGGTGGGCATGGGCCGCTTGCCTCATCAGACCGGGCGATTGCGCGACGACGAAATCATCAACGCCGCGCTGCAGGCTGCTGATGTAGGCCACCTGAGTGGCCGCAGTTACCTGGCC…
Heme ABC transporter, permease protein HmuU CDS	6053846	6054883	forward	-0.237733	0.289991	ATGACCACTCTGGTTAAGCCAAAAACGCTGTTTATCGGGCTGTCGCTGCTGTGTGTATTGGCGATCTGGCTCTCATTGGCACTGGGGCCGGTCAGCCTGCCGTTAGTGGACACGCTCAGGGCTGCGCTAAAACTGATGGGCGTACCGATAGAGGCCCAGGGGTTGGAGCAGGCCGAGTTGATCCTGGGGCAGATTCGCCTGCCGCGGACCCTGTTGGGGCTGGCGGTCGGCGGTGTGCTGGCATTGTCGGGTGTGGCGATGCAGGGGTTGTTCCGCAACCCGCTGGCCGACCCTGGTTTGGTAGGGGTATCCAGCGGTGCCGCGCTGGGAGCGGCGGTGGCGATTGTCGGTGGCTCGCTATTTGGCGGGCTGCCGGATGCTTTCGGGCCGTACCTGTTG…
Heme ABC transporter, cell surface heme and hemoprotein receptor HmuT CDS	6052971	6053849	forward	-0.285958	0.103967	ATGCGCCTGAGTACCAGCGCTATTGCGCTTGTTGCCTCACTGCTGATCAACACTGGGGCGCACGCCTCTGAACTGCCGCAACGCTGGGTCAGTGCCGGCGGGGCGCTATCGGAATGGGTGGTGGCCATGGGCGGTGAAGCGAAGTTGGTCGGGGTGGATACCACCACTCAGCATCCCGCCTCGCTCAAGGCCTTGCCGAGCATTGGTTACCAGCGGCAGTTGTCGGCCGAAGGCATTCTCAGCCTGCGCCCGCAAATCCTTGTGGGTACGGAGGAAATGGGGCCACCGCCGGTGCTGGCGCAGATTCGCAGTGCAGGGGTGCAGGTGGAGATGTTCTCGGCCCAGCCGGATTTGCCCACGCTCAAAGGCAACCTTGCACACTTGGGGAAACTGCTCGGC…
Ferredoxin subunits of nitrite reductase and ring-hydroxylating dioxygenases CDS	6052497	6052814	reverse	0.375686	0.07302	ATGAAGTTTCTCTGCACCTCAGGCGACCTCGCCCCCAACAGCAGCCGCGGTTTTGATATCGATGGCCACAGGCTGTTGGCGGTGCGTCGGGACGGCATTGCGTACTTCTATCTCAACCGCTGCCCTCATCGCGGCATCCCGCTGGAATGGCAACCTGATCGCTTCCTCGACGACAGCGCCAGCCTGATCCAATGCGCCACCCATGGCGCGTTGTTCCTGATTGAAAGCGGCGAGTGCATCGCCGGGCCCTGCGCAGGCCAACACCTCACGGCCCTGCCCGGTCGCGAAGACGAACAGGGATTGTGGGTCGATCTCTAG
Sugar fermentation stimulation protein SfsA CDS	6051787	6052500	forward	0.540222	0.0128406	ATGCGTTTTAATCCTCCTCTTGAAGAAGGGCGGCTGATCCGCCGCTACAAGCGCTTTCTCACCGATATCGAAACCGTTACCGGCGAGTTACTCACCATTCACTGCCCTAACACCGGTTCGATGCTCAACTGCATGGTCGAAGGTGGCCAGGTCTGGTTCAGCCGTTCTACGGATCCCAAGCGCAAGCTGCCTGGCACGTGGGAAATTGCCGAAACGCCCCAGGGCCGGCTGGCGTGCGTCAACACCGCGCGTGCCAACCAGTTGGTGGAAGAAGCCTTGCTGGCCGGTGTGATCACTGAGCTCAACGGCTTTACTGCGTTGACGCGTGAGGTGCCTTATGGCCAGGAGAAAAGCCGCATCGACTTTCGCCTGGATTACCCCCAAGGCGCTGCGTTTGTC…
Valine--pyruvate aminotransferase (EC 2.6.1.66) CDS	6050615	6051787	forward	0.406692	0.00890285	ATGGCTCAGCCCTACAGTGCGCGTAGTCGCGCCATCGAACCTTTTCATGTCATGGCGTTACTGGCGCGTGCCAATGAGCTGCAGGCCGCCGGTCACGACGTGATCCACCTGGAAATCGGCGAGCCTGACTTCACCACCGCCGAACCGATCATCCAGGCCGGCCAAGCCGCGTTGGCAAACGGTAAGACGCGCTACACCGCCGCCCGTGGCTTGCCGGAGTTGCGCGAAGCCATCAGTGGTTTCTACCAGCAACGCTACGGTTTGAGCATCGACCCGCAGCGCATCCTGGTCACCCCCGGTGGCTCCGGCGCGTTATTGCTGGCCAGCAGCTTGCTGGTGGATCCGGGTAAGCACTGGCTGCTGGCGGACCCAGGCTACCCCTGCAACCGACACTTCCTG…
RNA polymerase-binding transcription factor DksA CDS	6049851	6050294	reverse	0.0736353	0.606796	ATGTCCACCCAAGCAAAGCAACAGCAGACTCAAGGCCTCGGCGGCTTCGAACCCTATGTCGAAAAAAAGGGCGAGGAGTACATGGGCGAGCCCATGCGCGAGCACTTCACCAAGATCCTCAACAAGTGGAAACAGGACTTGATGCAGGAAGTCGACCGTACGGTTGACCATATGAAGGATGAAGCGGCCAACTTCCCTGACCCGGCCGATCGCGCCAGCCAGGAAGAAGAGTTCGCCCTCGAACTGCGCGCCCGCGATCGCGAGCGCAAGTTGATCAAGAAGATCGACAAGACCCTGCAACTGATCAAAGACGAAGAATACGGCTGGTGTGAATCCTGCGGCGTCGAAATCGGTATTCGCCGACTGGAAGCCCGTCCAACCGCGGACCTGTGCGTAGAC…
Glutamyl-Q tRNA(Asp) synthetase CDS	6048880	6049767	reverse	-0.262293	0.0821388	ATGACAGCCTCTACCTATATTGGGCGTTTCGCCCCCACACCCAGCGGCCATTTGCACTTCGGTTCCCTGGTTGCCGCCCTCGCCTCCTACCTCGATGCACGCGCCCACCACGGCCGTTGGTTGATGCGCATGGAAGACCTTGACCCTCCCCGTGAAGAGCCCGGCGCTCAGGCGGCGATCCTGCATGCGCTGGAAAGCTATGGCTTTGAATGGGATGGCGAACTGGTTCGCCAGAGCGAGCGGCATGATGCCTACGCTAAAGTGCTCAACGACCTGTTCAACCACGGCCTGGCCTACGCCTGCACCTGCTCGCGCAAGCAATTGGAGCCCTACAACGGGATTTACCCAGGCTTGTGCCGCAATGCCGGCCACGAACAGCAGGATGCCGCGATCCGCCTG…
Uncharacterized protein PA4724.5 CDS	6048641	6048817	reverse	-0.000304574	0.999589	ATGTACATCTATCGTTTGGTCCTGCTGCTGGTCGTCGGGATCTACCTGTTCTCCCCCGCCATCATGGATTGGTGGATCGACGCCACGGGCGCCTGGTATCGCCCTTATCTGCTATGGCTGATCCTGATCGTCGTGACCTTCATCCTGCAGAGCCAAAAAGATGCCGATGAGCTTTAG
Two-component sensor CbrA: intrcellular carbon:nitrogen balance CDS	6045703	6048657	reverse	-0.0226527	0.883453	ATGCCGATGAGCTTTAGTCTCACCCAGATGCTGCTGATCAGCGCCGCCTACCTGGCTGCGTTATTCGGCGTGGCCTGGATCAGTGAGCGCGGAATGATTCCGCGGGCGATCATTCGCCATCCGCTGACCTACACCTTGTCCCTGGGCGTCTACGCCAGTGCCTGGGCGTTCTACGGCACGGTTGGGCTGGCCTATCAGTACGGCTACGGCTTTCTCTCCAGTTACCTGGGGGTGTCCGGCGCGTTCCTGCTGGCGCCGGTGCTGCTGTATCCGATCCTGAAAATCACCCGGACTTACCAACTGTCCTCCCTGGCAGACCTGTTTGCCTTTCGCTTTCGCAGCACCTGGGCCGGCGCGCTGACCACCATCTTCATGTTGATCGGCGTGCTGCCGTTGCTG…
Two-component sensor CbrB: intrcellular carbon:nitrogen balance CDS	6044244	6045680	reverse	-0.0411718	0.698299	ATGCCGCACATTTTGATCGTCGAAGACGAAACCATTATCCGCTCTGCCTTGCGTCGCCTGCTTGAACGTAATCAGTACCAGGTCAGCGAAGCCGGCTCGGTGCAGGAAGCCCAAGAGCGATTCAGCATTCCCACGTTCGACCTGATTGTCAGTGACCTGCGCCTGCCAGGCGCCCCGGGCACCGAGCTGATCAAGCTGGGCCAGGGCACCCCGGTGCTGATCATGACCAGCTACGCCAGCCTGCGCTCGGCGGTGGACTCGATGAAGATGGGCGCGGTGGATTACATCGCCAAGCCCTTCGATCACGACGAGATGCTCCAGGCCGTGGCCCGCATCCTGCGTGACCGTGTGTCGGCCAGCAGTGCGCCTGCCGAGCCACGCCCCACCGGCAAGACCAGC…
hypothetical protein CDS	6043839	6043964	forward	-0.770266	0.00889768	TTGGTCGCTGTGTTGCTGATCTACGATCCAACCAGTTCAGGCTCTGCCTTAGGGCAGTTTTTGTTGTTCTCGGCCTGGTTGCGGGGCAAGCCCCAAATGCAACGCCTCTCCAAAAGAATCAGTTAG
Poly(A) polymerase (EC 2.7.7.19) CDS	6042145	6043548	reverse	0.523411	1.05647e-09	ATGCTGAAGAAGTTGTTCCAGTCATTCCGTTCTCCCTTGCGTCGAACGCAACACAAACGCAGCACGCCTGAAGTGCTCAATAGCAGCCAGCATTCGCTGCAGCGCGCTCAATTCAGCCGTTATGCAGTGAACATCGTCGAACGTTTGCAGAACGCCGGCTACCAGGCCTACCTGGTGGGTGGTTGCGTACGCGACATGCTGCTCAACATCACGCCCAAGGATTTCGACGTCGCCACCAGCGCCACGCCTGAACAAGTGCGCGCCGAGTTTCGTAATGCACGAATCATCGGCCGGCGCTTCAAGCTGGTGCATATCCACTTTGGTCGCGAAATCATCGAGGTCGCAACGTTCCGCGCCGGTCACCCGCAAAACGATGAAGAGGAGGACACTAACCAGTCT…
2-amino-4-hydroxy-6- hydroxymethyldihydropteridine pyrophosphokinase (EC 2.7.6.3) CDS	6041660	6042142	reverse	0.169021	0.311686	GTGGAACGTATCTACATCGGCATGGGCAGCAACCTGGCTGCCCCGGAGCAACAATTGCGCAGCGCGATCGAGGCGCTGGCGCAATTGCCTGGCACTCAGCTCGCCGGTGTGTCCGCCTTCTATCAAAGCGATTCACTGCTGCCCGGCCAGCCGCCCTACACCAACGCCGTTGCGGCGCTGGACAGTCACCTGCCGCCATTGGACCTGCTCGATGCGCTGCAAGCCATCGAAAACGATCAGGGCCGCGAACGCCTGGAACGCTGGGGCCCGCGCACCTTGGACCTGGATATCCTGCTGTTCGGTGATCGCCTGATCGATGAGCCGCGCCTCAAGGTGCCGCACTACCAGATGCATCTGCGCGCGTTTGTGCTGTATCCGTTGGCTGAGTTGGCGCCAGCC…
hypothetical protein CDS	6041529	6041651	reverse	0.218282	0.6367	TTGCTCGCGAAAATCACCAACGATAACGCGCTCAGCCTGATTAAACGCGGCGCCTATGGTTTCTTCGCCAGCAAGCTCGCTCCTACAATCGCGTCAGTAACAGCGGTAACACCGCCATCGTAA
3-methyl-2-oxobutanoate hydroxymethyltransferase (EC 2.1.2.11) CDS	6040538	6041338	reverse	0.393041	0.00193777	ATGCCAGACATTACCCTGACCACCTTGCAGAGCCTCAAGCTCAAAGGTGAAAAAATCACCATGCTGACCTGCTATGACGCCACCTTCGCCCACGCCAGCTGCCAGGCTGGCGTCGAAGTGCTGCTGGTGGGCGACTCCCTGGGCATGGTTCTTCAAGGGAATGACAGCACGCTGCCTGTGACCACCGATGAACTCGCCTACCACACCGCCAGCGTCAAGCGTGGCAACGATGGCGCCTTTATCATCGCGGACCTGCCGTTCATGGGTTACGCCACCCTTGAGCAAACCTTCCTGAACGCCGGAAAGCTGATGCAGGCCGGCGCGCACATGATCAAAGTCGAAGGAGCCGTGTGGCTGGCCGAGTCGATCCGGCTGCTGGCCGAGCGCGGCGTGCCAGTG…
Pantoate--beta-alanine ligase (EC 6.3.2.1)CDS	6039690	6040541	reverse	0.136554	0.289618	ATGAACACCGTTAAAACCGTCCGCGAACTGCGGGCTGCCGTAACCCACGCCCGTAGCGCCGGCAAGCGCATCGGCTTTGTACCCACCATGGGCAACCTGCACAGCGGCCACGCCACCCTGGTGACCAAGGCCGCGCAGCAAGCGGATTTCGTGGTGGCGAGCATTTTCGTCAACCCGCTGCAATTCGGTGCTGGCGAAGACCTGGACAAATACCCGCGCACGTTGGCCGCCGATCAGGAAAAACTCCTGCAGGCCGGCTGCAACCTGCTGTTCGCGCCCACGGTCGAGGAAATGTACCCCGATGGCATGAACGGCCAGACCCTCGTCAGCGTGCCTCAGCTGTCCGAAGGCTTGTGCGGCGCCAGCCGCCCAGGGCACTTTGAAGGGGTGGCCACGGTG…
Glucose-6-phosphate isomerase (EC 5.3.1.9)CDS	6037802	6039466	reverse	-0.161334	0.153517	ATGGCGTACTACCGCACCCCTCATGACGTTACCGCGCTGCCCGCCTGGCAAGCGCTTGTTCAACATCGCCAAGCCATGCAGGATTTCAGCATGCGCGAGGCGTTCAATGCCGATCCTCAGCGTTTTTCCCAGTTCACCTTGAGCAGCTGCGGACTTTTCCTCGATTACTCGAAAAACCTGATCACCAGCGAAACCCGCGACCTGTTAGTGGGCCTGGCCAAGGAAGTCAATCTCAAGGCGGCGATCGACGCGCAGTACGCTGGCGAATCGGTCAACTCCTCCGAGGGCCGCCCTGCCCTGCACACCGCCCTGCGCCGCCCGGTGGGCGACAAGCTGTCGGTCAACGGCGTGAACATCATGCCGGACGTGCACAAGGTGCTGAACCAGATCACTGACCTG…
Acetyl-CoA synthetase (EC 6.2.1.1) CDS	6035759	6037696	reverse	-0.202196	0.115939	ATGTTCGATATCAGCACCTTTCCCACCGCCGATGCCGTCCGCCGGGCTGCGCAGCTCAGTCAAGAGGACTACCAGCGCCTCTATCGCCAATCCATCGACCAGCCAGACACCTTCTGGGCCGAACAGGCCAAGGGCTTTCTCGACTGGATAAAACCTTGGCACAGCGTGCAGCAGTCAGACATCCACACCGGTGCCGCCCAATGGTTTGCCGGCGGTCAGTTGAACGTCAGCTATAACTGCATCGACCGCCACCTGGCGCAACGCGCCGATCAGCCGGCCTTCATCTGGGAAGGCGACGATCCGTCAAAATCCTGCACGATTACTTACCGTCAACTGCACCAAAACGTCAGCCGTCTGGCCAATGTGTTGAAAAGCCGAGGCGTGAACAAAGGTGATCGG…
Uncharacterized methyltransferase Pfl 4815CDS	6034650	6035666	reverse	0.0505946	0.797084	ATGACTCCCTTGAATCAGGCGCTGCGCGCCGCCCTCGATCACCGCCAAAACCTGATCAACACGCTGCACGCCCAGGGTACGGACTGCTATCGGCTGTTTCACGGCAGCCAGGAAGGCGCCGGCGGCTTGACCATCGACCGCTACGGCCCGCAATTGCTGGTACAAAGCTTCCACCAGTCCCTGGAAACTGCAGACCTGCTGGACCTGCACCAACTGATCAACCAATACATGGGCCTGGAATTGTTGCTGGTGTACAACGACCGTGCCCGCGGCAACTCGCGCATCGACCGCGAAGACACGGTGTACCGCGCGGAGCCTGGCGCCTTGGAAGACCTGGTCGGCCACGAGTGGGGCCTCAACTACCGTGTGCGCGGGCGCCACGCCGGGCAAGACCCACTG…
hypothetical protein CDS	6031700	6034561	reverse	0.110474	0.340276	ATGCCCAAAGGATTGATCCGCGCCGTAGGCGCCTTGTTGACCGCCCTTGCTTTGTACAGCTTGCTGGGCTTTCTGATATTACCCGGCATCGCCCTTCGCATTGCCAACCAACAGTTGGCCAATTACGCCACGGTGCCGTCGCGAATCGAGCGCATCGAGCTCAACCCCTTCAGCCTGGAACTGACGCTGTGGGGCCTGAAGATCGGCGAGCCAGGCAAAGAGCAAGTAGGTTTCGAACGCCTCTACGCCAACCTGCAGATCGACAGCCTCTGGACCCGCGCCCTGCACCTGGCCGATGTGCAACTGGACAAGCCCAAGACCGAACTGCTGTTCGACAAGTCCGGCCAACTGAACCTGGCGCAGTTGTTCAAACTGCCACCGAGCGAGCCAACCCCGGCC…
hypothetical protein CDS	6031430	6031570	reverse	-0.127543	0.319077	ATGACCGAGGTGCCAGCATCGCAGGCAAGCCAGCTCCCACATTTTTTTGGCCTGATCATTCTGTTTCAGCCTGAAATAGAACAGGCCCCGACACAGGTGCCGGGGCCTGTAATGACCACATCCGTGTGGCCGGTCGCATGA
hypothetical protein CDS	6030735	6031355	forward	0.0380694	0.77132	ATGAAGAAGTTCGCTCTCGCTACTGCTACCGCTCTGACCCTGGCCATGGGTGCTAACGTAGCCTTTGCTCAGACTTCCCAAGCCCCTATGACTTTGGCGGCGGGTGAAGCGACCAAGGCTAAGGAAAGCGTTTCGGATACTTGGATCACCACTAAAGTCAAAGCTGACCTGCTGACCGAAAAAGGCATTCCAGGTTCGGACATCAAGGTTGAGACCAACAAAGGTGTGGTTTCCCTGTCCTCCGACGTAGCTATCTCGGATTCGCAGAAAGAAATGGCTGTAGGGATCACCAAGAAAATCAAAGGTGTGACTGCTGTTTCTGCTGACGGCTTGCTGGCTGGCGGCGCTACCAAAGCTGACGGCATCGACAAAACCAAAGGCGCTGCCCACGACGCTAAA…
hypothetical protein CDS	6030469	6030678	forward	-0.00735038	0.989348	ATGAAGGCCGTCCCCTATGCCGATGGGCGCGAGAAAATGAAGCAGAATCAGCTGTTTAGCGTCGCCCAAAAGCCGCAACTTGCATGCAGGCACGACGGGCTTCATGCAAGTTGCACGATTTCGAAAATTCATAGATTTCATAACTCGTTGTTTATTAATGAATTTAATCCGTTCGGCGAGTTGGCACACTGCCTGCAATATCCCTGGTAG
hypothetical protein CDS	6028673	6030169	forward	-0.302547	0.0356678	ATGAGTTCAAGCCTTACCCGCCCCAACCGCCGCCCGGAGCGCCTGCTGATCCTGGGCAGTACGCTCACGGTGTTGCTGATCGTGGGGGTCGTCACTGCGCTGCTGATTCGTGAACATGCCAATACCCTGCAGACGGCCAAGCGCACCGCCAATACCATCACTCAATTGATCGACGCGGACGTGCTGCGCAATGTCGAACTTTACGACATGGCCCTCAAAGGCTTGATCAGCGCCACCGAGCGCACCGACCTGCAAGACGTTTCAGAGAGCATCAGGCACTTGGTGCTGTTTGATCGTTCCGCAGCGGCGCCCTACAAGGGCGATATCCTGCTGTTGGACCCGGCCGGCGAGGTGATTGCCGATTCGTCCCTGCTCACGCCAAAGCTGGGTAACTTTGCC…
Outer membrane low permeability porin, OprD family => OccD2/OpdC CDS	6027189	6028511	forward	-0.13258	0.506472	GTGAAGAACTCGCTGACGTTCACCCCGTTATTCCTCGCAATCGCAGCAACGATCATCCCCCTTGCCCACGCGGCAGACGCCCCGCCCGTCGAAGGTTTCGTCGAGGGTTCACACCTCACGATCAACACCCGCAACTACTACATGAACCGCGACCGGCGCGATATTCATACCGATGACAGCAAGGAATGGGGCCAGGGCTTTATCGGCACCTTCGAATCCGGCTACACCCAGGGCACCGTCGGCTTCGGCCTGGACGTCAATGCCATGCTCGGCCTCAAGCTCGACGGCGGTGGTGGTACGGATGGTTCCAGCATCCTTCCGTATGGCAGCGGCAACGGCAAAGCGCCGGGTTCGTTCTCGACGGCTGGCGGCACCTTGAAGCTGCGCGCCTTCGACACC…
Heavy metal sensor histidine kinase CDS	6025443	6026807	forward	-0.153527	0.35172	GTGGTCGCTAATTCCATCGCCCTGCGCCTGAGTGGCATGTTCACCCTGGTGGCGCTGCTGATCTTTCTGTTGATCGGCGGCGCGCTGTACCAGCAGGTCGACCGTGGCCTGGGGTTGTTGCCAGGTGCCGAGCTGGATGCGCGCTACAGCGTGCTGGAGTCGTCGATCAATCGCTTCGGCACGCCGGAGCATTGGGCCAAGATCAGGTCCAAGCTCAAGCTGTTGGGGGAAGAAGACAAGCGCATCCGTTTCTGGGTGGTCAGCAGCGACCCGAGCTACGAATACGGTGAGCCGGATGCGCAGATTCGTGCCTTTGCCGAGGGCGCCACGGGTAAGCGCGACCTGCGCCTGCCGGGTCACGATTATCCCTTCAAGGTGCTGGTCAGCCAGTTTGCAGCC…
DNA-binding heavy metal response regulatorCDS	6024761	6025453	forward	-0.153195	0.424666	ATGCGCGTCCTGATTATTGAAGATGAAGAAAAAACCGCGGACTACCTGCACCGCGGCCTGACCGAGCAAGGCTACACCGTCGATGTGGCCCGGGAAGGTATCGAGGGCCTGCACCTGGCGCTGGAAAACGATTACGCCGTGATCGTGCTCGACGTGATGCTGCCCGGCCTGGATGGCTTCGGTGTGTTGCGTGCCTTACGCGCCCGCAAGCAGACGCCGGTGATCATGCTCACCGCTCGCGAGCGCGTTGAAGACCGCATCCGCGGCCTGCGCGAAGGCGCCGACGATTATCTGGGCAAGCCGTTTTCGTTCCTGGAACTGGTGGCCCGCCTGCAAGCCCTGACCCGCCGCAGCGGCGGCCATGAACCGGTGCAGGTCACCGTCGCCGACCTGTGGATC…
Multidrug efflux system MdtABC-TolC, inner-membrane proton/drug antiporter MdtB-like CDS	6021658	6024753	forward	-0.127103	0.41319	ATGAGCGCCAGCCGGTCGCCCTCGGCCTGGTGCGTTGATCACCCGGTCGCCACCCTGCTGTTGACCTTCGCGTTGGTGTTGCTGGGGATTATTGCCTTCCCGAACCTGGCCGTCGCGCCACTGCCGGAAGCGGAATTCCCGACCATCCAGGTTACCGCGCAACTTCCTGGCGCCAGCCCGGACACTATGGCCTCATCGGTGGCCACGCCTCTTGAGGTGCAGTTCAGTGCCATCCCCGGCATGACCCAGATGACCTCCAGTAGCGCCTTGGGCTCCAGCCTCTTGACCCTGCAGTTCACCCTGGAAAAAAGCATCGACACCGCCGCCCAGGAAGTCCAGGCCGCGATCAACACCGCGTCCGGCAAGCTGCCCAGCGACATGCCGAGCTTGCCTACCTGG…
RND efflux system, membrane fusion proteinCDS	6020495	6021661	forward	0.0948693	0.705798	ATGCAGACAAAACGAAACACGGCCCTGATGGTGGGCATCCTCTTGGTATTGGCGGTGGCCGCCTGGGCAGTAACACGGCCTGCCAAGCCCCGCCTGGCAGCGGCCACGGCGATCCCGGTACGGGTAGTGAGCGTCGCGCAACAGGACGTTCCCAGGTTTGTCAGCGGCATAGGCTCAGTGCTGTCGTTGCACAGCGTGGTGATTCGCCCGCAGATCGACGGCATCCTCACCCAGTTGCTGGTCAAGGAAGGCCAATCGGTGAAAGCTGGCGATCTGTTGGCTACCATCGACGACCGCTCGATCCGCGCCAGCCTCGACCAGGCCAAGGCGCAATTGGGCGAAAGCCAGGCACAGTTGCAAGTGGCATTGGTCAATCTCAAGCGTTACAAGGCGCTAAGC…
hypothetical protein CDS	6020047	6020280	reverse	-0.457879	0.00952284	ATGACTTCCCCAACCCAACCCCCTGTCGACGCGGCTGACCTCGTCGATTCGGCCACCGCCGACGGCGTTGAAAAAGCCGAGATCCCGGCGTTCAAGTTCCCCTTCAAACCGGGTGAGCTGGCTGGCGCCAAGAATGCCAGTCAGCCCTGGTACAAAGGCGGCGCCAAGAACGGCCATACCAAGACGCCAGGCATGGCGCCTCCGGGCACTCGCCGCTCCATGGGTAAACGCTAA
Histidine ABC transporter, histidine-binding periplasmic protein precursor HisJ (TC 3.A.1.3.1) CDS	6019102	6019884	reverse	-0.0486274	0.852162	GTGGCCCTGATACACCTTTGTGCGGTGCTTGCCCTCTTGCTCTCGACAAGTGTCGTTGCCGCCGACGTTCAACCGCGGCGTGAAATCCGTTTCGCCGTCGCTGCACATTTTCCGCCTTTTCAAAGCCGCAATTCCCAAGGGCAATTGGTGGGGCTGAACATCGAACTGGGCAATGCCCTGTGCGAGCAGCTCAATGTGCGCTGTACCTGGGTTGACCAGATCGTCATGGAAAATTTCCCCGCCCTTGAGGCCAGGCAGTTCGACGCGATCATGGGCATGGCGCCCACCTGCAGTCGACGGCGACGGGTGAGTTTCACCCGTGATCTCTACCCGATCACCACTCGGCTGGTGGCGCGTAAAACCTCGGGCCTGCGCCCTAATCGACGGTCGCTCAGGGGC…
hypothetical protein CDS	6018095	6018838	forward	-0.908882	5.69254e-07	ATGAACACACACTTTTCCTGCGTCGGTTGCGGTAAATGCTGCAGCGACCATCATGTGCCCCTGACCCTCGAAGAAGCCCGCAGCTGGGCGGCGGACGGCGGTAACGTCATCGTTCTGGTGGAAGGCTTTCTGGGTAACGGCCTGGGCCTGCCCCTGCAACAACGGGAACATGCCGAGCGCCGTTCAGTGATCGTGCCCAGCGGCAATACCGAGGCGTTTGTGGCAATTACCTTTGCCGCCTACAACGCCGGACGCTGCCGGAATCTTGACGAAGACAACCGCTGCCGCATCTACGAACGGCGCCCGCTGGTGTGCCGCATCTACCCGATGGAGATCAACCCGCATATCCCACTGAACCCAAGCGCCAAGGACTGCCCGCCGGAATCCTGGGAGCAAGGC…
Acetyltransferase, GNAT family CDS	6017504	6017986	forward	-0.794098	0.000724415	TTGGGCGAGTATTACCAGCTGCTGCGTCGCGACCTCACCGGCAGCCTTCCCGCCCCGCAGTGGCCAGCGGATACCCGGCTGGATCATTATCGCGATGAACTGGCCCCGGCGATCCATGCCGTGCTGCGCATGACCCAGGACCAGGGCGGCGGCCGTGTCGGCCACCTGGATGAGTGGCGCCAGCAGTTCGTCACCGATGCCGAGTACGACCCGACGCTGTGCCTGGTGGCCAGTAACCACGACGGTGTTCTCGCAGTGGCCCAATGCTGGACCAGCGCCTTTATCAAGAACCTGGCCGTACACCCCTTTGCCCAAGGCCAAGGGCTGGGCCGCGCCTTGCTGCTGCACAGCTTCCAGGTATTCAAGCAGCGCGGTGAACCCTATGTGGACCTCAAGGTG…
Chemotaxis protein CheV (EC 2.7.3.-) CDS	6016598	6017500	forward	-0.734969	2.3485e-08	ATGTCCACCACCAAAGCCCGCGCAGACTCACTCTCGCTTCTGCTCTTTACCTTGCGCAGCGGCAAGCTGATGGCCATCAACCTGTTGAAAGTCAGCGAGATCATCCCCTGCCCGCCGTTGACCAAGCTGCCGGAGTCCCACCCGCACGTCAAAGGCATCGCCACCTTGCGCGGCGCTTCGTTGTCGGTGATCGACTTGAGCCGCGCCCTGGGTGAAATGCCCTTGCAAGACCCGGATGGCGGCTGCCTGATCGTCACCGATGTCAGCCGTTCCAAACAGGGCCTGCACGTGCAGGCGGTGAGCAAGATCGTGCATTGCCTGACCACCGATATCCGCCCGCCTCCCTACGGCTCCGGCGGCAATCGGGCGTTTATCACCGGGGTGACCCAGGTGGAAGGT…
Glyoxylate reductase (EC 1.1.1.79) / Glyoxylate reductase (EC 1.1.1.26) / Hydroxypyruvate reductase (EC 1.1.1.81); 2-ketoaldonate reductase, broad specificity (EC 1.1.1.215) CDS	6015447	6016421	forward	-0.274899	0.0383766	ATGAAAAAGACTGTCCTGGCCTTCAGCCGTATCACCCCGCCGATGATCGAACGCCTGCAACAGGATTTCGAGGTGATCGCGCCCAACCCCAAGCTGGGTGACATCAATGCACAGTTCAACGAAGCCCTGCCCCACGTCCATGGTTTGATCGGTGTGGGTCGCAAGCTGGGCCGCGAGCAGCTTGAAAGCGCGAGCAAGCTGGAAGTGGTGTCCAGTGTGTCGGTGGGCTACGACAACTACGACGTGCCGTACTTCAATGAGCGCGGGATCCTGCTCACCAACACCCCCGATGTGCTCACCGAGAGCACTGCCGACCTGGCCTTTGCGTTGCTGATGAGCAGCGCCCGCCGCGTGGCCGAATTGGATGCCTGGACCAAGGCCGGCCAATGGAAAGCCAGC…
Transcriptional regulator Bxe A1347, LysR family CDS	6014343	6015302	forward	-0.334985	0.00260994	ATGGACACTTTGCAAAACATGCGCGCCTTCAGTTGTGTGGCCGAAGCCGGCAGCTTCACCGCCGCCGCCGTGCAACTGGACACCACCACGGCCAACGTCTCGCGCGCGGTCTCCAACCTTGAGGCCCACCTGCAAACCCGCTTGCTCAACCGCACCACCCGGCGCATCGCGCTGACCGAAGCCGGCAAACGCTATTTGCTGCGCTGCGAGCAGATCCTCGCCTATGTCGAGGAGGCCGAGGCCGAAGCCAGTGACGCCCATGCGCGCCCGGCCGGGCAGTTGAAAGTGCACACCATGACCGGCATCGGCCAGCATTTCGTTATTGACGCCATTGCCCGCTATCGCCGCACCCATCCCGACGTGACCTTCGACCTGACCCTGGCCAACCGCGTGCCGGAT…
Tetrapartite efflux system, outer membranefactor lipoprotein FusA-like => FusA of FusABCDE systemCDS	6012650	6014161	reverse	-0.393554	0.074929	GTGCCGCGTCGCATCAGCAGAGAGCTGAAGACTCTCAGTGTTTGGGCTTTAACGTCAGTCATCAGCGGTTGCATCGGAACCGGAGGAATCGCCCCGCAGGGCCAGGCGATCAACGCCAATAGCCTGGCCACCGACGCCGCGATCCAGAGCGCCGCCCGCGACGCCCACTGGCCCACCGCCCAATGGTGGCAGGCCTACGGCGACCCGCAGCTCAACCGTTGGGTCGAACTCGCCACCCGCAACAGCCCCAGCCTGGCCGTGGCCGCCGCCCGTGTACGGCAAGCCCGAGCGCTGGCCGGGGTGGCCGAGTCGGCCGAGTCGCTGCAGATCAACAGCGACACCACCCTCAAGCGCCACAACTGGCCGAAGGATCAGTTCTACGGTCCTGGCGAATTGAGC…
Tetrapartite efflux system, inner membranecomponent FusBC-like => FusBC of FusABCDE system CDS	6010462	6012639	reverse	-0.456087	0.0150321	ATGACTCCCTTGCCTGCACCGCTGCGCTGGCTGCATTCCCTTGAGTGGCGCCGTGGTTTTTTCGACTGGGCACGCAGTGATGGCGTGACCTGGGTGTATATCTTCAAAGTGCTGGTCGCTGCGTTCCTGACGCTGTGGCTGGCCATGCGCCTGGAACTGCCGCAACCGCGCACGGCGATGATCACCGTATTTATCGTGATGCAGCCCCAGAGCGGCCAGGTGTTCGCCAAGAGTTTCTATCGCTTCCTCGGCACCTTGGCGGGCTCAGCGGTGATGGTGCTGTTGATCGCCTTGTTTGCGCAGAACACCGAACTGTTCCTGGGGGCGCTGGCGATCTGGGTCGGCATTTGCACCGCTGGCGCCACGCGCAACCGCAACTTTCGCGCCTATGGGTTCGTG…
Tetrapartite efflux system component, FusD-like => FusD of FusABCDE system CDS	6010272	6010472	reverse	-0.774291	0.0852364	ATGCCTCGTGAAATTGCATTCCACGGCATCTATATGCCGACCATGACCCTGATGTTCTTGATCGCAGCCGGGCTGGCCTGGGCGATTGATCGCTTCCTGGCCGGGTTCGACCTGTACCGTTTCTTCTGGCACCCGGCGCTGCTGCGCCTGAGCCTGTTCGCTTGCCTGTTCGGCGCCCTGGCGCTGAGCGTCTACCGTTGA
Tetrapartite efflux system, membrane fusion component FusE-like => FusE of FusABCDE system CDS	6009401	6010261	reverse	-0.217136	0.352634	ATGAAAAAGTTTTTCAGCCTGCTCGCCACCTTGCTGGTTCTGGCGTTGGCGATCTGGATTGGCCGCACGTTGTGGGTGCACTACATGCAAACGCCGTGGACCCGCGATGGTCGGGTGCGCGCCGACATTATCAATGTGGCGGCTGACGTCACCGGCGAAGTGGTGGACGTGCCGGTACGCGATAACCAGTTGGTGAAAAAAGGTGACCTGCTGATGCAGATCGACCCCGAGCACTACCGCATTGCCGTCAAGCAAGCGCAATCGCTGGTGGCTTCACGCAAGGCCACCTGGGAAATGCGCAAGGTCAACGCGCACCGCCGCGCCGACCTCGACGCCCTGGTGATCTCCAAGGAAAACCGCGACGACGCCAGCAACATCGCCGACTCGGCCCTGGCCGAT…
hypothetical protein CDS	6009233	6009379	forward	-0.173635	0.755389	ATGAGGGGGCTTACATCGCCCACTGTAGGAGCGAGCTTGCTCGCGAAAAACCTCAACGATAACGCGTGCTTCCTGAATGAACGCGGCGCCTATGAGTTTTTCGCGAGCAAGCTCGCTCCTACAAAAGCCTTGACTGACTGGCATTAG
FIG074102: hypothetical protein CDS	6008816	6009217	forward	-0.0470474	0.882303	ATGATTGACTACAGCGATTTTTTTGAAGAAGTGATCCAGACCCACGTCGAGATCGAACAATGGTTTGCCGGCGTTGCGCCTGAGGGCACGCTGGAAAATCTGCTGGCGCGCTTCTCACCCGAGTTCAGCATGGTGGCGCCCGCCACCGGTACGCGGGTCAACACGGCCGGGGTCAATGCCTTGTTCACGCGCCTGGGCGGGATGCGTCCGGGGTTGAAAATCACCTTGAGCGAAATGACCGGGATTGATCGTCACGCACGCGGCGCGACGGTCACGTATCGCGAGCATCAGATTGACGACAGTGGCACCCAGACCGACCGCCGCGCCACAGTGGTGTTCGAGAAACAGGCCAGTGGCACGCTGCTGTGGCGGCACTTGCATGAGACCTTTATCAAAGCC…
Uncharacterized MFS-type transporter CDS	6007636	6008823	forward	0.444153	0.0720824	ATGACCTACCGCTCGAAAGTCGCCTGGATCTTTTTGTTGGGCTTTGCACTGGACCTGGTGAACATGTTTGTCGCCACCGTCGCCTACCCGGATATCGCTCGCGAACTGCAAGCCTCGGTCACCCAGTTGGCGTGGATCAGCAATGCCTACATGCTCGGGCTGACAGTGATCATTCCCTTGAGTGTGTGGTTGGCGGCGCTCATGGGCGAGCGCACCCTGATCGCTACCAGCCTGCTGCTGTTTGCCGGCGCCTCGGTGATGGTCGGCCAGGCTGGTTCCATCGAAGCGTTGATAGCTTGGCGCGCCTTGCAGGGGCTCGGCGGCGGCTTACTGATTCCGGTGGGGCAAGCCATGGCTTACCGACACTTTCCCGCGGCCGAGCGCAGCCAATTGACAGCG…
Transcriptional regulator, LysR family CDS	6006667	6007524	reverse	0.528514	0.0272886	ATGGTCAGCCTGGACCGTTTTGACACTTTCAAGGCCGTGGTCGAGGCCGGCTCGCTCACCGCTGCCGCGGACCTGCTGGGCCAGACTCGCGCCGTGGTCAGCTTCAACCTCAAGCGCCTGGAGGCGGAACTCGGCGTCACCCTGCTGACCCGCAACACCCGCCAACTGGCACTGACCGACGCGGGTGAGCGCTTCTACCTGCGCTGCACGCGCATGCTTGAAGAGGCCCGCCTGGCGGTAGAAGAAGCCCGCAGTGAACATGCCCAGCTCAAAGGCACCCTGCGTATCACCACCACTGTCGAATATGCCCTGGCTGTAGTTGCTCCGGCGGTAGAAGCCTTTCGACGCCTGCACCCGGACCTGAATATCCACTTATCCACATCCTCCACCCACGCCGAT…
Oxidoreductase, short-chain dehydrogenase/reductase family CDS	6005858	6006670	forward	-0.284839	0.0592458	ATGCCCAACGTACTGATCACCGGTTGCTCCAGCGGCATCGGCCGCGCCCTCGCCGACGCGTTCAAAGGCGCAGGCTTCGAGGTATGGGCCAGCGCCCGCCAACCCGATGACGTCGCCGCCCTCGCGGTCGCAGGCTTCAATGCTGTGCAGTTGGATGTCAATGACAGCGCCGCTTTACAACTCCTGGCCGAGCAATTGAGCGAGCTGGATGTACTGGTCAACAACGCCGGCTACGGCGCCATGGGCCCGTTGCTCGACGGCGGTACCGAGGCGATGCAACGCCAATTCGAAACCAATGTGTTTTCCATCGTCGGCGTGACCCAGGCGCTGTTTCCTGCCTTGCGTCGCAGCAGGGGCCTGGTGGTGAATATCGGCAGTGTTTCCGGCGTACTGGTGACG…
Permease of the drug/metabolite transporter (DMT) superfamily CDS	6005379	6005843	forward	-0.248494	0.110795	ATGTTCTTCGGCGTTCTCCTGATCATCACCTGGCTGATCCTGCTGCTGCGCTACCCGGCCAAGGCGCTGCCGGTATCGTTGGCCGCTGCCGTCGGCCTGGGGTTTGTCGCGGTTTGGGTGGTATGGCTGGACAATCGCGAAGCGTCACAACTGGCGCGTCTTGAGTTGCGCATCACCTACGCGCCGCAAGACTGCCCAGCCGACCGACCGCTCAAACTGACCCTCAACAACGGCAACGATGTACCGCTCACCGAACTGCGCTGGCGCGTGGCCGCCTACGCACCGGGCGATACGGTCAACCTGGCCGACAACGTCTACGCCGCCCCACGCTATCGCGGCCCCGGCGAGTTGCAGGCGGGCGCCACCTGGGATGACTGCCTGCCCACCCCGCCGCTGCGC…
hypothetical protein CDS	6005050	6005199	forward	-0.292374	0.398294	GTGAACTCTGACAGTAACGACGAACGGTACCTGGGGACGGCCGAACACCAGAGCTACCTGAATTGGACGAGTCTGCAGTTGGCGGAAACTGGCTTGGCTTTGGTGGAAGCTTGCATTGATGGCTTGCAGGCCGATGCTTGTGCTCAGTAA
hypothetical protein CDS	6001025	6005005	reverse	-0.165044	0.23478	GTGTATCTCTACCTGAGGGAATGCGTGGGCATGGACAACGACTCGAGAACTGACCGTCTGCTTCTTACGTTGGTCAACGAGCCCGAACGGCAAGTGGGCCTGGAAAAAGTCAGCTTCATCACCGCGATGCAGCAATTGGGCATGGCGTCGGTGTTCGACATCATCGCCCAACCCAAGCCCCACTTCGTCCAACGCCTGGGTGAGATCTGCGAGGCGGATGGCGAGGTGGCCTATGACAATGCCATGTGCTATGCGGTGCAGATCGGTCGGCTGTACCGTGAGCACCAGGTATCCAACGGCAGAACCCAGTACCAGGGCCAGCAGACCGGTGTGCGTGCGCTGGTCGATGTCGGGCCGAGTTTCCCGAACCTGTTCAAGGAAAACTGGGATGAGTTCTGC…
Unknown, probable insecticidal toxin CDS	5996162	6000988	reverse	-0.000495948	0.998187	ATGTCCAGCTCAATCGATAGCCAGCTCAACGAAACCCTGCGCGATGCCCTGGTTGCCTACTATCTGGATGAGGTGGTACCGAACGCAGCGGAGTTTGTCGACGCCCAGTTGAGCGACAAAATCAAGACCGCCAACGACCTCTACCAATACAAGCTGCTGGATGTGCAGGTCAGCCAGGCCGTGCCCACCAGCCCGGTGGCCTCGGCCATCGCCAGTATTCAGCAATACATCAATGCCGCGCTGATGGGCATGGAGCCGGGCTATGAAACCAAGGTGATGGAAGATCACCTGATCAGGCAGTGGCGCGAGATCGACTGCCAATACCCCATCTGGGCGGCCAACCAGCAGTTGAGCTATTACCCGGAACTGTATATCGACCCCTCGTTGCGCCTGACCAAA…
Putative toxin subunit CDS	5991615	5996150	reverse	0.00166746	0.991865	GTGAACCATGACGAGTCGCTGCAAATCGCCGCGCCGTCCCTGCCCAAGGGCGGTGGCGCCATCCAGAGTATCGGCAACGGCCTGGGACCGGTCGGTATCAGCGGTAGTGCATCGTTCGAGTTGCCCTTGCCAATCTCCCCAGGGCGGGGTTTTGCCCCGGACCTGACGCTGGGTTACAGCAGCACCAACGGCAACAGCTCGTTCGGAATAGGCTGGGGCAAGACGCCCAATGCGATCACTCGACGAACGTCCACAGGGGTGCCGGCGTATACCGATGAAGACGTGATCCTGGGGCCGGATGGGGAGCCCTGGATGCCGGAACGCAACCCGATGACGGGTACAGAGGTTTCAAGGGTCGAGACGGCCTATAACGGCTTGCCGGTGGGGCCTTACACCGTT…
hypothetical protein CDS	5990878	5991618	reverse	-0.14653	0.581755	ATGACCGCCCTTGCGCTGCACCGGCAGACCCCAGGCCTGAGTGTGAGCGACCCTCGCGGGCTGACGGTGCGCACGGTGCGCTATTGGCGTGAGAGTGGGCGGGAGCAGGCGCAGGCAAGGAGCAGTCGTAGTGGCTTCGACGGTGCGGGCCGAGTCGTGGCCGAGTGGGACCCGCGTTTGGTGGAGCGGGCCAACCTGACGCAGGTTTACTCGCTCGGCAGCAAGGTACTGGGCTCCCACAGCGTTGATGCAGGATGGCGTGTCAGCCTGTTCACGCAGGCGGCTGAACAGGTGCAAGCGTGGGACGCTCGCGGTAATGAGCGACAGGTTGAATACGATAGTTTGCTAAGGCCTGTGGCGGTGTTCGAGCAAGCTGCGTGCGTCGAACGTCATCACTAC…
hypothetical protein CDS	5990687	5990776	forward	-0.174793	0.734837	ATGAGCAAGCGCAAGACGCATAACCTGCAGGCGCGCATCGCCCGGTCGTGCCGCTCGCTGCTGGCATCCAACCACGTCGCAGTGGTCAAC
hypothetical protein CDS	5990448	5990690	forward	-0.900375	3.56733e-07	ATGATCAGCAACCACCTCAGCCTGGTCGAGCAGCACCGCCAGGACGCTTACTCGATATCGGAGCGCACGGCGGAGTTCTTGGCCGCTGGCGGGACAGTCGCGCAGTTGCCAAGCCCGCCACGCAAACCGCTGCCACCGCCCCGCTCCACCAAGATCGATCCCGAAACCATCCTCAAGCGCCGCAAGCCGCCCATCACCCGGGCCGAGCGTGAAGCGCTGCGCAAACTCGCGGAGGCATTATGA
hypothetical protein CDS	5988820	5990451	forward	-0.745521	3.1221e-06	ATGAAAATCCATAACGTTGCTCAAGGCTCTGCCGAATGGCATGCCCTCCGCGCTCAGCACTTCACCGCTTCTGAAGCTCCGGCAATGATGGGTGCTTCGAAGTACCAGACCCGCACCGAGCTTCTCACTCTGAAGAAGACCGGCATCGCGCCAGATGTGACGCCTTCGCAGCAGTTCATCTTCGACAAGGGTCACGCGACTGAGGCGCTGGCTCGCCCCCTAGTGGAAGTCATGATCGGCGAAGAGCTGTATCCGGTCGTGGGTACCGAAGGCAATCTGCTGGCCTCTCTGGACGGCGCGACGGAGCTCGGTGAGACGCTGTTCGAGCACAAGCTCTGGAACGAATCACTGGTCGCCCAAGTGAAAGCTGAGGACCTGGCACCGCACTACTATTGGCAG…
Phage recombination protein Bet CDS	5988068	5988823	forward	-0.708725	2.03947e-05	GTGTCCGAATTAACCACAAAGCAAAGTTTCAGCCTGACGCCGTCGTCGCTTACCGAGGCAATGGCCTTTGCCGACATCCTGGCCAAGTCGACGATCGTGCCAAAAGAGTTCCTCGGTAACCCCGGCAACATCCTGGTTGCGATCCAGTGGGGTTTGGAGTTGGGCCTGCAACCGCTGCAAGCGATGCAGAACATCGCGGTCATCAACGGGCGCCCGGCGCTCTGGGGTGACGCAGTGATTGCCCTGGTGCGGGGCTCGCCTCTTTGTGAGTACGTCTACGAAAGCGACGACGGACACGCGGCAACCTGCCGAGTGAAGCGCCGCGGCGAAGACGAGCAGGTCAGAACCTTCGACATGGACGATGCCAAGACGGCGGGATTGATGGGCAAGCAAGGCCCG…
hypothetical protein CDS	5987906	5988022	forward	-0.664212	0.00299997	TTGACCTCCTACCAGCGTGCAAAACGTGCCGCCATCCTCCGCGGAAGTTTAATCGCCATCTCCGTCTTCATCTTCCTGATGCTGATCAGCGCCCTCGCTGATCGCGTCACTCAATAA
hypothetical protein CDS	5987688	5987909	forward	-0.311071	0.308907	ATGACTACCGCACCGGTTAAATTGCTGATCGACGAACAAATTGAAGAACTGCCCGAATTCATGGCGGTACCAAGCGACCGCGTACTGATGGTGTTCAAGGGCGCAACTTGGGAAGACGCTCTACACTCTGCTGAATTAGCCAGCATTGAAAATGTTCACGCTTGGAGCCGCAGGGCCTGCCTGTGTGGTGAGTGGACGATCACATATGAGGTGAAAGTTTGA
hypothetical protein CDS	5987476	5987691	forward	-0.92752	5.33635e-05	ATGAACACACCAACCGCCCTCGCCCGCCTGGGCCTGGAAATCGCCAAGATGAAGAAGTCGTGCACCCCGGTGCCGGACCGCACCTTCGTCATGGGCATGATCGAGATGGCGGAGTTCGCCGAGATCATCAACACCCCTACCGCCAACCGTTACCGCGATGCGCTGGACGCAAAGTTCGTCGAGCGCAATGCAGAGCTGAAGAGGACTGCCGCATGA
hypothetical protein CDS	5987051	5987479	forward	-0.603214	0.000622619	ATGAACGCAGCATTGAAGATATGCCAGGAGCGCTACGACGCTCAGTTGCCGCCTCCAGTGAGCGAGTCGGCGGTGGAGATTGAACGCAAGGAGTGGCTGTACAACGCCACGGAGCAGCTGGTGAGGTTTGGCCAGGATGTGAAGGTGCAGCGGCGCCTGCGCAGGCCTCAGGCCGTCACGGTCGCACAACTGGCACTGGCGGCGGACGAACTGGCGAACAACCGGCAGGCGAGCTGTGAGGTCGGCACGCCGGCGCTTGGCTGGTTGCTGATCGCCAACAACCTCGGTCGAGCCGACAAAGACGCCGCCACCGAGCTGCTGGGGCGAAGCGACCACCCCTTCGGCAAGCTTGGCGAAATTGCAGAGGTCCTACTTCGGCCCCTCGCTGACGATGCACTG…
hypothetical protein CDS	5986696	5987028	forward	-0.700801	0.000594289	ATGAGCGATTCAGATCGCGATCTGACAGAGCTGGCCGCCAAAGCGATTGGCGAAGAAGTCGAATGGCTTCCAAGTCAGAAGGTTTTCTACAGAAAGTCATGCGACTGGCCGCAAGAAAAAGGGTTTTTCGCCCCGCTTCATAACGATGGCGAGGCACTAGGCCTGGTTATGAAGCTGGACATGACCGTGAACTGCAACCGCGACGAACTGACGGTAATCGTCCAGACGCGGAGGCCGAAGCTGCTAAAGGCTGTGCGTAGCAACAACTGTGACGCCGACGTGCGTAGGACGATTGTTGAGGTCGCAGCAATGAACGGAAGGCTTATCAAATAA
hypothetical protein CDS	5986523	5986699	forward	-0.411426	0.130539	ATGTCCGAAGAGCTTGTAGCTCACGTTTGCAAGATCTGCGGCAGTGCCTGGCCCAAGCGGAAGAAGGCAAAGCTGCACGTCAACCTCAAACACCACGACCGCGTCTACGCCCAGCACGGGCCGGGACAGCATGTCGATTACCTTTGGCTTGATTTGGAACACTGGAGGTCGCCATGA
hypothetical protein CDS	5986190	5986501	forward	-0.767647	3.36114e-05	ATGAGCAAATACACGGAGGCGATCACGGAGGCGGTAAAGGCTCTGGAGTCTGCCGAAAAATCCCATCAGATCGCGTCCGAACGACTTTCAACCGTACGCGGTCACGCCGGGCAGCAAGGGTATTCGGTCACCGTCAACGGCGTGACTGTGGCGGTATCGACCTGCGACAGCCGCACTTATCAGGGAACGCTGATCCGCGGCCGGGAAATGATTCACCTGGGTGCCCTCAAGGCTCTTGGTGCAGAGCTTCAAACAGCCGCAGACCGCGTCCGGGACTGCCGAGCGCATTTGGCGGCAATCGTTACCGCCTAA
hypothetical protein CDS	5985295	5985531	forward	-0.822193	0.0013428	ATGACACAAACATTTGAACAGGGCTGGGCTGCTCGCTCGTTCGGAGAGCAGTTCCCAGGCATGGATGCTAAAGATGCTGAGCGCCTGGACCGCCTGAATCATGCGATCACAGACCTGTACATGGCCGACATGCTGACGGATAGCCAAATCAAGGCTATCCGGGAGAAGAAGATGCCCAAAGCCGTCAGCAAGGCGGTGGCGAGGATGAAGGCAAGCGCTACGTCAGCCTGTCGTTAA
hypothetical protein CDS	5984967	5985179	reverse	-0.979154	1.9767e-06	GTGCGTGCAGTGATTGCAGCGGTACCAGGTGCCGCAGAACGCCTGTTCCTTTGTGCCGGCTTGCTGGAGTTGCATTTGCCCGTGCTGCGGGCACTCAGGAAGTCTTGCTACTTGATTGCTCATCGTCGTATCTCCGTTGATTTCCAATGCCGCCTCATAGAAGCGGCATCAGTAAATCGTCAAGCTGCACAGCCCATTGCCTTGCCCATCTGA
hypothetical protein CDS	5984330	5984611	reverse	-0.470498	0.00020004	ATGGCGAATTACATGGTGCGGGTTGAGATTTTCAAAGCTGACAGTGAGGAATACGCAGACTTACATAAGGCTCTGGAAGCGCTTGGGCTCAAGAGAACAGTCCAAGGGGATAATGGGGTTCTCAGGATGCCGCCTGGCACCTATTACGGAGCAAACTCGCTGAGCACCTTTGAGCTGAGGGAGAAAGTTAAGGCTCTTGCCGCCCCTTTCTCCTACCCAGCAGATCCTTCAGTGTTTGTTTCAGAGTCAAGCGACTGGTCTGGCTGGCTTCGACCCGCCTGA
FIG00962871: hypothetical protein CDS	5983368	5983685	reverse	-0.569794	0.0851017	ATGAGCAAAGCGCAAAAGGCTAAGCAGGTTGTACGAGTTGAGATGTCCGCGGTTGAGCGCTTAGGTCTGCGGGTATCGTCAATGATCAATTCGCCACGAGCCCAGGAGCGGTGCTCGGCGGTGATTCATCGCCTAGATACTGATCGGGACGCAGAGTGGGAAGAGGTCATGGGGCGGATCGCCGAGACGGACGGCGTGAGCATGGTCTTCCAAGATGATGGCGGGGTGCTACTGGAGTGGGAGGTGCAAAGCGACGAGGATAGGGTGGTCGAGCTAGGGGAGGTGGAGGCGGTAGAGGAGGAGCCAGCGCCTTTCTGA
DNA-methyltransferase CDS	5982235	5983113	forward	-0.000393687	0.998203	ATGTACTCCAACAAGCTATACAGCCCCCTGCGCTACCCAGGCGGCAAGGCTCGCTTTGCGCCTTTCATTGCCGAGGTGATGCGGGCTAATGGCCTGGTGGGCGGGCACTATCTCGAACCGTTTGCTGGCGGAGCCGGAGTTGCCTTGGAGCTTCTTTTCGACGGGCATGCAGCGCATGTTCATGTCAATGATCTCGATCCGGCCGTATTCGCCTTCTGGTCAGCCGCGACAACCGATCCGGATGGAATCCTAAAACTGCTCCGGGACACACCAATCACCATGGATCAATGGCACCACTGGCGCTCCGTGATGCTTGTCCAAGACCCTGAACTCTCCCTTGCCGAGAGGGGTTTTGCTACGCTTTTTGTGAATCGTACAAACCGATCCGGCATACTTAAG…
hypothetical protein CDS	5980410	5982170	forward	0.641568	1.46924e-08	ATGGCGCCTCGTCATACCAGCAAGAAGAAGCTCGCTTCTCAAGCCAATGCGAACCATCAACAAATCACAGTCAAAAGGCTTGTGATAGAGCAGCCCGCATTCAGAAAACTTAAAGACCTTACGATTGAGTTTGCTCCACGAATCACATTAATAGCGGGCCACAATGGAATAGGGAAATCAACTATCCTGGCTCTGGTCGCTAACGGATCAGGCCTTACCGCTAAAAAATATAGCAGCTATACAGGAAAACTGTTCAGAGGGCTACTGAATGAAATCATTCATATAGACTACCAGTCTGAGTTTCTATTGCATCAAGATGCCGAAACACTGCCCAACCCCATACTTGAATATGAAATTAACGACACACCTATGCAGAAACGGTGCGCACTGTCAAAGCGC…
hypothetical protein CDS	5980099	5980338	forward	0.105589	0.714432	ATGCCCCTCACCAAGCCCAACCAAGACCTAAAGCGCGACCTCCAGGGCATCGCCTCGGACCTCAAGTGGTCAGCGGTCGAGCTTATGCGCATTGCCGAGCGACTGAGCCTGGCCGGTAATGAGGCGGACGCCCAAGCGGTTCTGAGGATGTGCAACGTGTTTCATGCGGATGAGGATCGGCTGGCGGGTTATGCGGATGAGGTGAAGGCGGGGCATATCAAAAGGTCCTACTCCGGGTGA
Phage repressor protein cI CDS	5979214	5980095	forward	-0.0346019	0.777207	ATGACCAAAAAACGAATCCTCCCGCCCGAGCTGATTGCCGAATGCGCAGCCGCGCACGACCTGTTCCTCTCGAAGAAGAACGAGCTGAAGCTCAGTCAAAAGAAAATCGCCGATGAGGCGGGAATGACGCCGGCTGCCGTGAATCTCTACTTCAAGGGCATCAACCCCCTGAACACGAAGTTCGCAGCGGTACTGGCGCGCATGCTTGATGAACCCGTTTCAGCATTCAGCCCGCGCCTGGCGGGCGAGATAGCGGCACTGACCAGCGCTCCCGTTAAGGCTGCTGCGACTGGCGGCGCAAGTGCGGCCGAGAAGGTTATGGAGATGATCCGCAAGCATTCGGGGAAGAATCTAGACGCCGATGCGCAAGAGAAGATCGCGGCTGCCGCCCTCACGGCG…
hypothetical protein CDS	5978914	5979108	reverse	0.123011	0.439012	ATGAATGAGACTCCCCTCGACAAGTTCGTGGCTGACAAAGGGCAGTCCGAAGCCGCACGGCTTCTTCGGGTGACCGCCCCAGCCATTCACAAAGCCCTATCCGCGAAACGGGATATCCGTGTGCTTGAACTGCCCGACGGCAGCTTCCAGGCGCAGGAGCAGCGCCCGTTTCCTTCCCAAAAATCAGCCGCTTAA
hypothetical protein CDS	5978695	5978883	reverse	-0.333398	0.140963	ATGCACTTCGACCCAAGCCACATGCACGACAAGCCCACAAAGGTCCGCCTCGACGAGGTGGCCGACGATCTGCTGACGGCCATGGCCCGTTTTCAGCGAACTCAAAAGGCGGTGCTAGCACGCGAGATTCTTGAGCGCGGCCTGAACCAAATGATGGAAGAGCTTAACGCGAAAACAGACGTGGCCTGA
hypothetical protein CDS	5977593	5978360	reverse	-0.460815	0.0147776	ATGCCCATTCCCCAATCAGTCGTCAACTCAAACCAATCCGCGACACAATTTCGCGTATCGCAAAACGTGTCGCGACCCACGTCGCTTGCTCTTGGCGGCGTGAAAATTAAGCAGGATCTCGATGGGCGTTATTGCCTGAATGACCTGCACAAGGCTGCCGGAAAAGAGAAGCGTCACGCACCAGGTTACTGGCTCGCGATCCAGCAAACAGCAGAGCTAGTGGCTGAACTGGAAACTACCGGAATCCCGGTAGTTACGATTGAGGGCCGAAATGGTGGCACCTTCGTTATGAAGGAGCTGGTTTATGCCTACGCAATGTGGGTGAGCGCCAAATTCCACTTGCAAGTGATCCGCACCTTCGACGCTGTCGTCATCGGCCACATTCAGCTTGTCGAAGGA…
hypothetical protein CDS	5977267	5977590	reverse	-0.353676	0.145745	ATGAAGCCCATGACCTACCAACAACTGATCGAGCGAGCCGCCCTGACTGCGCTTGAGCTGTTCCAGGCGCAGACCACTAAAAAGGCCCTCAAGGCTGAATTGCGCTCGCTGTACGACACGTACTTCGAGGCATACGGCCGACCTGACGGTCCGTTCGATCCGTACAGCGAAGCCTTCCTGCCCGTGATGAATTTCACCGAGGCGCAGTTTCAGCGTGTCTCTGCTGCCAAGAAGGCCGAGTACAACGCCCGGCGCCGTCATCACACCGCGCTGCGTGCCCTTGACGCATCCAGCCATGCCAAGGCTATGCGGGGTGCTGCATGA
hypothetical protein CDS	5977040	5977270	reverse	-0.361403	0.145132	ATGAGCCGGATAACGATCGTTCTCGACAGCCCCACAGAGCCAATCCACTTGGGTATGACGCTAGCTGGCGGTCGCCTTACAAGCGCATGCCTCGGCGACCAATCAGAGCTTCTCGAGACAACCAAGAAGCTCCAGCGCGCGCTGTTCTATTACAACCAGATGCCAGAAGCCGAACGCCTCGCAATTGAGCGCGAAGCCGCACGCATCATCGCCAAATTGGAGGCCGCGTAA
Primosomal protein I CDS	5976279	5977040	reverse	-0.25896	0.320719	ATGGCCGGAGACTGGATAAAAATGCGAATCGACCTCCAAACCCATCCGAAAGTTTTCCGCATTGTGTCCGCATTGAAAGCGGACAGGTTGCGGGTGATTGGCGGACTGCATGTCGCTTGGAGCATCTTCGACACTCATTCTGCTGATGGCGTTCTGCTGGGCTATGACTGCAATGCGATGGACGCTGTGATCGGCTGGCCAGGGTTCACGCAGGCCATGATCGACGTGCAGTGGGCTTCTATCGATGAGGCTGGAAGCCTTGTAATGCCTCGCTTTGACGAGCACAACGGGGCAAGCGCCAAGCGCCGTGCGAACGACAATGAGAGGAAGCGCACCGCACGAAAGTCGGGAAGTGTCCGCAAAATGTCCGCAAGTGATGCGGACGAAATGCGGACCAGA…
Origin specific replication binding factor#replication protein P CDS	5975566	5976282	reverse	-0.45148	0.0205619	ATGAAGCCAGCCAACCAACTGATGGCGACCATGGGCAATCTTCCTGCCGTGGAGCCTCGCCAGCCGCTCCAGGTGACGCCGCAGACGGCCGAAGTGGTGAACGACCTGTTCCGTCGCCTTCGCGGGATCTTCCCAGCGTGGCGCCAGGCGTGGCCATCCACCGAAGCGCTCGACGCCGCCAAGGCCGAATGGATCAAGGAGTTCGCCGACGAGGGCATCCGCACTCTGGAGCAGATCGAGTTCGGTATCCAGAAGTGCCGCAAGCTCAAGAAGCCGTTCGCGCCGAGCGTCGGTGAGTTCATCGCCATGTGCGCGCCAGGCCCTGAAGACTTCGGCATGCCAAATGTTGGTGACGCCTGGATCGAGGCGCTGATGACCACGTACAGCCACGAAGCGGTG…
hypothetical protein CDS	5975231	5975569	reverse	-0.254018	0.604267	ATGAAATCGTCAACTCAAGTATTTACCCGGTTGATAGATGCCGCCCTCCTGTCCGGTTTTGTCCTCGGCAACGCAGACGTGAAGGTATTCGCTTTCTGGATGGTCAGCATCATGGCCGCTCTCATGTTCGCGGGGTTGTTCGCTATCACGCCTGAGCTGGCTGAAAAGATTCAAGGGCGCTCGCCGCTGAAGAAGGCCTTTGGAATTTTGGTGCATGCCCTATACGTCGCAGCTCTGATCTATGCCGGCTACCCGGTCCTAGCTGCGTTGTACGCGGTCATCTCTTTGCTAATTCGACTTTCCGCTGAATCGAAGCTCGCCCCGAAGGTGAGCCAATGA
hypothetical protein CDS	5975046	5975234	reverse	-0.44344	0.360472	ATGAAACGAGCAAACCCAGCCCAGCTACACCAATCCCTTGAGATGGCGAACGCCATGGTTAAGCACGGAATCCGTTTTGTGTGCATGCCGGTGGTGGATGAGGCAGACGGCATGAATCTGGCCAGCCAGGCCGCCGAGCGCCTGGAGCGCATGGCATTGATCGCGGAAGCAGGGGAGAAGCGGACATGA
tRNA(Ile)-lysidine synthetase (EC 6.3.4.19) CDS	5974576	5975049	reverse	-0.541007	0.0817574	ATGAGCGAATTCGTAGAAGAGAAGACGCAGGACCTGTCGGGCGCGGCGCTGCTGGTTCTGAACGCTCACGCAAACTCCTTGGATGTTCCATTCCCTCACTGGATTGGTGGTGCTGACGCTGACCAGGGTCCGTCCTACTGCCGGTCATGCGCGGAAGCAGAGGTCGCAGCAGGGCGTGCTGAATACGTCGATGGCGGATGGCAGCAAGAAAATGACGGCTGCTGTCACTGCGAAACCTGCGGGCGCCTGCTCGATTACACGCTGACCGAATACGGCGCCAGCGAAGAGATTGATCACTACATGGGCACCGAACTTGCGGGGCCGATCTCCCCGGAGGATGCATTCCACATCGCGAAGATGCTTGAGCAGGATGAAAAAAATCCTCAGGCACTCTCGATT…
hypothetical protein CDS	5973960	5974343	reverse	-0.111514	0.79812	ATGACCTACGTCAGAGAGCAATCATCTACCGAGCTCGCTGTGCACATGCGCAGCTTGCAGAAGATGCCAGGCTGGCATGACCCACTTGCAGACCGCTTGTGGCAGGAGGTTGAAGCGCTCAAGGCCGAAGTCGCCGGCCTACGCACCGGCTACGAAGCCTACGAGCGGGTGAAGGCTGAGCTGAAGGCTGAGAACGAGGCGCTGCGAAAGGATGCTGAGCAGTGGCGGGCCCTTGTTAGGCGAGCGGAGAGCCCTGTGATTGGCTACACAGGCTGCGTGACTTGCGGCGTGTACACGGATCATGGCGGCCTGTCATGCCCGAAAATGCGAGCAACTGCCGACGCCGCCCTGGGCCAGGGAGGCGAAAGCAATGAGTGCTCGTAA
hypothetical protein CDS	5973356	5973973	reverse	-0.0644122	0.844743	ATGAGTGCTCGTAAAACCCTGATTTTCGGAGTCGGCATCAATGATGCTGATTATGTCACCCGCTCTACCAAGGTGGTCGACGGCCATCAGAAAACAAACTGGCGCTGCCCATTTTATCAGGCGTGGTCAAATATGCTTGAGCGCAGCTACTGCCCAAAATACAAGGTAAGAAAGCCAACATATGCCAAGTGTGAAGTGGCCGAGGAGTGGCTGACATTTTCAAACTTCAGGGCCTGGATGGTCCTTCAGGACTGGCAGGGTAAGCATCTAGATAAAGATGTTTTACTGCCTGGAAACAAGATTTACGGGCCTGACTTTTGCGTTTTCATCTCAGCGAAACTGAATTCATTTTTGGTCGGCCTCGAAACCTCAAGATCAAAGCTTCTGCCTGGAACTCAC…
hypothetical protein CDS	5972844	5973359	reverse	-0.355562	0.0908626	ATGACCAAGCCAGCCAAGCCTCGCCAAATGCCCGTGTACCTGGTGCTGCGCCGCCTGGTCGATCCGGCTACCGGCAAGGAGGTGGCCGCTTTCGTGCCGTCCTCCGACGCTGACCGGTCGATCCTGCGCGAGCGTGAATTCAAGATGAACGCGAAGATCCGCGCCGACCTCAAGCAGCCGCGCAACCCACGATTCAACGGTTTGGTCCACGGCCTGGGCCGGGTGCTGAGCCAGAACATCGATCGGTTCTCCGGTAAGCAGTCCCACGACGCGATCAAGGCCCTGCAACTGGAGTCTGGCGTTTACTGCGACGAGGAAGCGTTCGACATCCCTGGCCTGGGCCAACTCACCCGCAAGACACCCCGCAGCCTTTCCTATGACTCGATGGGGGAGGAGACA…
Phage NinG rap recombination CDS	5972230	5972847	reverse	-0.248719	0.39532	ATGAAGCGCACCCCACTGCAACGTAAAACTCCGCTCAAGTCTGGTGCACCACGCCGAAAGCGCTGCCCAGAGTGCCGAGTGATGTTCACACCCTCCAGAGATACGCAGGCGGTGTGCGGCGAGATCGAGTGCGCCATCGCCTACGGCAAGTCGGAGAAGGGCCAGGCGAGCGCCAAGAAGGCCCTGGCGGATGTTGGTCGCAAGGACATCAAGGTCCGTAAGGAGAAGCTGAAGAGCAGGGCGGATCACCTCAAGGATACGCAGCACGCATTCAACGCCTGGATACGTGCTCGTGACGCCGGACAGCCCTGCATCAGTTGCGGAACCACTGCGGATGTTCAGTACTGCGCGGGCCACTACAGGACGACTGGTTCATGCCCTGAACTGCGCTTCGAGCCG…
hypothetical protein CDS	5971652	5972233	reverse	-0.3072	0.169538	ATGAAGATCAACTCAGCGCGCCAGGCTTGGCATGACTGCAAGTACAACCCGGCCCCCGGCCAGACCTCCGATGTTGTGCAGCTCGGTGTGGTGGTGCAGAACACCGAGCGCGGCCCGACGGCAAACCACGCTGTGCACGGGGCACTGGCTGGGCACATCCAGTCGGCAATCGCTCGTCTTCACCCGCAGATCCGCGTATTCGGTGACTTCATGTACGCCGCCGAGCAAAGCGACGATATCCGGGAGGCGGCGGAAGAGGTCGTGTTCCTGCTGGTGCAAAACCGGTCTCCACGCATGACGGCGGCTAAGCGCGAGAAGCTGGAGTTCGTCGTAAAGGGCGTGCTACGCCGGTACCAGCACATGCACCAGGGCGGGCAATCGTCCAACGAAGACCCACTG…
Phage tail fiber protein CDS	5970901	5971278	reverse	-0.0453887	0.898774	ATGTCCTGCTCTATTCAATCCAGCAACTACGTGCCGGGCGTTTCCGGTTGGAAGCTTGACCAGGCCACCGGTACCTTCGAGATCAACGGCTTGCCGAGAGAGCGATCGAATACGGTCATCAAAGACGGAAAGCTGGTAATCAGTACAAACGGTGCACCCCAGGTCGTTCTGGGCAACCTTCCGGATCTGCGTGATGCCCAAGAGCTCAAGCCATTCATCGTAGTGGACGGTGTGACCTACATCCGCCAGGGCTTCATCGATGATGCCACCGTCACGAAAGCGCTCATCACGCAGGAGTGTTCTGCACGCATAACAGCCGATTCCGTTATGAGTGCCAGGATATCCGCGCTCGAAGCACAAATTTCGCAGCTTCGCTAA
phage holin, lambda family CDS	5970419	5970751	reverse	0.301352	0.386326	ATGTCCAACATGCCAGACAAACCAGACACCTGGGCGATAGCGCTTGCGTGGTTGAGCCAGCATTCGCCAATCCTCTATGCGGCTGCGTTGTCCTGTGCGATGGCTGTCCTTCGAATCACCTACGGTGGCGGTACACGGCGCCAGATGATCGTGGAGGGCGCTATCTGTGGTGGCCTGGCCCTGACGATCATCAGCGGGCTTGAGTTCTTCTCTCTCCCCCAGAGCATGGCTACCTTCGTAGGTGGCTGGGTTGGCTTCCTGGGGGTGGAGAAGATCCGGTCCATTGCTGACCGGGTGACTGACTTCAAGCTGCCAGGCCGAAAGGTAGATTAA
FIG00961435: hypothetical protein CDS	5969931	5970362	reverse	-0.499988	0.0701953	ATGACGACCATCGCCTACAAAGACGGCGTTATCGCCTATGACTCGCGGCAGACCAGGTCAGGCGCGATCGTCTCAGATGATTGCCTGAAGTGCGCGACCGTGGATGGCGTCAGTTTCTTCCTGGCTGGAGCGGTATGTGACGAGAAGGCTTTGATTGCTGCCTACTTCGGAACCCCCTCGCTTGTTCCTGTGGAGTGTTTGGGCTATGTCGTCGATGGTGGCAAGCTGATGATGGTCGGCCACGACGACAAGACAGGTGTTTGGAAGCAGGAGCTCGACCCATCCAATCCTGACGCCATTGGCAGTGGCTCCGCTTATGCCTTAGCAGCGATGGATATGGGTGCAAACGCAGTGGGCGCGGTTCGTGCCGCCATGAAGCGAGACATCTACACCGGTGGC…
FIG00947692: hypothetical protein CDS	5969323	5969922	reverse	0.209427	0.454296	ATGACAACCAAGCAACCCGACTGGGAGGCGATCGAACGAGCCTACCGGGCAGGTTCGCTTTCCATCCGAACAATCGCTGAGCGCCAAGGCGTGAGCGACACCGCCATCAGGAAGAGGGCCAAAGCCCTTGGATGGGCAAGAGACCTTTCTGACCAGGTACGCAAAGAGGTTCGCAGCAAGCTGGTTCGCGGAGAGGTTCGCAACGACCAAGGCGCGAACTGCGAACTAGATGCAGAGATCATCGAAGAGGCCGCCGAGGAAGGCGCCCGGGTGGTTCGCAGCCACCGGCGAGACATTCGCAAGGCGACGAATCTTGCGAACCTGCTGATGGATGATCTGCTGTCGACCATCCAGCGCCGCGAAGAGATCGAAGAAGACATCGAGGCCGAGACCTCCGAA…
terminase large subunit CDS	5967834	5969321	reverse	0.211475	0.34643	ATGAAGCCCGAGCACATGAAGCTGCTCCGGGATAAGCGTTGGCGGTTGAACAATCTCTACTTCATCACCGACAAGCAGGGCAAGAAAGTCCGCTTCCGGATGACGGACGAGCAGATTGAATACTTCGATGGGATGCATACCCGCAACATCATCCTGAAGGCTCGGCAGCTCGGCTTCACGACTGAGTGCTGCATCATCCAGCTGGACGCCGCACTGTTCGAGTCGGCCAAGTGCGCGCTGATTGCCCATACCCTGAACGACGCAAAGCGCCTGTTCCGGGAGAAGGTGAAGTACGCCTACGACAACCTGCCGAAAGAGATCCGCGCCGCGAACCCGGCGAGCAACGACGCTGCCGGCGAGCTGGTATTCAGCAAGGGCGGCTCGCTCTACGTCAGTACC…
62kDa structural protein CDS	5966454	5967830	reverse	-0.227992	0.291116	ATGAGTAATGACCCAAGCATCGCCTTGCCGGCGGTTGAGCGCATGCGCGAGCACTGGGCCATTGTTGATCCGCTGATGGGCGGAACTCAGGCTATGCGCAAGGCCGGCAACAAGCTCCTGCCGCAATACCCGGCTGAGGCTGATGACACTTACAAGGAGCGCCTGGCCCTGTCCACGCTTCTCCCCGCGTATGCCGAGACGGTAAGCAGCAGCACTTCACGGGTGTTCGCTGAGCCTCTTCAGTTGGGTGAGGACGTTCCTGAGCCGATCAAGCTGCTTTCCGCCGACATCGACCTTGGAGGCAATGACCTCAATTCGTGGTCGGTCGAGTGGTTCCGCGAGGCGCTGGCCAAAGGCTTGTGTCACGCGATGATTGAGCATCAGCCAACCCGAGACGCT…
Putative head protein (ACLAME 50) CDS	5965392	5966450	reverse	0.0357698	0.882303	ATGGGCAGCGACCAGATCAGCGACACGATCCGCAATGCGGTGCTGCTGGAAAGTCTCAAGTCCAGCGAGGTCGAGAAGTTCGCGCCGTTCCTGCGGCAGATCGACCGGTCGTTGCGCGAGCAGCTGGGAAAGTCGGAACTGACTGAGTTCAAGCGCGCTCGACTCGATGCCATGCTCAAGCAGGTGGATGGAGCGCTGGCCGGCATCCTCACTCAATACACCGATCAGATGCAGCTGGATTTGATGGATGTTGCAGTCTGGCAAGCAACCGCCGAGGCGGTCTTGATCGGCGCTGCGGTGCCGAGCTATACCGCGACCATCCCTGCGCTCGCAACGCTCAAGACAGCAGCCTTCAGGTCGCCCCTCGGCATCAAGGGCGCTGATGGCGGGAAGCTGCTG…
hypothetical protein CDS	5964523	5965269	reverse	0.207854	0.446158	ATGAAGCTGAAAACAGTTGAAGTGAATGGCAAGCAATACGCTGAAATCCAGGACGACAAGCCGGTTTATGTCGAAGACGACGGTAAGGAGGTGGCGTTTGATGCCCCTGGCACTCGAAGCACCATCACTCGCCTGAACGCTGAAGCCAAGGACAATCGCCAGCGGGCCGAGACTGCCGAGAAGACCGTGAAGGCCTTCGAAGGCATCGACGACCCAGCAGCGGCCAAAAAAGCTCTGGCTACAGTGGCAAATCTCGACGCTAAAACTCTGGTGGATGCCGGAGAGATCGAGAAGGTGAAGGGCGAGATCAGCAAGGCTTATCAGCTACAACTGGACGAACTGACGGCCAAGGCAAGCGGCTTCGAGCAGCAACTGTACGCCGAGAAAATCGGTGGCAGC…
probable phage protein YPO2110 CDS	5963545	5964513	reverse	0.444763	0.0217796	ATGTCCCTGTCGAACATGAAGGTATTCAATGAGTACCTCAAGAAAACCACCATCGAAACCCTGGCTCAGGACGTTGAGAAGTTCAACGCCGCCTCCGCTGGCTCCATCCGCCTGACCACTCAAGGCATCGACGGCGACTTCCTGCAAGAGTCGTTCTGGGCTGGCCTGCACAGCGCCCAGCGTCGTGTTGACCGTTACGCAGCCAACGGCACTCAAGCGGCAACCCCGCTGACCCAGAAGCAGTACGACTCGGTGAAGATCGCAGGCGGCTTCGGCCCAATCCTGTGGGAGCCTTCGCAGCTGTCGTGGGTTCAGAAGAACCCGGAGGAAGCCCTGGAAGTGATCAGCCGCAACCTGTCCGAAGCCATCATGTCGGACCAGCTGAACACCGCCATCGCC…
hypothetical protein CDS	5963319	5963495	reverse	0.0478579	0.909006	ATGGACGAGAAAGTCGTTTACGAGAAGCACCCGGTCACCGCTGAGCGCAAGGCTGAACTGCGCCAGAAGGGCTACAAGATCATCGACGCCAAGTTCGCGCCGGATGACTACAAGCACCCCGAGCCGATCAAGGCAGCGAAGTCCGGCGGTGCAAGCCAGAAGGCCGAACAGGAATAA
hypothetical protein CDS	5962938	5963315	reverse	-0.297653	0.434637	ATGACCGACTTCATCACTGTTGCAGACGTTGACACATTGCTGGGGTCGGGCTGGGCGGGTGCCGGTGATCCGGTTCTGTCTGTGATGCAGGCCAACGCCTGGCTGACCAGCAAGATAAAGCGTCCTGTCCCCGCCGAAGTACCGGCCGAGATCAAACAGGCCGGCGCCCAAGTTGCAAAAGTCGCCTCGACGGGCGGCCTGTACAAGGCCGTCGAGCGCGAGACGATCAGCGAGACGGTATCGGCTGGTGGCGGCGTCTCTGTAAGCGAAACCTACATTCAGGGATCTGTCGCGCTGTCTTCCGGGGAGAGCTTCGCCATGGCGCTTATCTATCCATGGGTCAATGGCACCAACTCCATCGCGATGGTGAGGGGCTGA
hypothetical protein CDS	5962570	5962935	reverse	-0.787786	0.000963221	ATGGGCATGAAGGACAAACTTCAGACCAAACTGTCCAAGGCGTTTGACGGAAAGCTGGAAGATGCAGTGAGCCAGATCGTCGGCAGCTACAACGGCCCCGGCGTCTTTGACCCGGTCACCGAAGAAACCACGGCTGAAACGATCACCTACACAGGTCGGGGCGTTATCACCGGCTTCAAGGTCGAGCGCATCGACGGGATCAACATCAAGGTGGGTGATGCGAAGTGCGTCATCCTCAGCAACGAGATAGACGCCGTGCCGGACGTAGGCCACACCATCAGCGCCGGCACTGAAAACTTTCTCGTCCACCTGGTTCTTCCCGATCCAACTGGCGCGACGTACCAGCTTCACCTGCGGAGGGCTTGA
hypothetical protein CDS	5962187	5962567	reverse	-0.090256	0.765081	ATGGCAAGAGGCTGGAGCATCCCGCCGAGCCTGTTTATGGGCGCCGTTGAACAGGACCTATCGAAGAAGATCAGGACGATCGCGATTCAGTGCCTGAACGAGGTGGTAATGCGAACACCTGTTGATACCGGTCGCGCACGGGCGAACAACCAGCTATCGATCGGCAAGCCGGTTTATGCCTCGCTTGACGCTTACGATAAGGAAGGTGGCGCCACTATCACGGAAGGCGCAACACGCCTAACAGGGCTTGAGCCATACACCGTTGTTTACATCCAAAATAATCTGCCGTACATCGAGCGTCTGGAGGATGGCTATTCCAAGAAGGCTCCCGCCGGCATGTTCGGCGCAGCATTCAATAGCGTGGCGAGGGCCAACCAATGA
FIG00960076: hypothetical protein CDS	5961795	5962190	reverse	0.139405	0.637785	ATGACCTTCGAACAGATCCGGAACATCGTCACCACGCGCATGACGCAATGGACCGGCATCCCGGCGGCGAGTGTCGACTTCCCGAACAACGCGATATTCGACCCGTCCGGGAAGCCGATTTGGGCAAGGCTGGCCGACGTTCCAGGTCTGTCCTCTACGCCAGAAGTCGGCCTGTCGCCATGCGTGCAGCGCACCGGGATCATCATCATTCAGCTGTTTGTACCCAGCTACAAGGGTACGCTCGCCATCACTCGGGCTGCCGATACGCTGGTGCAGCACTTCGAATTCTTCAGCGAGAGCGGTTTCGACTGTTTCGCGGCCTCGGCCGCAACCCTTGGCGATGACGGCAACGGTTGGTATCAGGTCAACGTTAAAATTCCATATCGCGCCTACTGA
hypothetical protein CDS	5961093	5961776	reverse	-0.0236575	0.93357	ATGCAAAGCCATGACTACGTGCCGGGCGTATCCGGTTGGAAGTATGAAAATGAAGGATCGTTTGAGCTGAATATCGCTGGTCCCGGAATCGAGTCGCCGCAACCAAAACTGGTCACGATAACTGCCGGTCAGTGGCCTGATCGTGAACTTCCAGCCAATGCGATGGAGCGTTATGCCTTCATCGGCGCCGAGTTGTCGAAGATCCCGGTCAAGTACCGAGAAAGCGCAGAGTTCACGACCGAGGACTTCTCATTTGACCGCGACGGATCGGACTACCGCACCACGCTAACCTATGTTCGGCAAGAGACCTCGGAAGAGGCGCAGGATCGTGCAGAGAAGGCGAAGTCTTCCGGTACGCGAGCCTCGGTGACCAATGGCGTCCTGACTATCACTACCGAT…
hypothetical protein CDS	5960094	5961023	reverse	0.0460333	0.874376	ATGTCGTCAGGAGCAAAGGTCGCCACGGCCTATGTTGAAGAAGTAACCCAGGGCGTCACGCCCGCAACTGGCTGGAAAGAGCTGATCCGTACCTCGTTCGGTATCGGCCCAACCCAGAACACCGCAGAAAACAACGAAATTGGCTCGACTCGAATGAGCCAGGGCACCACACCGACCACGGTTGATGTGGCTGGCGCGATCGGCATGAAGTGGCGATACGGCGGCGCAGTCGATGACTTCCTGGAATCGTGCTTCGGCGCGCGCTGGACGGATGACTCCCTGACTATGGGTAATCAGCGCATCAGCTACTCGATCGCCTCCTACGCCAGTGACGTGACCGTTGCGTCTGTGGCTCGCGGCGCGCAAGTGGCCTCGATGGCCTTCACCTTCGGCACCGAC…
FIG00955346: hypothetical protein CDS	5959530	5960060	reverse	-0.0820508	0.821413	TTGCTGGGGTACAGAATGACCTTTATTTTGAAAAAGAAAGATCCGCTCGATGCGGTGTCTACGCGATGGATCGAGCCGGCCCCCGGCCTGCGCCTGCAGATCGGATCGTCCGCTCGACCAGGCTACACCAGCGACTACCGCCAGATTCAGCGACACCTTGAATTCGCCTCGCGCCAGATTGGCGTGGGCACTGAAGAGTTCGACATCCTCAAGAAGTCATCGGTTGAAATACCAGATCCAGACATTCTTTTCGTTGAGCTGGCATGCAAGCACCTGATCCTCGACTGGGAGGGTGTTGCAGAGGCAGAAGACCCAGAAACCCCAGCGCCGTATACGCCCGCCCGCGGCGTCGTTCTGGTCGAGCAGATGCCCGAGGTTTACTTCCTCGCCCTGAATGCG…
hypothetical protein CDS	5959273	5959482	reverse	0.136722	0.735042	ATGCTGGGCGCCTACTACGTCATCAGTCGAGCGCGGCAGTATGTCGGCATGAACGGGGTTCCGGCTCCCTTGTCGGTCGGAGCGCTCAACGATTACCTGGCAGCCTACGGCGAGCAATATGCGCGCGACGAGTTTGACGAGGTGATATTCGCCCTCGATGACGAATTCCGGGATCGCTGGGCCGAAAAGAACAAGCCAGTCGAGAAGTGA
hypothetical protein CDS	5958840	5959217	reverse	-0.335964	0.00666114	ATGCACATACTTGTAGGGTTGATTGTTATTGTCGCTGCGCTGATTTTCGCGCCTTGGCTCGTCGCTATTGCTGTCGGCCTGATGGCGACCTATTGGGTGTTCGGCGTGGTCATCGTGATTGCTACGATTGCGTGCCTGGTGGCCTGGTCTGCGGTGAAGTCGGCAAAGGGTGTCGGATTCCTGCCTGGCGGGTACACCATCGAGGCGCCGCCGGCTGGAGTTCAGGTAGGCGAGCCGCATTACGAGATCATCGAGCAGAAAGAGGCAAAGCCCGCGCCGGCCATTAGCATGTCGCCATGCGGATCGTGTGGCGAATCAATAAAGCGGCACAGCATGTTTTGTCCGTGTTGCGGGCGAGACCCTAGAACCAAACAGTAA
hypothetical protein CDS	5954863	5958795	reverse	0.0257253	0.874376	ATGACCCAGCAGTCTAGCCGCCTGGATATCATCATCGATTCGCGGCAGGCTCAGCGCAACGGCGAGCAACTGCGGATCACCCTGAACAACCTGGTCGTGATTGGCGATCAGGCCGCCAACTCTATGTCTGGAGTCGGGACGGCTGCCCGCGCTGCTGGTACTGCGTTTGCCGCTCTTGGCGCTGGCAGGGTTGTGAGTGAAGTCATTCGCCTGACTGATGCCTTCAAGTCGATGCAGGGTTCGCTTGCTCTCGTCAGTTCGTCGAACTCGGTAGCGACCGATTCGTTCCAGAAACTTCTGACGATGGCGAACAACACCGGCAGCTCGCTTGAGTCGACCGTGTCGCTGTACACCCGGCTAGCAAACGCCACTCGGGGCGCTGGCTACACCACCCAGCAA…
FIG00955518: hypothetical protein CDS	5954259	5954843	reverse	-0.0717458	0.825181	ATGGCTCTCACGTGGCCGGCTTCGCTGCGCCCGTCAGAAATGACGTGGGGCATCGTCAACAACAGCAGGGCGTTCACCTCGACGCTCTCGAATGCCCAGCAGATCGTTGGCTACCCGGGCGCCTACTGGCAGTGCACGCTGACCTTCGGGTTGCTGACCAGGGCCCAGGAGCGCGAGCTTTCGTCATTCCTTGGAAGGCTGGACGGGATGTTCGGCACGTTCAACATGCCGGCGTTTACCCGTCGGCGCACGCTGAGCGTTGGATCGCTGAACGTTGTGTCGGGGAATGCACAGGCAAGGTCGATGGTCCTGGCGGGAGCCGCGCCCAGTTCGGCGATATTCAGTTCGGGCGACTACATCACTGTGGCAGGCGAGATGTTCGAGGTTACCGATCCTGCC…
FIG00960393: hypothetical protein CDS	5953657	5954259	reverse	0.0889085	0.815513	ATGCCATCAGCTTTTCCATTCAGCCAGAGCGTGGTGAACATCATAGCTACCGGCAAGTTCATGCCGGTGTACGCGGTACAGCTGGACTTCGTGGACGGCATGGTGTTTGCGCATACCGGTACAGGTCAGTTGGTGGTGGACGGGATCACGTACGAAGGCGTCGGCGATTTCGGCCAAGTCAGCCAGTCGCAGGAGAGCGACAACTCAGGCTCGCCTATGTCTGTCGACCTCACGCTGAGCGGCCTAGACGCCTACATACTCTCCGAAACCAACATCAGGGGCTGCCGGGGCAGGGCGGCCAAAGTTCTTTTCATCGTGTTCGACGAGGCCGGCAACTACGCCGCTGACATTTTGTTCTCTGGGCGGATGGACGCGGCCAAGTTTTCGTTCGCCGGCAAT…
hypothetical protein CDS	5953256	5953654	reverse	0.0352577	0.948663	ATGCGATATCGCGATTGGACCATGCGTTTAAACGAAACAATCAAGGCTGCCCAAGGGCGGCCTTTTTTGTGGGGCGAATTTGACTGCTGCCTGTTCGCCGCCGATTGCTCTGCTGCCATATGCGGTCTCGACCCAGCTGCCGACTATCGCGGCAAGTACAAAACCGAGGCTGGGGCCAAGCGCCAGTTGAAGCGCAAGCACGGAAGCCTGGAAGCGGCATGGGACGCCTGCTTTCAGCGGGTGGCGCTGGCATTCATTCAGCGTGGTGACGTGGTTCTTTACGACGCTCCAGGAGGCCGAAGCATGGCCGTCTTCTGGGCAGGTGATTACTGGTCGGCAACCGAGGACGGCGCCCACCGCATTGAGTGCGAGCCGAAAGCCGCCTGGAGGATCGAATAA
hypothetical protein CDS	5951181	5953256	reverse	0.285505	0.0286071	ATGAGTGGTGGCGTTAAGAAAATTGCCTCGGTCGTCGTCGGTGCCGTCATCGGCTTTGTTCAAGGGGGCCCGGTCGGCGCTGTAATCGGTGCAGGCCTGGCGTTCTACGCAGCCGAACAACAGGAAAAGCTCAATACCAAGTCTCCGCTAAGGGATAACGAGCCGTCGGCACAGACGGTAAGGTCGTCCAAGGCGCCTGTACGCTTCATCCTTGGACGAGTCGCTACTGGCGGCGTGTTGGTCTGGGCCCAGGAGCAAAAGGGAGTACAGATGGAGGGAGAGTGGCTGCACCTGGTCTACGTGCTGTGCGAGGGCTCTGTTGATGCTCTCGAAGAGATATTCCTGGGTGAAGAGCCGATTTCCTCGTTTGGCGCTTATGCCAGCTATGAGCTGGTAGTA…
Aerobic-type carbon monoxide dehydrogenase, large subunit CoxL/CutL homologs CDS	5947808	5950639	reverse	-0.583426	5.70563e-10	ATGTCCAACCGTGAAATAACCCGGCGCTCGTTCCTCCAGGGCGGGCTGGTGGCGGGTGTGAGTGTCACGCTCACGCCGCTCAGCACCCAGGCGCTGGCTGCCTTGATGGAAAACAGCGTGACCGTGCCGTCTGAAAAGTGGCTTGGCCATAACGGCAAGGCGCGCCAGCGTAACGATGCCTTGTCGAAAGTCTGCGGCAGCAAGGTGTTTGCCCGCGACATCCGTTCCAAGGACATGCCTGGCTGGCCCCAGCAGCAAGGTCACGCCATGTTGCTCAAAACCATCAAGGCCGACCACATCTACGCGGGCTACGACCTGTCGTGGCTTGGCGCCGAGTTGCAGCCGGACCGCATTGTCACCGCTGCCGACCTGGACAAGGACGGTATCGTCTTCCCGGAA…
Aerobic-type carbon monoxide dehydrogenase, small subunit CoxS/CutS homologs CDS	5947276	5947815	reverse	-0.647776	1.28707e-05	ATGGCTAACCGTCCGCTTCAACTGACCCTCAATGGTCAACCCGTCGGCCCGGTGGACATCCCTGATGACCTGCCGATGATCGACTACCTGCACGAATACAAAAACCTCACGGGCTCGCGGCTGGGCTGCGGCCAAGGCATTTGCCACGCCTGTGTGGTGATCGTCGACAACCCGGACGGCACCAGCGAAGAAGTGCGCACCTGCATCACCGGCGCGCATTACTTCGAAGGCAAGCAAGTGCGCACTATCGAAGGCCACGCCAAGCGCGATGAGTCGGGCCAGGTCACTGAGCTCAACCCGATCCAGCAGCGCTTCGTGGATGAGTTCGCCTTTCAGTGCAGCTATTGCGCGCCGGGCTTCGTCAACGCGGCGACCGTGTTGGTGGAGAAACTGCAACGC…
Putative diheme cytochrome c-553 CDS	5946038	5947273	reverse	-0.28208	0.00442892	ATGAAGCTTTTTCTGACCCGCCTGGCCTTGGCGGTCGGCCTGGCCGCGCCGGTATTGTTTGCCCACGCTGATGATCAAGCCAAGCGCGGCGAATACCTCGCCCGCGCCGCTGACTGCATGGCCTGCCACACTGCACCGGGCGGCGCGCCGTTTGCCGGCGGCCTGCCGATTGTCTCGCCGTTTGGCACCATCTATGGCACCAATATCACACCAAGCAAAGAACACGGCATTGGCTTGTACAGCGATGACGAGTTCTTCGCCGCGCTGACCGAAGGCAAGCGTCGCGACGGTGCGTACTTGTACCCGGCGATGCCCTACACCTCCTACCACCTGATGCCACGCGAAGACTCGGACGCCATTCATGCGTACCTCAAAACCATCGAGCCGATCGAGCGCGCA…
Xanthine and CO dehydrogenases maturation factor, XdhC/CoxF family CDS	5945065	5946036	reverse	-0.423323	0.000197433	ATGCAGCATCTGGATCTGCAGGTGATACGACGGGCGCTGGCGTGGTCGGTGGCGGGGCAGCGCATTTGGCTCTGTACGGTGCTGGCCACCTACGGCTCGGCGCCGCGGGCGCCGGGTTCGCTGCTGGCGGTGAACGCCGCTGGGCAGTGGATTGGGTCGTTGTCGGGTGGTTGCGTCGAGGAAGACTTTCTCGAACGCGTCGCCGAAGGTGCGTTTTTCGCTGCGGTCAACGTGGTGCGCTACGGCGCAGGGGACGATCCGCGCTCGCGGGTCAGCCTGCCCTGCGGCGGCATTCTCGATGTATTGGTTGAGAAGTTCGAGCCTGACTGCGAGGTGCAGGCGCACCTACGTGAAGTGGAGTCGGCGCTGCTCGGGCAGCGCCGCTTGATTCGCCAAGTC…
Gamma-glutamyl-putrescine oxidase (EC1.4.3.-) CDS	5943645	5944928	forward	0.437963	5.86292e-05	ATGGCGAACACCCCCTACCCCCAGTCGTATTACGCCGCTTCCGCGAATGCAGTTCCGCCCCGTCCTGTGTTGCAAGGTGAAGTCGAGACCGATGTGTGCGTGATCGGGGCCGGCTATACCGGGCTTTCCAGTGCGCTGTTTTTGCTGGAGAACGGCTTTCGCGTCACGGTGCTGGAAGCCGCCAAGGTGGGTTTTGGTGCTTCGGGTCGCAACGGTGGGCAGATCGTCAACAGCTACAGCCGCGATATCGACGTGATCGAGCGCAGCGTCGGGCCTCACCAGGCGCAGTTGTTGGGGCAGATGGCCTTTGAAGGCGGCAGGATCATCCGTGAGCGCGTGGCCAAGTATCAGATCCAGTGCGATTTGAAGGACGGTGGCGTGTTCGCCGCCCTCAACAGC…
hypothetical protein CDS	5943148	5943255	forward	-0.241593	0.187039	ATGTATGCCGGACAAATGAGTAGTATGGCGACCACGCTTGGCGAAATACGCTGCCAGCTGTTCGCCCAGGTAATTTGCCTGCTGGCGGTGGCGACGCTGTTCGCCTGA
hypothetical protein CDS	5942828	5942953	forward	-0.331891	0.502227	GTGAAAGTGGCGTGCAGTCGGCTCGGTTTTTTATTGTTGACCTGGAAGGTCGAGCGTCAGTGGCGCAACTTTGCTGCCTGGGGCCGGGGGTGTCCAACAAGAAAAATTGTTGCTGCAAACCAATAA
FIG015373: Membrane protein CDS	5942044	5942760	reverse	2.04693	3.1787e-19	ATGCAAACTGTTGTGAACTTATGGCCGTTGATCGGCGTACTTGTCATCGTGGTCGGCTTTGTATTGCGCTTCAATCCGCTGTTGGTGGTCACCGCGGCCGCCATCGCCACCGGGCTTGCCGCCCAGTTCCCGCTGGAAAAAATTCTTGCCACCATGGGTGATGGCTTCCTTCAGACCCGTGCCTTGCAACTGATTCTGTTATTACCGCTGGCGGTGATTGGCCTGCTGGAACGCCATGGCCTGCGCCTGCATGCGCAGAACTGGATTGCACGCTTCGAACGCGCCACGGTCGGGCGCTTGCTGATCATTTATCTGTTTGTGCGTGAGTCCACGGCTGCCATGGGGTTGACGAGCCTGGGTGGGCATCCGCAGATGGTGCGGCCGCTGCTGGCGCCGATG…
FIG001614: Membrane protein CDS	5941097	5942047	reverse	1.85833	3.15756e-19	ATGATTATTTCCATTCAATACCTGTACTGGCTGGCGGGCGTGCTGTTGCTGATCACCGCCGGCATGATCCTGCTCGACCGTTCCCACCCCAAGCGCTGGTCCAGTGCGCTGTTCTGGTTGTTGTTCGCCGTACCGTTCCTTATAGGCGAGCGCCTGCCTTCGGTGGTCATCGGAGTGGGTGTGGTGGTGATGGCATTGATTGCGGGCTTGGGCGGCGTTGGTCGTGGCCAGCATGCCGAATTGCACGACAAGGCGTCCCGCGCCAGTGCCGGGCGCCTGGGCCACAAACTGTTCATCCCGGCGTTGGCGATTCCGCTGACCACGGTGATTGGCTCAGTGTTGCTCAAACACACCGAAATCGGTGGTGTACCGCTGCTGGACCCGAAGAACACCACCTTT…
Pyrrolidone-carboxylate peptidase (EC 3.4.19.3) CDS	5940460	5941089	reverse	0.817601	3.81529e-07	GTGCAAAACGTATTGCTGACGGGCTTCGAGCCCTTTGATAAGGCGGCGGTAAACCCTTCTTGGGAGGCCGTGCGCCAGTTGGACGGTGTGCAGTTGTGCGAGGGGGTGCAAATGGTTTCGCGTTGCTTGCCCTGCGCATTTGCCACCGCTGCCGAAACCTTGCTGCAGTTGATCAACGAACTGCGGCCGGCAATGGTCATCGCCACGGGCCTGGGGCCTGGGCGCAGTGATATTTCCGTCGAGCGCGTTGCGATCAACGTTAACGATGCGCGTATTCCCGACAATCTGGGGGCGCAGCCGATTGATATTGCGGTAGTGGATGGCGGCCCGGCGGCGTACTTCTCGACGTTGCCGATCAAGGGCATGGTCAAGGCGGTGCGTGAGGCGGGCATTGCGGCC…
CigR (Putative inner membrane protein) CDS	5939844	5940380	reverse	0.144547	0.352091	ATGTCAAAGCGTACGAAGTTCGTGTCGGTTGCGTTGTCCCTTGCACTGTCCGTGACCAGTGGCCTTGCCTTTGCAGATCCAGGCAATGGCAAAGGCCAGGGTAACAATAAAGGTGATGTCTACGGTGGGCAGGGCAAAGGCCAAGGCAATAGCAAGGGTGATGCCTATGGTGGGCAGGACAAGGGTAAAGGCCAGGGTAATAACAAAGGTAATGCCCAGGGTGGGCAAGGTAGGGGCAAGGACAATGGTGGGCCCTCCAGGAATGACTTCAGCGTTGATCGCGGTCTTGTACTGAACGTGCTGGGCGGTCACCGCGATTATTGGAGCCCAGGGCCAGCCTTACCGCCTGGCATTCAGAAAAACCTGGCACGCGGCAAGCCCCTGCCGCCGGGTATTGCC…
Heavy metal sensor histidine kinase CDS	5938431	5939831	forward	-0.122667	0.292666	ATGAACCGTCAACACCCTTACTCCCTGACCCTGCGCCTGGCGTTGATCTTCGCCCTGCTCGCCTTCGCCTTGCTGGCCACCCTGGGCGTGGCGCTGTACCGGGAACTGGAGCGCGAACTGATCCGCCGCGATGACGCCGCGCTGATATCCCGGGTGGACCAGTTACGCAACCTGCTCAACGACAGCAATACCCTGGACCTGATCAAGACCAAGCCAGAGCTGTTCCAGAACATGTTGGGCAACCGCGAATCGGTGCTGAGCATTACCGCCCCCGGCAAACAGGCACTGCTGCTGGTAAACCCGGGGAATATTGAGTTGCCGTCGATCCAGCCGCTGCCCAAGGATCACCGGCTCATATTGAGCGACGTGCAACATTTACCAGGCCTGAACGGCATTCCC…
DNA-binding heavy metal response regulatorCDS	5937763	5938434	forward	-0.348139	0.00605602	ATGAATATCCTCGTAGTCGAAGACGAACCCAAGGCCGGTAATTATCTGCTCAATGGGCTGCAGGAGCTGGGGCATTGCGTAAGCCTGGCCCGCGATGGAGTGGACGGCTTGCACCAGGCCCTTGAAACGCCGTTCGACGTGATCGTACTGGACGTGATGATGCCGAAAATGGATGGCTGGGAAGTGCTGCGCCGACTGCGCAAAGAAGCCGATACGCCAGTGCTGTTCCTCACCGCCCGCGATGACATCGCCGACCGCATCAAAGGCCTTGAGCTGGGTGCCGATGACTACCTGATCAAGCCCTTTTCGTTCGCCGAACTGGTGGCGCGCCTGCGTACCCTCAACCGTCGTGGCCCGAGCCGGGATGAAGAACAACTGCAAATCGCCGACCTGCACATT…
FIG00957897: hypothetical protein CDS	5937460	5937720	forward	0.105524	0.837546	ATGAAACTGATTGCCCTGGGCTTTGCCGCTTTGCTCGCCACTGGCTCGGCATTCGCTGCCGATACCGCCCCCGCTACCAACGTGATCCACGACAAAACCGGCTTCTTCGTGCACCTGGATGTCGCCAGGGTGCTGTCGAGCACCGACACCTACGGCCAATGCGGGGTTGTGCCGGCGCAACTGCGCTATCTGGACCACCAAGACCGCGAACATGTTCTCGATTACCAAGTCCAGGGCACCGGTTGCGCCAATGACAATTGA
Putative phosphatase YfbT CDS	5936599	5937276	reverse	0.274307	0.0481639	GTGTCCAGCCCAACTCCAAATGTATTTACCCGGCGTTACCGCGCCTTTCTGTTCGATATGGACGGGACCCTGCTCAACTCCATTGCCGCTGCGGAGCGCGTCTGGGGCATCTGGGCTGCACGGCATGGCTTGGATGTGGAAGCCTTTCTGCACACCATTCATGGCGCCCGCGCGATTGATACGATCACCCGCCAGGCATTGCCGGGCGTCGATCCACAGGTAGAAGCCCAATGGATCACCGAGGCTGAGCTGGACGATGTCGAAGGCATCGTGGCGATTCCCGGCGCGGTGGCGTTTTTGGCGAGCCTGCCCGTCGATCAATGGGCGTTGGTCACCTCAGCGCCAAAGGCATTGGCCGTGCGCCGGCTGCAAGCAGCGGGCATCCCCGTGCCGGCGGTA…
hypothetical protein CDS	5936282	5936578	forward	-0.226064	0.0350464	ATGGATACCCTCAGTAAAGCCCAGATCGAGTCAGCACTGGCAGCGCGCCTGCCCAGCTATACCGTTGAGTGCACGCTGCATGCCGACGGTACTCTCTCAGCCGTTCTCAGCGGCCCGGGAACCGATCACTTCGCGATTACCGGCATCGTGCGCGCGCATTATCACGGTACAGAAGCCATCAACCGGCTCGCCACCGAGATACTCAGGGAAATGGTGGTGTCGCGCCAGGGGATGAAAAACAGCCGACTGCAGGCACTGTCCGATCCCATCGACTGCATGGAAGGCCGAGACCGGTAA
hypothetical protein CDS	5935928	5936188	forward	0.421149	0.00025587	ATGAGGCCAGCCGCGTCGCAACCGCTTGTTTCAAGATCCTGGATGATCGCCCTGCTGATAGGGCTGGTCTTCGTGGCACTCGGGTGCTGCTTGAGAATGGAAGTGGAAGGGGCCGATCCCGACGCCCATTCCTGGTTGGATCTTGCGCTTCTGCTCTGTGGCTACCTGCTTGCGTTCTGCCTCAAGCCCATCCAGAAGGTGATCTTGCGCAAGCTGCGTCAGCGCGCCGCTCATCGCACCCATGGAAAAACCGCACGTTGA
Carbon storage regulator CDS	5935524	5935718	forward	0.457943	8.6082e-05	ATGCTTATACTCACCCGCAAAGTCGGTGAAAGCATAAACATCGGTGATGACATTACGATCACCATCCTGGGCGTTAGCGGCCAGCAAGTACGAATCGGCATCAACGCACCTAAGGATGTTGCCGTGCATCGCGAGGAGATTTACCAGCGTATCCAGGCCGGCCTGACTGCACCTGACAAAAACCAGACGCCTTGA
hypothetical protein CDS	5934894	5935274	reverse	-0.0866524	0.550306	GTGCGTAAAGTAGCGATGGCAATTGTGGTGTTGGCGTTGGCCGGATGCGGTGAAGGTAAGTCGGTCGACGCCCCCAAGGCCAAGCCTGCCGTGACCGAAAGCCTGCCGCAAACCGGTGCGATTGCCGCTCAGGAATGGGATATACGGGTCGGCCCGCCGGACCATAAGCTGCAGGCGATCACCGACCTGACCGCCTGGTTGCTGGAGCACGGGTTCAATTTCTACATTGTGAAAGTCGACGGCAAGGATGAGGTGCTATTGGGGCCGTTCGCGACCAAAGCCGAGGCCGAAGCCAAGCAGGCGCTGCTAAACGAAAAAATGGCGCGGGCCAAGAAAAACGACACCGTGTCGGAGATTATCGAACACCAGGCTGCGCAGTAG
Endonuclease I precursor (EC 3.1.21.1) CDS	5934173	5934862	forward	0.171082	0.408277	GTGAGTGCCCGTTTTATTGCTGTGTGCTGTCTGTTTTTAACCTTCACCGCCAACGCCCAAGCCCCTCGCACCTTCAGCGAAGCCAAGAAGATCGCCTGGAAGCTCTACGCGCCGCAATCCACCGAATTTTATTGCGGCTGCAAATACACCGGTAACCGGGTGAACCTGAAAGCCTGCGGTTACATCCCCCGCAAAAACGCCAACCGCGCTGCACGCATTGAGTGGGAACACATCGTGCCGGCTTGGCAAATCGGACATCAGCGCCAATGCTGGCAAAATGGCGGGCGAAAAAACTGCACGCGCCATGATGAGGTGTTCAAGCGCGCCGAGGCAGACCTGCACAACCTGGTGCCGAGCATCGGCGAAGTGAATGGTGACCGTAACAACTTCAGTTTTGGC…
hypothetical protein CDS	5933919	5934170	forward	0.180849	0.640483	GTGGCAAAGCCCTCTTCCGCAGCACCTGCAGCGCCTGACGCCTATCAGCGCCTGGCTATCCGCGTGCAAAAAATCATCAATTCGACCAACGCGCAGAAAACCAAGGCGGCGTTGATCTTCCGTTTACCCGAGGAACCGGAGAACGATTGGCAACGTTTACTGGAAGAGATTGCAGAAAATGACAACGTCACCCTCGCCTATCGGGACGACGGTGGCGTGCAGATTTTTTGGGTTGTGCCGAAGGAAGATTGA
L-glutaminase-L-asparaginase (EC 3.5.1.38)CDS	5932572	5933660	forward	0.216196	0.125953	ATGAAATCTGCATTGAAGAACGTCATTCCGGGCGCCCTGGCCCTTCTGCTGCTGTTCCCCGTTGCCGCCCAGGCAAAGGAAGTCGAAAGCAAGACCAAACTGTCCAACGTAGTCATCCTCGCCACCGGCGGTACCATCGCTGGCGCCGGCGCCAGTGCTGCCAACAGTGCCACCTACCAGGCGGCCAAGGTCGGCATCGAACAACTGATCGCCGGCGTTCCTGAGCTTAGCCAGATCGCCAATGTTCGCGGCGAACAAGTGATGCAAATTGCGTCGGAAAGCATCAATAACGAAAACCTTCTGCAACTGGGTCGCCGTGTCGCCGAATTGGCCGACAGCAAGGACGTCGACGGCATCGTGATCACCCACGGCACCGACACCCTTGAAGAAACCGCCTAC…
Ribose ABC transporter, substrate-binding protein RbsB (TC 3.A.1.2.1) CDS	5931048	5932007	reverse	-0.37712	0.00431171	ATGAAGCTGCCATTTGCTGGACGTCTTCTTGCTGTTGCTGTGCTTGCTGCCGCATCCGCCGCTTTGCCTCTCTCTTCTGCATTTGCCGATGACGCTGCCAAAACGCCTACCGTGGGTTTGGTCATGAAGTCCCTTGCCAATGAGTTTTTCGTCACCATGACCGACGGTGCGAAGGATTACCAGAAAGCGCACCCAACAGAATTCAAGTTGATCTCCAACGGCATCAAGAACGAAACCGATACCAGCGCGCAGATCGCCATTGTCAACGAAATGATCAACGCCAAGGTTGATGCGCTTGTCATTGCTCCCGCCGACTCCAAGGCACTCGCCAGTGTGCTGAAAAAGGCTTCCGATGCCGGTATCAAGGTGGTCAACATCGACAATCGCCTGGACCCGGAA…
Ribose ABC transporter, ATP-binding protein RbsA (TC 3.A.1.2.1) CDS	5929437	5930990	reverse	-0.238388	0.122946	ATGTCATCTTCCGCCCCGAACGCTGTCCTCTCGGTCAGCGGTATCGGTAAGACCTATGCCCAACCGGTTCTGTCCGACATCACCCTGACGCTCAATCGCGGGGAAGTGTTGGCGCTGACCGGTGAGAACGGCGCAGGCAAAAGTACCTTGTCGAAGATCATCGGCGGCCTGGTCACGCCCACCACCGGGCACATGCAATTCAACGGTCAGGATTATCGCCCCGCCAGCCGCACCCAGGCCGAAGCCTTGGGCGTGCGCATGGTCATGCAGGAACTCAACCTGCTGCCGACGCTGACCGTGGCTGAAAACCTGTTCCTGGATAACCTGCCGAGCCGCTGTGGTTGGATCAGCCGCAAACAATTGCGCAAAGCCGCGATCGAAGCCATGGCCCAAGTCGGC…
Ribose ABC transporter, permease protein RbsC (TC 3.A.1.2.1) CDS	5928463	5929440	reverse	0.384312	0.11279	ATGAAAACAAACATTTCCCCCGGTAAAACTGGCGGCAACTTCTATGGCCTGGGTACCTACCTCGGGCTGGCAGGTGCCTTGCTGGCGATGATTGCGCTGTTCTCGATGCTCAGCGATCACTTTCTGTCCTATGACACCTTCAGCACCCTGGCCAACCAGATTCCCGACCTGATGGTGCTGGCGGTGGGCATGACCTTCATCCTGATCATTGGCGGCATCGACCTGTCTGTGGGATCGGTACTGGCATTGGCGGCCTCGGCAGTCAGCGTGGCGATCCTGGGCTGGGGCTGGAGCGTGTTGCCTGCCGCCCTGTTGGGCATGGGTTGCGCGGCGTTGGCCGGCACCATCACCGGTTCCATCACGGTGGCCTGGCGCATTCCGTCATTTATCGTATCCCTC…
Ribose operon repressor CDS	5927437	5928459	reverse	-0.189179	0.253577	ATGGCAACGATCAAGGATGTGGCAGCGCTTGCAGGTATTTCCTACACCACCGTGTCCCATGTGGTGAACAAGACGCGCCCAGTCAGCGAGCCGGTACGCATCAAGGTCGAGGCGGCGATCAAGCAGTTGGACTACGTGCCCAGTGCCGTCGCACGCTCGCTCAAGGCCAAGACTACGGCCACCATCGGGCTGCTGGTGCCCAACAGCCTCAACCCGTATTTTGCCGAGCTGGCTCGGGGTATCGAGGATTACTGCGAGCGTAATGGCTATTGCGTGATCCTCTGCAACTCGGATGACGACGCAGAGAAACAGCGCAGTTATTTGCGCGTGTTGCTGGAAAAACGCGTCGACGGCTTGATCGTGACATCCGTGGGCGGTGATGACAGTGGCCTTGCCGCA…
Ribokinase (EC 2.7.1.15) CDS	5926496	5927413	reverse	-0.205332	0.205819	ATGCCAGCAAAAGTAGTGGTAATAGGCAGCTTGAACATGGACCTGGTCACCCGCGCCAGTCGCTTGCCGCGTGCCGGTGAAACCCTGATCGGCCAGACGTTCTCCACTGTGCCCGGCGGCAAGGGCGCCAACCAGGCTGTCGCCTCGGCACGTCTGGGAGCGAGTGTCGCAATGGTGGGATGCATCGGTACCGACGCCTATGGCAGCCAATTGCGCGATGCGCTGTTGTTGGAAGGGATCGATTGCCAGGCAGTCAGCACGGTGGACGGCTCCAGCGGTGTGGCGTTGATCGTGGTCGATGACAGCAGCCAGAACGCCATTGTCATTGTGGCCGGCAGCAACGGTGAGCTGACGCCTGCGTCGCTGCGAACGTGTGACGCTGTGCTGCAGGCGGCAGAC…
D-ribose pyranase (EC 5.4.99.62) CDS	5926095	5926499	reverse	0.237363	0.378109	ATGAAAAAGACACCTTTGCTGAATATCGCCCTGTCGCGCGTGATCGCGTCCCTGGGCCACGGTGACATTCTGGTCATCGGCGATGCCGGCCTGCCGGTACCTCCCGGCGTCGAATTGATCGACCTGGCACTGACCCAGGGCATCCCGGACTTCATCAGCACCTTGCGCATCGTGCTTAGCGAAATGCAGGTGGAAAGCCATGTTCTGGCAGAAGAGATCCTGCTGAAGCAACCGCCCGCGCTGACCGCGCTAAATACGCTCACAGAGCAGGCTGCACTGGGCGAGCGACGCCTGCTCAGCCATGACCAATTCAAGCAATTGAGCCGCAATGCCCGCGCTGTGGTGCGCACTGGCGAGTGCCAGCCGTACTGCAATATCGCGCTGGTGTCCGGCGTAACG…
Inosine-uridine preferring nucleoside hydrolase (EC 3.2.2.1) CDS	5925039	5926067	reverse	0.00882287	0.961807	ATGCAACGTGGTCTACCTACCCTGAAAAACCTGTTCCGGAGTGTTCTGCTTTTGTCCGCGCTCACTGCTGCAAGCGCCCAAGCGGCGGAAAAAATCGACCTGATCATCGATACCGACCCGGGTGCCGATGACGTGGTGGCCTTGCTGTTCGCCATGGCCTCGCCGGAGGAGTTGAGCATTCGTGCGCTGACCACCGTCGCCGGCAATGTGCGCCTGGACAAGACCTCCCGCAACGCGCGCCTGGCGCGCGAATGGGCAGGTCGCGAGGACATCCCGGTGTACGCAGGTGCGCCAGCGCCGTTGTTGCGCAAACCGATCTACGCCGAGAATATCCATGGCAAGGAAGGCATCTCGGGCGTCACGGTGCATGAACCGAAAACAGGCCTGGCCGAAGGCAAT…
FIG00954052: hypothetical protein CDS	5924803	5925009	forward	-1.5778	4.91255e-19	ATGACCACCGTAACGCTTCAAGCCGACATCAAAGCCAAGTGGCCCCAAGGGCAAAGTTCCTACAGCCCCGGAAGCCCGGAAGAACTGGCGATCATTGGTATCGACCTGTTGGTCAAGGAACTGGGCACCCAGGCGGCGCAAGCATTCATCGGCCAGATATTCGAGAAATACCCGGCCGACTACATGGGCGCCCAAGAGCGCGAATAG
hypothetical protein CDS	5924340	5924663	reverse	0.242208	0.201663	ATGGCCGGGAAACACCGCGTGCAAATCGATTTGAGCAAGCCCGACAACCTGACGCTGGACGCCGTGCGCCAATTGCTTGGCAGCGCCAGTGACGACGAACATACCCAGTTGCGGGTAACCAAAGAAGGCATCGCCTACATTTCTTCCGGCGTAGTCGGTGGGGCTGATATCGCTGGCCTGGTGTTTCGCCTGGAGACCTGGGCCAAAGGTTCCGGCTATGTCGGCAACGTGGCGGCCAGCGATGAAGTCTGGGTCATGCAGATTTTCAACGCGCTGAAGCAGAATTGGCCTACTCCTTCGTCGGACTACATCGATATCTACTGA
putative lipoprotein CDS	5923875	5924195	reverse	-0.55129	6.96312e-08	ATGCCTTGGAAGCTCGCATCATTCGGTACTTTGTTGGCTGCGCTCGCGTTGGCGGGTTGCAGTACCCCGGGTGCCTCTGAGCCAGGCAAAGCTGCCACTGTGACCGATGCCGGTCATAGCCGCTGTGAGTCGAAGGCCGCAGAGTTCGCCATCGGCCAGAAAGCCTCGCCCCAGTTGCTGGAGCAAGCACGTACGCGTGCTGGCGCGCAGAATGCACGCATCCTCAAGCCCAACGACATGGTCACGCTGGAGTATCGCTCTGACCGCCTGAACCTGAACACCGACGACAATCTGGTGATCAACCGGGTTAACTGCGGCTGA
Cold shock protein of CSP family CDS	5923595	5923807	forward	-0.631924	3.488e-05	ATGTCTAATCGCCAAACCGGCACCGTTAAATGGTTCAACGATGAAAAAGGCTTCGGCTTCATCACTCCTCAAGGTGGCGGTGACGACCTGTTCGTACACTTCAAAGCTATCGAAAGCGACGGTTTCAAAAGCCTGAAAGAAGGCCAAACCGTTTCCTTCGTGGCTGAGAAAGGCCAAAAGGGTATGCAAGCTGCACAGGTTCGCGGCGAGTAA
FIG00953292: hypothetical protein CDS	5922991	5923305	forward	-0.0758233	0.618113	ATGATGCGTTTTACCTCTACCCTCGCTGTCGCCGCTACCCTGAGCCTCCTTTCCCTCGGCGCGCAGGCTGCAGCCCCTTCCAACTGGCCAGCTGGCGCCCGTGACGCCTTCGTCAACGACTGCAGTGCCGCAGCCAGCCAGAACGTGGACGTCAAAACTGCCAAAGCCCACTGTGAATGTGGCGCTGACAAGATCAATGCCGAATTGAGCACTGCCGAGATCAAGGAATTGATGACCAACCAGAACGCCAGCCCGGAGCTTAAAAACAAAGCAGTCGCGGCTATTTCGTCCTGCAAAGTGGTGAAGAAAAAGTAA
Threonyl-tRNA synthetase (EC 6.1.1.3) CDS	5920704	5922626	reverse	0.816325	4.36536e-31	ATGCCAACTATTACTCTTCCCGACGGCAGTCAGCGTTCATTCGATCATCCGGTTTCCGTAGCCGAGGTCGCCGCATCCATTGGTGCTGGCCTGGCCAAGGCCACCGTGGCCGGCAAGGTCGACGGCAAGCTGGTTGATGCCAGCGACCTGATCACCAGCGACGCCAGCCTGCAAATCATCACGCCCAAGGATCAAGAGGGGCTGGAGATCATTCGCCACTCTTGCGCGCACTTGATTGGCCATGCGGTCAAGCAACTGTATCCAACCGCCAAGATGGTGATCGGCCCGGTCATTGAAGAAGGCTTCTATTACGACATCGCCTATGAGCGTCCTTTTACGCCGGACGACCTGGCGGCCATCGAGCAGCGCATGCACGCGCTGATCGAAAAAGATTACGAC…
Translation initiation factor 3 CDS	5920153	5920686	reverse	0.513854	3.96648e-08	ATGAGACAAGATAAACGAGCTGCACCGAAAGCCCCGATCAACGAGAATATCTCGGCACGCGAGGTTCGGTTAATTGGCGCTGATGGCGAGCAGATTGGCATCGTCTCGATTGATGAAGCGCTTCGTATTGCAGAAGAGTCCAAGCTGGACCTGGTGGAAATCTCCGCCGATGCAATCCCACCTGTTTGTCGGGTGATGGACTACGGCAAATCTATCTTCGAAAAGAAGAAGCAGGTTGCCGCAGCGAAGAAGAACCAGAAGCAGATTCAAGTAAAAGAAATCAAGTTTCGTCCAGGGACGGAGGAAGGGGATTACCAGGTAAAACTGCGCAACCTGGTACGTTTCCTGAGTGATGGGGACAGGGCCAAGGTATCCTTGCGATTCCGCGGCCGTGAGATG…
LSU ribosomal protein L35p CDS	5919899	5920093	reverse	0.755552	1.86274e-13	ATGCCAAAGATGAAAACTAAAAGTGGTGCTGCTAAGCGGTTTCTGAAAACTGCTAACGGCATCAAGCACAAGCACGCTTTCAAGAGCCACATCCTGACCAAAATGTCGACCAAGCGTAAGCGTCAACTGCGCGGTAGCAGCTTGCTGCATCCGTCTGACGTGGCAAAAGTCGAGCGCATGCTGCGCCTTCGTTAA
LSU ribosomal protein L20p CDS	5919513	5919869	reverse	0.632158	3.89778e-12	ATGGCTCGTGTAAAGCGTGGCGTCATGGCCCGTAAGCGTCACAAAAAAATTCTGAAACTTGCTAAAGGCTACTACGGCGCGCGTTCACGCGTATTCCGTGTTGCCAAGCAAGCGGTAATCAAGGCAGGCCAATACGCCTACCGTGACCGTCGTCAGAAAAAACGTCAGTTCCGCGCTCTGTGGATCGCTCGTATCAACGCCGGTGCACGTGTTAACGGTCTGTCCTACAGCCGTTTCATCGCTGGCCTGAAAAAAGCGTCCATCGAAATCGACCGTAAGGTTCTGGCTGAACTGGCCGTGAACGAAAAAGCGGTGTTTGCTGCGATTGTCGAGAAAGCTAAAGCCTCCTTGGCTTAA
Phenylalanyl-tRNA synthetase alpha chain (EC 6.1.1.20) CDS	5918387	5919403	reverse	0.915012	4.56893e-16	ATGGAAAACCTGGACGCGCTCGTCGCCCAAGCCCTTGAGGCTGTGCAAAGCGCTGAAGATGTAAATGCCCTGGAGCAAATCCGGGTTCACTACCTTGGCAAGAAAGGTGAATTGACTCAGGTGATGAAGACCCTGGGAAATCTGCCCGCTGAAGAGCGTCCGCAAGTCGGTGCGCTGATCAACGTCGCCAAGGAGCGTGTCACAGAGGTTCTCAATGCGCGCAAGGCGTCGCTCGAGAAGGCCGATCTTGCGGCCAAGCTCGCCGCCGAGTCCATTGACGTGACCTTGCCTGGTCGTGGCCAGGCGTCGGGCGGTCTGCATCCGATCACCCGGACTCTGGAACGTATCGAACAGTTCTTCACCCACATCGGCTACGGCATTGCCGAAGGCCCTGAGGTC…
Phenylalanyl-tRNA synthetase beta chain (EC 6.1.1.20) CDS	5915982	5918360	reverse	0.279058	0.00125684	ATGAAATTCAGTGAACAATGGCTGCGTGGCTGGGTAAGCCCGCAGGTAGATCGCGACGAGCTGGTTGCTCGCCTGTCGATGGCCGGTCTTGAGGTCGATAGCGTTACGCCGGCCGCCGGTGTTTTCAGTGGTGTGGTGGTGGGCGAGGTGTTGAGCACCGAGCAGCACCCTGATGCCGACAAATTGCGTGTGTGCCAGGTCAGCAACGGCTCGGAAACCTTTCAGGTCGTGTGCGGAGCGCCTAATGTGCGCCCGGGCCTGAAGATCCCGTTCGCTATGATCGGTGCCCAGTTGCCGGGCGACTTCAAGATCAAGAAGGCCAAGCTGCGTGGCGTTGAATCCAACGGCATGCTGTGCTCCCAGGCCGAACTGCAAGTGGGTGAGGGCAATGATGGCCTG…
Integration host factor alpha subunit CDS	5915676	5915978	reverse	0.181489	0.184055	ATGGGGGCTTTGACGAAAGCTGAGATGGCGGAACGTCTGTACGAAGAGTTGGGTCTGAACAAGCGCGAGGCCAAGGAATTGGTTGAGCTGTTTTTTGAAGAGATCAGACACGCTCTGGAAGACAACGAACAGGTCAAATTGTCCGGTTTCGGCAATTTTGACCTGCGAGACAAACGCCAGCGGCCTGGCCGCAATCCAAAAACGGGAGAAGAAATCCCGATCACGGCTCGCCGTGTGGTCACCTTTCGTCCAGGGCAGAAGTTGAAGGCCCGAGTTGAGGCTTATGCTGGAACCAAGTCATAA
Transcriptional regulator PA2737, MerR family CDS	5915339	5915695	reverse	-0.0270614	0.847576	ATGCTGGAACCAAGTCATAACGACGAGCTACCCGTCATCCCAGGCAAGCGCTACTTCACCATCGGTGAAGTCAGCGAGCTGTGTGCGGTAAAACCACACGTGCTGCGCTATTGGGAGCAGGAGTTTCCTCAACTCAACCCCGTCAAACGCACCGGGAACCGTCGGTATTATCAGCGCCAGGACGTGCTGATGATCCGACAGATCCGCGCGTTGCTGTACGACCAGGGGTTCACCATCAGCGGCGCACGCCAGCGTATGTCCGGTGATGAAGCCAAAGACGACACCACCCAATACAAGCAACTGATCCGCCAGATGATCTCCGAATTGGAAGATGTACTGGTGGTGCTGAAAAAATGA
hypothetical protein CDS	5913914	5915092	forward	-0.202813	0.0948923	ATGGCGCGAAAATCGATCACAGGCCTCTCCCAAAGGAAAGGCATCTGGCATATCGACAAGAAAATCAACGGAGAACGACTTTACGAAAGCACTGGAACTGGTGACCGGGAAGAAGCGGAACGCTACCTGATCTTCAGGCTTGAGCAAATCCGGCAGCAGAAGGTGTACGGCGTGAAGAAGGTCAGAACGTGGCGGGAGGCGGCGACTCGCTTTCTGCTGGAGTTCAAGGACCAGCCTTCAATCAAGCTGTCGGCCCATCACCTTTCGCAGCTGGACGCCTTCATTGGCGATATGCCGCTGACTCACATTGACGACCAGGCCCTGGTGCCGTTCATCAAAGACAGGCTGGCGACGAAGAAGCTGGAAGGCGGGAAGGTAAAGAAGGGAGTCAGCAACAGA…
hypothetical protein CDS	5913436	5913654	forward	0.600442	0.199379	ATGTTCGCTATGAAACTCACCCTGACTGTACTGGGCGCCCTGTTGTACCTGGTAGGAACACTCGGCTGGTTCGGCTGGTTCGCTATCGACCTGCTGGACACCGGCACCACCGAGGCACTGCTCTACGCCTTCGCCGGCACATGCGCCTGGCTGCTGATCAGCTTCGGTCTGGCAATCCACATCATCAAGACAGCGCGGCCCACGGTGGGCGGGAGGTAG
Ren protein CDS	5912654	5913400	forward	0.278862	0.357384	ATGCTCGAAACTATCGAGGTGTCGCGCGTGAAGCGCTTCGCCGCAAACACGGCTGGACGGGATTTCGCGGTCGGTGATATCCACGGGCACTTCACCCGGTTGCAAGCCGCTCTGGATGCCGTCGGATTCGATCCCGCCGCTGACCGACTCTTCAGTGTTGGCGATCTAGTCGACCGCGGGCCCGAGTGCGAAGACGTGATCAAGTGGCTGAACAAGCCATGGTTTCACCCAGTACGTGGCAACCATGACGATTACGTGTGCCGTTTCGATACCTGCGACATCGGCAACTGGATGTACAACGGAGGCGTTTGGTTCGTTGGTCTACCGCTGACAGAGCAGCAGAACTATCAGGTTATTTTCCAGGAATTGCCGATTGCGATCGAGGTTGAGACGGCCCAA…
hypothetical protein CDS	5912178	5912603	forward	0.131467	0.774765	ATGAGCAGACAAGTCACCGAGCGAGACTTCCGCATGCCCGAGTTCCGGGATGCCAAAGTCGAGGACTACGAAATCCGAGCGGACGGCAAGGTAGTGCGCAAGGATCGGTGGGAAACAGGAATCCACCAGATTAAGGGCATCGTCGGATCGAGTCGCGGCGAGTTCGAAATCGACGAAGTGGTCGATGCGGTACGAAAGCTCAGGGGCAACTGGGAAGATGCCGATCCAGATGAAGACCCAGGCCACCAGACGATAGATCTACGCCTTTCCTGCGGAACGGTCCTGGCGCGATGCGAGCGTGGACCCGGCCAACTGCCTTTCACCTACCACTGGCAATTCGGCGCTATCGACTTCACCCGTATTGACTTCGGCGCCGATGTCATCGAATGGCAGAGGTCC…
hypothetical protein CDS	5911754	5912128	forward	0.441342	0.228383	ATGAGCAAACGAGCGATTCACCTTTACCCGTGGGACGGCGGCACCGAGGCTGATCAGGATCCGCCAGAGCACGTCTATTGCGGTACCGACGGCGTCATGACCGACGACCAGCTCACCAATGACTGGCGGTACGTCACCTGCAAGCGGTGCCTCAAGATCCACGAAAAAGAGCTGGCCGCGCGAGCAGCTGACGACCGAGACCAGAAGGTCAAACTGTTCGACGAAGCCCAGGCCATCACCATCACCCTCGGCCACCGGAACATCTCAACCGCCATCAAGGCTTTGGTCAGGGAGCGCGACGAACTCAGGCATGAGCGCGACAACCTGCGCTTAGACCGAGACGGCCTATTCGAAGCAGGAGCGCACCTCCTATGA
hypothetical protein CDS	5911105	5911680	forward	0.0293897	0.94635	GTGCCCTTGAGCATCATCGACGACGTAATGACCGACAAGATCACCCTGCACGGCCTCGGGTTCGTGCAGGTTCAGCTGCAGGGCAATCAACGCCTGCACGTTTGGCATCCAGAATTGCCCCGCCGCGCTTGCTTCAAGCACTCGGCAATCCATGACCACCGCTTCAACTTCACTTCGCGAGTGATCGTGGGCAAGCAGATCAATCACTGCTTTGAATTGGAGCGCTGTGACGATGGTGGATTTGTGCTGTATCTGCATGAGGGTGCCCGCACACCGGGCGGCGGCAGGCCGTGGACTCCAGACGGCCGCGCCCACCTGATACCGGATGGCGTGATAACCGTTGAAGCCGGCAACGACTACAACACTCGGGCATACCACTATCACCGCACAGAGCCCGGC…
Malonate-semialdehyde dehydrogenase [inositol] (EC 1.2.1.18) CDS	5909272	5910765	forward	0.0163839	0.940788	ATGAGCCTTATCCAGCATTTGATCAACGGTGAACTGGTCAACGACAGCGGTCGTAGTGCCGACGTCTATAACCCGTCTACCGGGCAGGTGATTCACCAGGTGCCTTTGGCCAGTCGTGAAACCATTCAACAGGCGATTGACTCAGCCAAGGCGGCGTTTCCGGCTTGGCGCAATACGCCGCCGGCCAAGCGTGCCCAAGTGATGTTTCGTTTCAAGCAACTGCTGGAGCAGAACGAAGCACGGATCTCGCAGTTGATCAGCGAAGAACATGGCAAGACCCTGGAAGACGCCGCGGGTGAACTCAAGCGTGGGATCGAGAACGTGGAGTACGCGTGCTCGGCGCCGGAGATTCTCAAGGGTGAATACAGCCGCAACGTAGGGCCGAACATTGATGCGTGG…
Omega-amino acid--pyruvate aminotransferase (EC 2.6.1.18) CDS	5907883	5909232	forward	0.260279	0.145335	ATGAACATGCCCGAAAACGCCCCATCGTCCCTGGCCAGCCAATTGAAGCTGGATGCGCACTGGATGCCTTACACCGCCAACCGCAACTTCCAGCGCGATCCACGCCTGATCGTGGCCGCCGAAGGTAGCTGGTTGACCGATGACAAGGGGCGCAAGGTCTATGATTCGTTGTCGGGCCTTTGGACCTGTGGCGCCGGGCATACGCGCAAGGAAATCCAGGAAGCGGTCGCCAAGCAATTGGGCACCTTGGACTACTCTCCAGGCTTCCAGTACGGTCATCCGTTGTCCTTCCAGTTGGCGGAAAAAATCACCGAGCTGACCCCAGGCAACCTGAATCATGTGTTCTTCACCGATTCGGGCTCTGAATGTGCCGATACGGCGGTGAAGATGGTGCGGGCC…
LysR family transcriptional regulator PA0133 CDS	5906836	5907756	reverse	-0.386491	0.00309134	ATGAGCAGCCGTCGTCCCGACCCTTTGGCCCAAGTCAGTGACTTCGATATTCGCCTGCTGCGCATCTTTCGCAGCGTAGTGGAGTGCGGCGGCTTCTCGGCAGCGGAAACCGTTCTCGGCATCGGGCGCTCGGCCATCAGCCAGCAGATGAGCGACCTTGAGCAACGACTCGGGCTACGACTCTGCCAACGCGGCCGCGCCGGTTTTTCCCTGACGGAAGAAGGCCGCGAGGTCTATCAATCTGCCCTGCAACTGCTGAGTGCCCTGGAAAGTTTTCGCACCGAGGTCAACGGCCTGCACCAACATTTGCGCGGCGAGTTGATCATTGGCCTCACCGATAACCTTGTCACTCTGCCCCATATGCGCATCACCCACGCATTGGCGCAGTTGAAAGAACGC…
Xanthine permease CDS	5905353	5906747	reverse	-2.0307	9.62943e-91	ATGCCCCCAGAATCCTCCAGCCCCAGCGACCTCATCTACGGCCTCAACGACCGGCCGAAACCACTGCCGGCTCTGCTCGCGGCGCTGCAACATGTGCTGGCGGCGTTCGTCGGCATTATCACGCCGCCTCTGATTATTGGCTCCACCCTCGGCCTCACCGCCCACTTGCCCTACCTGATCAGTATGGCGTTGATGGTTTCCGGCGTAGGCACCTTCATCCAGGCACGCAGGCCGTTTGGTATCGGTGCCGGCATGATCTGCCTGCAAGGCACCAGCTTTGCGTTTCTCGGCGCGGTGTTGTCTGCAGGCTTTCTGGTGAAACAACGCGGCGGCAGCCCGGAAGACATTCTGGCGATGATTTTCGGCGTGTGCTTCTTCGGCGCGGCGGTACAGATTGTA…
Transcriptional regulator, AcrR family CDS	5904606	5905265	reverse	-0.22108	0.0858516	ATGAGCCTCGAAGTTCCTGCCCACAGCAACCACGGCGGTAAACCCGCCAGCCGCATTCGGCAAAAGAATGAACAAGCGATTCTCCAGGCTGCTGAAGATGAATTCGCGCGCCATGGCTACAAAGGCACCAGCATGAACACCATCGCTGCCAGCGCCGGGCTGCCCAAGGCCAACTTGCACTACTACTTCACCAACAAGCTGGGCCTGTACATCGCAGTGCTGAGCAACATCCTCGAACTCTGGGACAGCACCTTCAACGCGCTGACCGCCGAGGATGACCCGGCCGTGGCGCTCGCTCGTTACATCCGCACCAAGATGGAATTCTCGCGCCGCCAACCCCAAGCCTCGCGGATCTTCGCCATGGAGATCATCAGCGGTGGCGAATGCCTCACTGAATAT…
FIG000605: protein co-occurring with transport systems (COG1739) CDS	5904012	5904593	reverse	-0.30669	0.0696782	ATGTCTTTTACGCTCACCGGTTTTTGCGAGTTTCGTGAAGAAATACGCAAAAGCCGCTTTATCACCTTGGCGGCGCCGATTACCAGCCCGCAGGACGCCCAAGCGTTTTTCGAGCGACACAGCGACCTGAACGCCACGCACAACTGCTGGGCCTGGAAGCTGGGCGATCAATACCGCAGCAGCGATGACGGCGAACCCGGTGGCACCGCCGGGCGCCCGATCCTCGCGGCCATCGAGGCCCAGGGCTTTGATCAGGTGGCCGTATTGGTGATCCGCTGGTACGGCGGCATTCAACTGGGCACGGGTGGCTTGGCCCGTGCCTATGGCGGCGGGGCCAATAAATGCCTGCAAAATGCCGAGCGCATCGAGCTGATCAGCCGCGTACCCCTGAGCTGCGCC…
Dehydrogenases with different specificities (related to short-chain alcohol dehydrogenases) CDS	5903269	5903955	reverse	-0.186728	0.0893104	ATGTCTACGCCAAAAACCGCACTGATCATCGGCGCCTCGCGCGGGCTGGGCCTTGGCCTGGTCAAGCAACTGCTCCAGGACGGCTGGGACGTGACCGCCACCGTGCGCGATCCGAACAAGGCCGATGCCCTGAAAGCCGTGGGGCCGGTGCAGATCGAGAAGTTGGATATGGACGACCAGCAAGCCGTGATCGCCCTGGCCCAACGCCTGAAAGACCGCACCTTCGACCTGCTGTTCGTCAACGCCGGCGTCAAGGGCCCGGCCAACCAGGAGCCCGGCCACGCGACCCTGGCGGAAGTCGGCCAGTTGTTCTTCACCAACGCCGTGGCGCCAATCAACCTGGCCCAGCGCTTTGTCGGGCAGATCCGCAAAGACACCGGCGTGCTGGCCTTCATGAGT…
hypothetical protein CDS	5903097	5903246	reverse	0.201523	0.509637	TTGCTCGCGAAAAACGCCCAGGCACCGCGTCAAACCAGACTGCCCGCGTCATCCCTGACGATTTTTCGCGAGCAAGCTCGCTCCCACAGAGGTAAACTGCCCACCTCGCCCTCCCCGGCGACCCTGGATCAGCAGACAGGGCAACACTGA
Guanine deaminase (EC 3.5.4.3) CDS	5901699	5903057	reverse	-0.353281	0.000574493	ATGCCTGCGACCCGTATCTGGTTAAAAAACCCCCTCGCGATATTCACTGCCAATCGCCTTGATGCCCGTGGCGGCCTGGTGCTGCAAGACGGTGTCATCACAGAAGTGCTGGCCCAAGGGCAGGCACCTGCACAACCCTGCGCACAGGTGTTCGATGCCCGCGAGCATGTGGTGCTGCCTGGGCTGATCAATACCCACCACCACTTCTATCAAACCCTGACCCGCGCCTGGGGCCCAGTGGTCAACCAGCCGCTGTTTCCCTGGCTGAAAACCCTGTACCCGGTATGGGCGCGGCTCACCCCGGAAAAACTCGCCCTGGCCAGCAAAGTCGCCCTGGCCGAATTGCTGCTCTCGGGCTGCACCACGGCGGCCGATCACCACTACCTGTTCCCCGATGGT…
Calcium/proton antiporter CDS	5900485	5901576	forward	-0.889051	1.11204e-26	ATGCTCACATCCCTCAAGCAAGAAAAATTCATGCTGCTGGCGCTGATTGCCGCCATCGCCGCCTACCCGCTGGAGCACTGGATGCTCCACAGCGGCCAACTGGTTGCGTTGCTGGCCGGCTTTGCGCTGATCGCGTTTATCGTGATGGCGTCGATGCGCGTGGCCCATCACGCCGAACAGTTGGCGGAAAAAGTCGGCGACCCCTACGGCACCATGATCCTGACCCTCGCCGCGGTATTGGTGGAAGTGGTGATCCTGGCGATCATGATGAGTAACGAGCCATCGCCCACCCTGGTGCGCGACACCATCTACTCAGCGGTGATGCTCGATATCAACGGTATCCTCGGCCTGGCCGCGCTGATGGGCGGCATCAAGCATGGCGAACAGTCCTACAACGAT…
Adenosine deaminase (EC 3.5.4.4) CDS	5899338	5900291	reverse	-0.16192	0.158156	ATGTACGATTGGCTCAACGCCCTGCCCAAGGCTGAATTGCACCTGCACCTGGAAGGCTCGCTGGAGCCTGAGTTGCTGTTCGCCCTGGCCGAGCGCAACAAGATTGCGCTGCCATGGAACGACGTCGAAACCCTGCGCAAAGCCTACGCCTTCAACAACCTGCAAGAGTTTCTCGACCTATATTACAAGGGCGCCGATGTGCTGCGCACGTCCCAGGACTTCTACGACCTGACCTGGGCTTACCTGCTGCGCTGCAAAGCTCAGAACGTGATCCACACCGAACCCTTCTTCGACCCGCAAACCCACACCGACCGTGGCGTGCCGTTCGAAGTGGTGCTCAACGGCATCGCCGCTGCGCTTAAAGACGGCGAGCAGCAACTGGGCATCACCAGCGGTTTG…
Niacin transporter NiaP CDS	5897841	5899211	forward	-0.909295	1.96822e-12	ATGGGTAGGCAGGGTTATAGCGCGGCGGAACGCCTGGAACGGTTGCCCATCAGCGGTTACCACCGAATCATTTTCATCATCATCGCCCTGGCGTTTTTCTTTGACTCCATGGACCTGGCGATGATGACCTTCCTGTTGGGCTCGATCAAAACCGAGTTTGGCCTGAGCACGGCCCAGGCCGGGTTGCTGGCCAGTTCGAGTTTTTTCGGCATGGTGGTGGGCGCTTCGCTGTCCGGGATGCTTGCTGATCGATTCGGTCGAAAACCGGTGTTTCAGTGGAGCATCGTCCTCTGGGGGTTGGCGAGCTATTTGTGTTCCACGGCCCAGACGGTGGAGACGCTGACGTTGTTTCGGATCCTGCTGGGCATTGGCATGGGCATGGAGTTTCCCATTGCCCAG…
Transcriptional regulator, ArsR family CDS	5896954	5897640	forward	-0.606582	8.96374e-06	ATGGGAGCAGCACCTTGCATCAGTCAGATCGCCAGCTTGCTCGCCGAGCCTAAACGCACGGCCATGCTCTGGGCCTTGATGGACGGTTCGGCGAAGACTTCCGAAGAGCTGGCGACGCTGGCCGGGCTGTCGCCGGCGTCAGCCAATGCACATTTGGCGCGGCTGTCCGGCAGCGGCCTGTTGCGGATCGAGGCGCGGCGGGGCCAGCGCCTGTTTCGTGTAGCGGCGGCCGATGTCAGTGCCGCCATTGATGCGCTGGCCAGCACCACTATGGCCAGCGCGGCCCGCAGCACACCTGATGTTTTGCCAACGGCGCTGCGCGCACCGCCATTGCTGCGCCGTGCCCGCTGGTGCCATGGACACCTCGGCGGCGAGCTGGCAGCGCAGTTGTATCAACGG…
Transcriptional regulator PA3565, LysR family CDS	5895890	5896819	forward	-0.359189	0.0538919	ATGCTGCGTTTTGATGATTTGCAGTTGTTTGTGCGGGCCGCCGACTTGGGTAGCCTGTCGGCTGCGGCGCGGGTCATGGACCTGTCACCGGCGGTGGCCAGTGCCGCGCTCAAGCGTATCGAACAGCAACTGGGTACGCGCTTGCTGGCGCGCTCCACCCGCAGCCTGCGCCTGACAGCCGAAGGCGAGGGCTTCCTTGCGTACGCGCGGGCGTCACTGAGCGCGCTGGATGAAGGGCGGCGCCTATTGGCCAGTGGCCAGGATCATGTCAGTGGTGTGCTGCAATTGTCGGCGCCCTCGGATTTCGGTCGCAACCAGCTGTTGCCGTGGCTGGATGCGTTCCAGCAGGAGCATCCGCAACTGAACGTGCGCCTGTTGCTCGGTGATCGCATCGCCGAC…
FIG00957090: hypothetical protein CDS	5895479	5895772	reverse	0.421265	0.117536	ATGTCCACCGCTTTTAATGTCATCGCCACGCTGATCGCCAAACCCGGCCAGCACGCCACCCTGGAAACCCTGCTGCGCGGCCTGCTGGAACCGACCCGCCTGGAAGCCGGTTGCGAGCAGTACGACCTGCACCAGGACCTGCAGCACCCCGAGACTTTCTACATGCTCGAGCGCTGGAGCGACGACGCTGCACTGGCCGACCACGACCAGAGCGCGCATATCCAGAGCTTTCGCGCCAAGGCCGCCGATGTGATCGAACACTTCGAACTCAAGCGCCTGAAATTTCTCGCCTGA
Zinc-type alcohol dehydrogenase-like protein CDS	5894330	5895343	reverse	0.530661	1.25831e-06	ATGAAAGCCATTGCCTACTACGCCTCACTGCCGATCAACGATCCAGAATCCCTGCAAGACATCGAACTACCAGCCCCCGTGGCCGGCCCCCGTGACCTGTTGGTGGAAGTCAAAGCCATCTCGGTCAACCCGGTGGACACCAAGGTGCGCCAGAACGTCGCCCCGGAAAATGGCGCCGCCAAGGTGCTGGGTTGGGACGTGGCGGGTGTGGTCAAGGCGGTCGGCAGTGACGTGACGTTGTTCAAGGCCGGCGACAAGGTGTACTACGCCGGTTCCCTGGTACGCCCAGGCGGCAACAGCGAATTGCACACAGTTGATGAGCGCATCGTCGGCCATATGCCCCAAAGCCTGGGGTTTGCCGAAGCGGCCGCATTGCCATTGACCGCTATCACTGCGTGG…
FIG00956405: hypothetical protein CDS	5894004	5894183	reverse	0.0348555	0.894494	ATGAAAATCCTGATAAAAGCGTTAGCAAAATCCCCAGGCAGCCAATGGCAAGTTCGTCTCGACGGCGAGGCCATCACCTTTCGCAGTGAAGCCGAGGCCCGCGCCTTCGCCGACACGCTGCAGGCCCGGATCCAGGCGCCCCATCGCTTCCCTCTCAACCAGCAACGTTCCGCTGGCTAA
Multidrug resistance transporter, Bcr/CflAfamily CDS	5892802	5893995	forward	0.331668	0.000822958	ATGAACCTTCGCATAATCCTGATTCTGGGCGCCTTGAGCGCCTTCGCGCCGTTGGCGATCGACTTTTACCTGCCGGGATTTCCGGCAATGGCCTCGGCCTTCGCCACTGACGAAAAACATATCCAGCTGACCCTGGCGGTGTATTTCGCGGGCCTGGCTATTGGCCAATTGATCTACGGGCCGCTGGCCGACCGCTTTGGCCGGCGCGTGCCGTTGCTCAGCGGCGTCACCCTGTTTACCCTCGCGTCTTTCGCTTGTGCGTATGCGCCGTCCCTGGAATGGCTGATCGGTGCACGCTTCGTGCAGGCCCTTGGCGGGTGTGCGGGCATGGTGATTTCCCGGGCGGTGGTCAGTGACAAATGCGATGCCGTGGGTTCGGCCAAGGTGTATTCGCAACTG…
Copper(I) chaperone CopZ CDS	5892518	5892715	forward	0.0371448	0.881644	ATGCAAATATTCAGCGTTGAAGGAATGACCTGTGGCCATTGCGTTAAAGCGGTGACCCAGGCGGTACAGAGCAAGGATTCGGCAGCAAGTGTGGAGGTCGACTTGAAGGCTAAAGAAGTGCGGGTGGCAAGCAGTCTGTCCTCTGACCAAGTGATCGATCTGATTGCCGAGGAAGGCTACAGCGTCAAGTTGGCGTGA
hypothetical protein CDS	5891990	5892370	reverse	0.0885411	0.583009	ATGCGCTGGTCGTTTTTTGCCCTTGCCGGCCTGATGAGCCTGCCTGCCGCTGCGCCCCAAGCCCTGGCAGCTGAAGATTATGCGGTGCTGATTATTTCCCGCGAACGCCTGGAAGTGCCGACCCACTGCGAGATCGGCCTGTATATCCAGGACCAACTGGCCGGGCGTCTGTTCCAGGAACAGGCCACCTCCTTCAACCTTCCCCCCGGCGATGTGTCGCTGCGCCTGAAAGTGTTGCCGAGTCAGGCCCCCGGCTGTCTGCCAGGCATGCTCGCGCCTCCCGCGCAGAACATCACCTTGAAAGCCGGTGATGTACGCAAATTACGCATTGCACTGGGCCCGGACGGTATGTACCTCAAAGCGGCGAAACTGGAATACTGA
hypothetical protein CDS	5891785	5891916	forward	-0.396355	0.199735	TTGCCACTAGGATCAACCTTAACCTGTGGGGAAGGTCAAGCCCGATCGTTCCCACGCTCTGCGCCGATCGTTCCCACGCTCTGCGTGGGAATACAGCCCGTGACGCTCCGCGTCACCCTGGCGTTGAAGTAG
Lead, cadmium, zinc and mercury transporting ATPase (EC 3.6.3.3) (EC 3.6.3.5); Copper-translocating P-type ATPase (EC 3.6.3.4) CDS	5889562	5891763	reverse	-0.353579	0.00998183	ATGAATGGATCCACCACCTTTGACCTGCCCATCGGCGGCATGACCTGTGCCAGCTGTGCCGGGCGGGTCGAACGCGCGCTGGGCAAAGTGCCTGGCGTGCAACGTGTCAGCGTCAACCTGGCCAATGAGCGCGCGCACATCGAAGTACAGGGCCAGATGGACCCCAGCGTGTTGATCGCCGCCGTCGACAAAGCCGGCTACACCGCCAGCCTGCCCCAAAGCGAAACCGCTACCGACGCCGATCAGGCCCGGCGCCTGCGCCGCGAGCGCTGGTCGCTGGTGGCGGGCATTCTGCTGGCGCTGCCCTTGGTGCTGCCGATGCTGGTAGAACCCTTCGGCCTGCACTGGATGCTCCCCGCCTGGATACAGTTTGCCCTGGCCACGCCGGTGCAATTCATC…
Heavy metal resistance transcriptional regulator HmrR CDS	5889164	5889565	reverse	-0.406801	0.00378765	ATGAACATCGGCCAAGCCGCCCGCACCAGCGGGCTAAGCGCGAAGATGATTCGCTACTACGAAGCCATTGGCCTGCTGAAAACCGCCCACCGCACCGACAGCGGCTACCGGGTGTACGGCCACGACGACCTGCACACCCTGACGTTCATCAAGCGCTCGCGGGACCTGGGGTTTTCACTGGAGGAGGTCGGCAAGTTGCTGACCCTGTGGGAGGACCGGCAGCGGGCCAGCGCCGACGTAAAAGCCCTGGCGCGCCAGCACATCGACGAGCTGAACCACAAGATTCGCGAGCTGGGGCAACTGCGCGATACCTTGCAGGACCTGATGGAGCACTGCCAGGGCGATCACCGGCCCGATTGCCCGATCCTCAAGGAGTTGGCAGCGGGCAACTGCTGCGCC…
Serine/threonine protein kinase involved in cell cycle control CDS	5888130	5889029	forward	-0.650959	5.6619e-14	ATGAAGACTCCTAAACGCATTGAACCCCTGATCGAAGACGGTCTGGTCGACGAAGTGCTGCGCCCTCTGATGAGTGGTAAAGAAGCAGCTGTTTATGTGGTGCGCTGCGGCAATGAATTGCGTTGCGCCAAGGTTTACAAGGAGGCGAATAAACGAAGTTTTCGTCAGGCATCCGAATACCAGGAAGGCCGTAAGGTCCGTAACAGCCGCCAGGCACGAGCCATGGCCAAGGGCTCCAAGTTCGGCAAGAAAGAAACCGAAGATGCCTGGCAGAACGCGGAAGTGGCGGCGCTGTTTCGCCTGGCCGGTGCGGGCGTTCGTGTGCCCCAGCCGTTCGACTTTCTCGAAGGCGTACTGTTGATGGAACTGGTGGCCGACGAATACGGCGATGCGGCGCCG…
3-ketoacyl-CoA thiolase (EC 2.3.1.16) @ Acetyl-CoA acetyltransferase (EC 2.3.1.9), FadA2 CDS	5886718	5887995	forward	-0.0261856	0.870554	ATGACTCAATTGCGCCGTGTAGCGATCATTGGCGGTAATCGCATTCCTTTCGCCCGATCCAATGGCCCCTACGCCACGGCGAGCAACCAGGCGATGCTGACTGCCGCGCTGGAGGGCCTGATCGAGCGCTACAACCTGCACGGCCTGCGCATGGGCGAAGTGGCCGCCGGCGCGGTGCTCAAGCATTCCCGTGATTTCAACCTGACGCGTGAATGCGTGCTCGGTTCGCGCCTGTCACCGCAAACCCCTGCGTACGACATTCAGCAAGCTTGCGGCACGGGGCTTGAGGCGGCGCTGCTGGTGGCCAATAAAATTGCCCTGGGCCAGATCGAATGCGGCATTGCCGGCGGGGTGGACACCACCTCGGATGCACCGATTGGTGTGAATGAAGGGCTGCGC…
3-hydroxyacyl-CoA dehydrogenase (EC 1.1.1.35), FabG4 CDS	5885252	5886604	reverse	-0.184739	0.0931513	ATGTCTGACCGTTATATCGACTTCGCCAACTCAAGCCTCGGCCATCGCCTGGTCGCCGCCATTGGCCTGCCGTCACCGGTACGCCTGGAACGCTGGCAAGCCGGGCGCCTGCGCCCGGTCGAAGGTGCGCTGCTGCTGGGCGGTGGCGCATTGGCTACCCAGGTGCTGGCATTTGCCAACCGACTCACCGACGCCGTCTACAGCTACGGCGCCGAAGCCTCGACAGCACCCGCGTGGATTCCAGGACACGGCCCCAAGCTCAAGGCGGTGGTGTTCGATGCCAGCGGTTTGCAGCACACCGACCAGCTCAAGCAGCTGCGCGAATTCTTCCAACCACTGCTTAAAAACCTCGACCACAGTGCCCACTTGGTGATCCTTGGCCGGGCGCCGGAAAGCCTC…
Probable (3R)-hydroxyacyl-CoA dehydratase HtdX CDS	5884401	5885249	reverse	-0.219347	0.0272886	ATGCAATGGCAAACGTTGGACAGCACCCCGCCCCTACTGCCGCTGTATTGGCGTGCGGCGCTCAAGCGCAAGATCACCGGCAGCTCACTGCCCGAATGTGGGTTGCGCTGCCGGATGAGTATCAACCCCAGCGCCGTTGCCGCGTACCGCAAGGTGTGCGGTTTTGCTGACAGCCCGATGCTGCCGGCGACTTATCCGCATATCCTCGCGTTCGGCCTGCAACTGCAACTGCTGACGGACAAGAGCTTTCCGTTTCCGTTGCTGGGGTTGATCCACCTGCGCAATCGCATCCGTATTCATCGCCCGTTGGGTGGCGTGGGTGACGTGAGTGTCGGTGTCTACGCACGTAATCTCAGCCCCCATCCCAAGGGGGCCACCTTTGACATCGTGACGGTTGTC…
hypothetical protein CDS	5882322	5884100	reverse	-0.0224058	0.896272	ATGAAAACTCAAGTCGTGTTTTGGAAAGCAAGTACCGCGCTGGCCCTGATTCTGGCAATGAGCCTGGGCGGCTGCAGCAGCGGTGGTGGCGGGCATAAATCCAGCGTGGCGGCGTCATCGCCGGATGCAGGTGCAGGTGCCGGAGGCGGTACTGGTGGCGGTGATGGCGGTACAGGCGGTGGTACCGGTGGTGGCACAGGCGGCGGTGACGGCGGTACTGGCGGCGGAACCGGTGGTGGCACAGGCGGCGGTGACGGCGGTACTGGCGGTGGAACCGGTGGTGGCACAGACGGCGGTGACGGCGGTACTGGTGGCGGAACCGGCGGTGGCACGGGCGGTGGCACGGGCGGTGGTGACGGCGGAACTGGCGGTGGTACTGGCGGCGGCACCGGCGGCGGC…
Probable activation/secretion signal peptide protein CDS	5880453	5882135	reverse	0.455651	3.821e-08	ATGCGCGTGTTGACCCCGTTGTTATTGCTCACCCTCAGTGCTTACGCCCAGGCCGAGACCCTTCCCAGCTTTCTCAACAGCAACGACACTGTCCGCACCCTGCCGGTACCCAACCTGCCCGCGGACGCCTACCGACCACCCACGTCGAAAACCCAAGTACCCGAGGCGCCGCCGACTGCAGGCCAGCCGCTGTTGATGGACACCAAGGTCACTATTCGAAAGTTGCAGATCGAAGGAGGAACGGTCTACCCGCTCGCCGAGACGGCGCAGGTGTATGCGCCGTTGATTGGACGTGAAACCAACCTTGCGCAACTGATTGAAGCGACCCGTGGCATCACCCGCCGTTATCAGGAGGATGGCTACCTGCTGTCCTACGCCTTCCTGCCGCAACAGAACTTC…
Response regulator CDS	5879820	5880224	forward	0.0934608	0.580702	ATGACCCACCCTTCGTCATCCCGCCAACAAATCCTATTGGTGGACGACGAGGAGGATGCGCTGGTGGAGTTGGCCGAATCCCTCGAAAACGAGGGGTTCGTCTGTTTCACCGCGACCTCCGTCACCTTCGCCTTGCAAGAATTGACACTTCACCCTGATATCGCCCTGGTCATCACCGATCTGCGCATGCCCGAGGAAAGTGGTATCTCCTTGATCAAGCGCCTGCGCGAACATACCTCACGCTCGCATTTGCCTGTGATCGTGATGTCTGGCCATGCAGAAATGGACGATGTCAGCGATATGCTGCGCTTGCAGGTGCTGGACTTGTTTCGCAAGCCGATCTACCTGGTGCGCTTGCTCGATACCCTCAACAGCCTGTTTCCCCTCTCTACACCTGGT…
hypothetical protein CDS	5879569	5879766	forward	-0.139825	0.490669	ATGATCCTTGACCTGTTCTTGAAATTTTATGTTCATGCTCAGTTATTCCTGCGTCGCAGAGATGGGGCGTCGGCTATTGAATATGTGATTATCGTCGCGATAGTTGCGTTGGTGATCGTCGGTATTGGTACTGGGCTTGGCGATAAGATAAAAGGCATCTTCGAGCAAGTGTCCGATGCGCTGCCAGCGGCGACTTAG
Flp pilus assembly protein RcpC/CpaB CDS	5878287	5879231	reverse	0.151066	0.5574	ATGAACAGTCGCATCAGCATGGTCCTGGCTGGCTTGCTGCTTATCGGAGCCCTGGTGGCAGGGTATTGGGGCCTGGTGCTCAGCCGTCCACCGGCACCTGCCGTAGCACCCTCGCCACAACCTGTCATTTCCGTGGAAAAAACCGTTGCAGTCGTGGAAGACCAGACCCGCCAGCCCGTCGTGGTACTGGTGCACGCGGTTGCGCCTTTTGTGCCCCTCACCGCTGCCGATGTAGCCGTGGAAAAACTGCGCACCGTGCCGGCAGGCAGCCTGACCAGCGTTGACCAGGCCATCGGTCGTACGCCTTTGCGGGCCCTGGGTGCCGGCACCTGGCTCAATGATGAAAGCTTCACCGCCGGCGGCCCCCTGGCCCGCATGATTCGTGCGGATGAACGCGCG…
Flp pilus assembly protein CpaC CDS	5877062	5878267	reverse	-0.00983919	0.9649	ATGAGCCAACGCTACGCTCAATTGGCCTTGGCCTTGATGCTGCCGTGCCTGCCCCTGGGCATGGCGATGGGCGCATCGGGCAGCTGCAACGCCCTGGGCCAATTGCCCGCCGTGATCGAGGTAGGCGAAGGCTTGCAGACCGAGCTGCAGTCGCCGGTAGCGATTACGCGCCTGGCTATCGGCGACCCGAAAATTGCCGATGTGCGGGTCAACGGCGACCGCCATTTCCTGCTCACTGGCGTCGGCAGCGGCGCTACCAGCCTGATGGTGTGGACCGGCTGCTCGACCACGCCGCGCCAGAGCATGGTGTTCGTCAAGGGCAAGGCTACTTCGGCGCTGACCAGCCAATCGCTGTCGCCCTCCGAAGACCCGACGCTACCCAGCCAGGTGCAGACCGAT…
Flp pilus assembly protein CpaE CDS	5875872	5877065	reverse	-0.172529	0.352091	ATGAGCGATAGCCTGAGCCAGACCTTCCTGGCAATCACCCGTAACAGCACCGACCTGGAATGGCTCCAGGGTGCCCTGGCCCCTCTTGGCCAAGTGATCAACGTGGGCGGCGGCAGCCTGGATGAATTGCTGGCACTGGTGGACGTGACCTTCGCCAACCTGGTGTTCGTGGGCCTGGACCGCGAGCACCTGGTAGCCCAGAGCGCCTTGATCGAAGGCGCCCTGGAAGCCAAGCCGATGTTGGCGGTGGTGGCCTTGGGCGACGGCATGGACAACCAGTTGGTACTCAACGCCATGCGTGCCGGTGCGCGGGATTTTGTCGCCTATGGTTCACGCTCCAGCGAAGTGGCCGGGCTGGTGCGGCGCCTGAGCAAGCGCTTGCCGCCCAGCGCGCCGAAC…
[truncated: 5,519 more rows]

## Sheet: Table S3B
Table S3: Differential expression of genes between P. carnis grown alone versus with a fungal interacting partner
[truncated: 6,139 more rows]

## Sheet: Table S4A
Table S4A: Pathway enrichment from transcriptomic data of P. carnis in the presence of G. candidum
[truncated: 65 more rows]

[truncated: 6 more sheets: Table S4B, Table S5A, Table S5B, Table S6A, Table S6B, Table S7]
